# Supplementary material for: Reference set of Mycobacterium tuberculosis clinical strains: A tool for research and product development
Source: PLoS One. 2019 Mar 25;14(3):e0214088. doi: 10.1371/journal.pone.0214088 (PMC6433267; doi:10.1371/journal.pone.0214088)
Supplement: S1 Table — (ZIP) [file pone.0214088.s001.zip]

Archive with 21 entries (20 files):
- homo_snps/
- homo_snps/N1202.snps.tsv
- homo_snps/N1272.snps.tsv
- homo_snps/N0069.snps.tsv
- homo_snps/N1283.snps.tsv
- homo_snps/N1274.snps.tsv
- homo_snps/N0157.snps.tsv
- homo_snps/N0145.snps.tsv
- homo_snps/N1268.snps.tsv
- homo_snps/N0155.snps.tsv
- homo_snps/N1201.snps.tsv
- homo_snps/N1216.snps.tsv
- homo_snps/N0072.snps.tsv
- homo_snps/N0136.snps.tsv
- homo_snps/N0031.snps.tsv
- homo_snps/N0052.snps.tsv
- homo_snps/N1176.snps.tsv
- homo_snps/N0091.snps.tsv
- homo_snps/N3913.snps.tsv
- homo_snps/N0054.snps.tsv
- homo_snps/N0004.snps.tsv
