# Supplementary material for: Reference set of Mycobacterium tuberculosis clinical strains: A tool for research and product development
Source: PLoS One. 2019 Mar 25;14(3):e0214088. doi: 10.1371/journal.pone.0214088 (PMC6433267; doi:10.1371/journal.pone.0214088)
Supplement: S1 Table — (ZIP) [file pone.0214088.s001.zip › homo_snps/N1202.snps.tsv]

Position	REF	MUT	FUNCTION	GENE_NAME/Rv_NAME	AA_CHANGE
4393	G	A	missense_variant	recF_Rv0003	p.Val372Met
4590	T	C	missense_variant	Rv0004_Rv0004	p.Ser53Pro
5072	G	T	intergenic_region	Rv0004_Rv0004-gyrB_Rv0005
6446	G	T	missense_variant	gyrB_Rv0005	p.Ala403Ser
8493	C	T	missense_variant	gyrA_Rv0006	p.Leu398Phe
12257	G	A	synonymous_variant	Rv0008c_Rv0008c	p.Leu19Leu
13482	G	A	missense_variant	Rv0010c_Rv0010c	p.Ala26Val
24780	T	C	missense_variant	fhaA_Rv0020c	p.Asp222Gly
24936	C	T	missense_variant	fhaA_Rv0020c	p.Arg170His
26053	C	G	missense_variant	Rv0021c_Rv0021c	p.Ala277Pro
31057	C	G	missense_variant	Rv0026_Rv0026	p.Gln446Glu
33137	C	G	missense_variant	Rv0029_Rv0029	p.Leu361Val
36304	T	G	synonymous_variant	bioF2_Rv0032	p.Ala670Ala
37241	G	A	synonymous_variant	Rv0034_Rv0034	p.Ala125Ala
37801	C	T	synonymous_variant	fadD34_Rv0035	p.Thr181Thr
41241	G	A	intergenic_region	Rv0037c_Rv0037c-Rv0038_Rv0038
43752	C	T	missense_variant	leuS_Rv0041	p.Ala64Val
48493	C	T	missense_variant	Rv0044c_Rv0044c	p.Glu179Lys
48942	C	T	missense_variant	Rv0044c_Rv0044c	p.Arg29Gln
51113	G	A	synonymous_variant	ino1_Rv0046c	p.His4His
62367	G	A	missense_variant	dnaB_Rv0058	p.Val658Ile
70597	T	G	missense_variant	Rv0064_Rv0064	p.Phe660Val
74161	C	G	missense_variant	icd2_Rv0066c	p.Lys117Asn
76147	C	G	missense_variant	Rv0068_Rv0068	p.Gln283Glu
78103	T	C	missense_variant	glyA2_Rv0070c	p.Glu265Gly
84238	T	G	synonymous_variant	Rv0075_Rv0075	p.Gly81Gly
89113	T	G	missense_variant	Rv0080_Rv0080	p.Val31Gly
89535	C	T	intergenic_region	Rv0080_Rv0080-Rv0081_Rv0081
91001	C	T	missense_variant	Rv0083_Rv0083	p.Pro201Leu
92016	T	G	missense_variant	Rv0083_Rv0083	p.Asp539Glu
100043	C	T	synonymous_variant	mtn_Rv0091	p.Phe120Phe
100589	A	G	missense_variant	ctpA_Rv0092	p.Thr3Ala
111651	G	A	missense_variant	nrp_Rv0101	p.Asp551Asn
116901	T	G	missense_variant	nrp_Rv0101	p.Cys2301Gly
117214	A	G	missense_variant	nrp_Rv0101	p.Tyr2405Cys
118002	G	A	missense_variant	Rv0102_Rv0102	p.Gly97Ser
121248	G	A	missense_variant	ctpB_Rv0103c	p.Pro309Leu
123491	G	A	missense_variant	Rv0104_Rv0104	p.Gly392Glu
123842	C	T	intergenic_region	Rv0104_Rv0104-rpmB1_Rv0105c
126687	C	T	synonymous_variant	ctpI_Rv0107c	p.Ala1285Ala
134014	C	T	missense_variant	Rv0111_Rv0111	p.Ala22Val
135398	G	A	missense_variant	Rv0111_Rv0111	p.Met483Ile
137185	G	A	synonymous_variant	gca_Rv0112	p.Gln299Gln
140644	C	T	missense_variant	ldtA_Rv0116c	p.Gly127Arg
141261	C	T	missense_variant	oxyS_Rv0117	p.Ala21Val
144345	C	A	synonymous_variant	fadD7_Rv0119	p.Arg99Arg
144570	C	G	missense_variant	fadD7_Rv0119	p.Phe174Leu
147650	T	C	missense_variant	fusA2_Rv0120c	p.Glu41Gly
162622	G	A	synonymous_variant	ephF_Rv0134	p.Val284Val
162948	G	A	missense_variant	Rv0135c_Rv0135c	p.Thr101Ile
165646	C	T	synonymous_variant	Rv0138_Rv0138	p.Ile108Ile
168529	G	A	synonymous_variant	Rv0142_Rv0142	p.Pro273Pro
170083	A	G	missense_variant	Rv0143c_Rv0143c	p.Phe34Leu
170907	A	C	synonymous_variant	Rv0144_Rv0144	p.Arg208Arg
183575	C	T	intergenic_region	fadE2_Rv0154c-pntAa_Rv0155
191470	G	A	synonymous_variant	Rv0161_Rv0161	p.Leu288Leu
195315	T	C	missense_variant	fadD5_Rv0166	p.Phe108Ser
198313	C	A	missense_variant	yrbE1B_Rv0168	p.Asp218Glu
200430	T	C	missense_variant	mce1B_Rv0170	p.Ile179Thr
201567	G	C	missense_variant	mce1C_Rv0171	p.Glu212Asp
202715	A	G	synonymous_variant	mce1D_Rv0172	p.Pro80Pro
202716	G	A	missense_variant	mce1D_Rv0172	p.Ala81Thr
203639	G	A	synonymous_variant	mce1D_Rv0172	p.Leu388Leu
205588	T	C	missense_variant	mce1F_Rv0174	p.Tyr120His
208403	C	T	missense_variant	Rv0176_Rv0176	p.Pro318Ser
210442	C	T	missense_variant	lprO_Rv0179c	p.Arg124His
225416	A	G	missense_variant	Rv0193c_Rv0193c	p.Trp386Arg
245921	G	C	missense_variant	mmpL3_Rv0206c	p.Asp466Glu
246169	A	T	missense_variant	mmpL3_Rv0206c	p.Phe384Ile
254508	C	G	missense_variant	nadR_Rv0212c	p.Gly45Arg
256182	G	C	missense_variant	fadD4_Rv0214	p.Gly40Ala
258902	C	A	intergenic_region	Rv0215c_Rv0215c-Rv0216_Rv0216
260610	C	T	synonymous_variant	lipW_Rv0217c	p.Leu74Leu
272306	C	A	synonymous_variant	Rv0227c_Rv0227c	p.Ala178Ala
273558	C	G	synonymous_variant	Rv0228_Rv0228	p.Ser168Ser
275367	G	T	missense_variant	php_Rv0230c	p.Asp199Glu
282537	G	T	synonymous_variant	Rv0235c_Rv0235c	p.Ile26Ile
284832	G	A	missense_variant	aftD_Rv0236c	p.His674Tyr
287068	T	C	missense_variant	Rv0236A_Rv0236A	p.Asn2Asp
289435	G	T	missense_variant	vapC24_Rv0240	p.Ala31Ser
301687	C	T	intergenic_region	Rv0249c_Rv0249c-Rv0250c_Rv0250c
303039	C	T	synonymous_variant	nirB_Rv0252	p.Gly58Gly
310129	T	C	intergenic_region	Rv0257_Rv0257-Rv0258c_Rv0258c
310132	G	A	intergenic_region	Rv0257_Rv0257-Rv0258c_Rv0258c
315069	C	A	missense_variant	Rv0263c_Rv0263c	p.Arg233Leu
316182	C	T	synonymous_variant	Rv0264c_Rv0264c	p.Ala78Ala
323306	A	G	intergenic_region	Rv0268c_Rv0268c-Rv0269c_Rv0269c
325385	G	A	synonymous_variant	fadD2_Rv0270	p.Leu273Leu
327312	T	C	missense_variant	fadE6_Rv0271c	p.Lys384Glu
344957	A	G	missense_variant	eccB3_Rv0283	p.Ile312Met
352058	G	T	missense_variant	esxH_Rv0288	p.Ala71Ser
360585	C	T	missense_variant	atsG_Rv0296c	p.Glu191Lys
378032	G	A	synonymous_variant	Rv0309_Rv0309	p.Ala34Ala
378404	G	A	synonymous_variant	Rv0309_Rv0309	p.Pro158Pro
382243	C	T	missense_variant	Rv0312_Rv0312	p.Pro563Leu
382489	C	T	intergenic_region	Rv0312_Rv0312-Rv0313_Rv0313
394900	G	A	stop_gained	Rv0329c_Rv0329c	p.Arg141*
402881	G	A	synonymous_variant	aspC_Rv0337c	p.Asp94Asp
405274	G	T	missense_variant	Rv0338c_Rv0338c	p.Leu190Ile
405788	C	A	synonymous_variant	Rv0338c_Rv0338c	p.Val18Val
405854	C	G	intergenic_region	Rv0338c_Rv0338c-Rv0339c_Rv0339c
419660	G	A	intergenic_region	Rv0349_Rv0349-dnaK_Rv0350
420308	C	T	synonymous_variant	dnaK_Rv0350	p.Asp158Asp
441412	G	A	synonymous_variant	fba_Rv0363c	p.Asp296Asp
441891	T	C	missense_variant	fba_Rv0363c	p.Ile137Val
443897	G	A	synonymous_variant	Rv0365c_Rv0365c	p.Leu101Leu
445737	C	T	synonymous_variant	Rv0368c_Rv0368c	p.Pro263Pro
452730	T	C	missense_variant	Rv0375c_Rv0375c	p.Asp142Gly
457372	G	T	missense_variant	Rv0381c_Rv0381c	p.Pro151Gln
462393	G	A	missense_variant	Rv0385_Rv0385	p.Gly87Ser
465864	C	T	synonymous_variant	Rv0386_Rv0386	p.Tyr818Tyr
474340	C	T	missense_variant	Rv0394c_Rv0394c	p.Val168Ile
476582	G	T	missense_variant	Rv0397A_Rv0397A	p.Trp63Cys
477634	T	C	missense_variant	lpqK_Rv0399c	p.Glu308Gly
489000	C	T	synonymous_variant	pks6_Rv0405	p.Thr1090Thr
489514	G	A	missense_variant	pks6_Rv0405	p.Gly1262Arg
490398	G	A	missense_variant	Rv0406c_Rv0406c	p.Thr103Met
491668	A	G	missense_variant	fgd1_Rv0407	p.Lys296Glu
494685	A	C	synonymous_variant	ackA_Rv0409	p.Arg279Arg
494915	C	A	missense_variant	ackA_Rv0409	p.Asp355Glu
495108	G	T	missense_variant	pknG_Rv0410c	p.Thr736Lys
507989	C	T	synonymous_variant	thiD_Rv0422c	p.Leu189Leu
514098	C	T	synonymous_variant	ctpH_Rv0425c	p.Ala408Ala
514981	C	T	missense_variant	ctpH_Rv0425c	p.Arg114His
518166	G	T	synonymous_variant	def_Rv0429c	p.Arg77Arg
519331	A	G	missense_variant	Rv0431_Rv0431	p.Thr87Ala
524802	G	A	missense_variant	pssA_Rv0436c	p.Pro197Ser
526255	G	A	missense_variant	moeA2_Rv0438c	p.Pro369Leu
526406	G	A	missense_variant	moeA2_Rv0438c	p.Pro319Ser
529147	C	G	synonymous_variant	groEL2_Rv0440	p.Thr180Thr
532927	G	C	intergenic_region	Rv0443_Rv0443-rskA_Rv0444c
538048	G	A	synonymous_variant	Rv0449c_Rv0449c	p.His167His
538762	C	T	synonymous_variant	mmpL4_Rv0450c	p.Leu910Leu
547013	G	A	intergenic_region	echA2_Rv0456c-mazF1_Rv0456A
556089	A	G	missense_variant	Rv0465c_Rv0465c	p.Val73Ala
556201	T	C	missense_variant	Rv0465c_Rv0465c	p.Asn36Asp
558583	G	A	missense_variant	icl1_Rv0467	p.Ala353Thr
560857	C	G	synonymous_variant	pcaA_Rv0470c	p.Leu285Leu
569953	T	C	intergenic_region	Rv0480c_Rv0480c-Rv0481c_Rv0481c
578193	C	G	missense_variant	Rv0488_Rv0488	p.Thr177Arg
580772	T	A	intergenic_region	senX3_Rv0490-regX3_Rv0491
586642	G	C	missense_variant	Rv0496_Rv0496	p.Glu83Asp
590364	C	A	missense_variant	proC_Rv0500	p.Asp94Glu
590622	C	G	synonymous_variant	proC_Rv0500	p.Gly180Gly
592494	G	A	missense_variant	galE2_Rv0501	p.Gly281Arg
598244	C	T	missense_variant	mmpL2_Rv0507	p.Thr349Ile
598723	G	T	missense_variant	mmpL2_Rv0507	p.Asp509Tyr
599363	C	G	missense_variant	mmpL2_Rv0507	p.Ser722Cys
608621	G	T	intergenic_region	Rv0516c_Rv0516c-Rv0517_Rv0517
611373	T	C	synonymous_variant	Rv0519c_Rv0519c	p.Gln234Gln
614390	C	T	missense_variant	Rv0523c_Rv0523c	p.Arg111Gln
628906	G	A	synonymous_variant	Rv0537c_Rv0537c	p.Leu276Leu
630018	A	G	intergenic_region	Rv0537c_Rv0537c-Rv0538_Rv0538
639599	C	T	missense_variant	menB_Rv0548c	p.Gly120Arg
640129	C	T	intergenic_region	menB_Rv0548c-vapC3_Rv0549c
641570	C	T	synonymous_variant	fadD8_Rv0551c	p.Leu414Leu
644439	C	T	synonymous_variant	Rv0552_Rv0552	p.Ala517Ala
649345	C	T	synonymous_variant	mgtA_Rv0557	p.Ala270Ala
654603	A	G	missense_variant	htpX_Rv0563	p.Glu242Gly
655382	T	C	missense_variant	gpdA1_Rv0564c	p.Thr190Ala
656432	C	T	missense_variant	Rv0565c_Rv0565c	p.Gly347Ser
658923	C	G	missense_variant	Rv0567_Rv0567	p.Phe201Leu
659019	C	T	synonymous_variant	Rv0567_Rv0567	p.Asp233Asp
665902	G	T	synonymous_variant	pncB2_Rv0573c	p.Ala447Ala
667133	A	G	missense_variant	pncB2_Rv0573c	p.Phe37Ser
669225	T	C	missense_variant	Rv0575c_Rv0575c	p.Tyr174Cys
669231	T	G	missense_variant	Rv0575c_Rv0575c	p.Glu172Ala
679294	G	A	synonymous_variant	Rv0584_Rv0584	p.Pro22Pro
687074	C	T	missense_variant	mce2A_Rv0589	p.Pro85Leu
688260	G	A	intergenic_region	mce2A_Rv0589-mce2C_Rv0591	n.688260G>A
694022	G	A	synonymous_variant	mce2F_Rv0594	p.Pro262Pro
701133	G	A	missense_variant	lpqO_Rv0604	p.Ala299Thr
705988	C	G	missense_variant	Rv0611c_Rv0611c	p.Glu65Asp
709150	G	A	synonymous_variant	Rv0613c_Rv0613c	p.Asp122Asp
711825	G	A	intragenic_variant	galT_Rv0618	n.711825G>A
713802	C	T	missense_variant	galK_Rv0620	p.Arg363Cys
717062	C	T	intergenic_region	vapC30_Rv0624-Rv0625c_Rv0625c
718038	C	T	missense_variant	vapB5_Rv0626	p.Ala5Val
722583	C	A	missense_variant	recB_Rv0630c	p.Val811Phe
725271	C	T	synonymous_variant	recC_Rv0631c	p.Thr1012Thr
726924	C	A	synonymous_variant	recC_Rv0631c	p.Leu461Leu
727321	C	T	missense_variant	recC_Rv0631c	p.Gly329Glu
729114	G	A	synonymous_variant	echA3_Rv0632c	p.Gly55Gly
735252	C	T	synonymous_variant	rplK_Rv0640	p.Ala77Ala
736919	G	T	missense_variant	mmaA4_Rv0642c	p.Phe95Leu
738820	C	A	missense_variant	mmaA2_Rv0644c	p.Arg114Leu
746338	C	G	missense_variant	Rv0648_Rv0648	p.Ser1207Trp
754754	G	A	synonymous_variant	mazF2_Rv0659c	p.Arg80Arg
756568	G	A	synonymous_variant	atsD_Rv0663	p.Gln144Gln
760969	C	T	missense_variant	rpoB_Rv0667	p.Ser388Leu
761723	A	C	missense_variant	rpoB_Rv0667	p.Glu639Asp
770425	G	T	missense_variant	end_Rv0670	p.Gly212Cys
772596	T	C	synonymous_variant	fadE8_Rv0672	p.Arg371Arg
781075	G	C	missense_variant	Rv0681_Rv0681	p.Ala119Pro
782997	G	A	synonymous_variant	fusA1_Rv0684	p.Ala171Ala
787318	G	A	missense_variant	Rv0687_Rv0687	p.Val74Met
804397	G	A	missense_variant	rpsC_Rv0707	p.Arg39His
806454	G	T	synonymous_variant	atsA_Rv0711	p.Leu40Leu
807012	G	T	missense_variant	atsA_Rv0711	p.Trp226Cys
816732	G	A	missense_variant	sppA_Rv0724	p.Ser357Asn
816862	G	T	synonymous_variant	sppA_Rv0724	p.Val400Val
841095	T	G	missense_variant	vapB31_Rv0748	p.Val50Gly
841629	G	T	synonymous_variant	vapC31_Rv0749	p.Ser134Ser
843751	C	A	missense_variant	fadE9_Rv0752c	p.Ala222Ser
844882	C	T	missense_variant	mmsA_Rv0753c	p.Asp358Asn
850830	C	T	missense_variant	Rv0756c_Rv0756c	p.Ala213Thr
851104	C	T	synonymous_variant	Rv0756c_Rv0756c	p.Ala121Ala
851562	G	A	intergenic_region	Rv0756c_Rv0756c-phoP_Rv0757
852606	G	A	missense_variant	phoR_Rv0758	p.Gly71Ser
852607	G	T	missense_variant	phoR_Rv0758	p.Gly71Val
858445	G	A	synonymous_variant	Rv0765c_Rv0765c	p.Asp140Asp
862664	C	T	synonymous_variant	Rv0769_Rv0769	p.Leu85Leu
866448	C	T	synonymous_variant	ggtA_Rv0773c	p.Thr314Thr
867745	T	C	missense_variant	Rv0774c_Rv0774c	p.Thr203Ala
886154	C	T	missense_variant	Rv0792c_Rv0792c	p.Val165Ile
886178	G	T	missense_variant	Rv0792c_Rv0792c	p.Leu157Ile
900065	G	T	synonymous_variant	cpsY_Rv0806c	p.Thr422Thr
901327	G	C	missense_variant	cpsY_Rv0806c	p.Pro2Ala
916350	G	A	intergenic_region	Rv0822c_Rv0822c-Rv0823c_Rv0823c
918646	G	A	synonymous_variant	desA1_Rv0824c	p.His35His
919382	A	G	missense_variant	Rv0825c_Rv0825c	p.Phe58Leu
919384	T	C	missense_variant	Rv0825c_Rv0825c	p.Tyr57Cys
920333	C	T	missense_variant	Rv0826_Rv0826	p.Pro234Ser
932252	C	A	intergenic_region	lpqQ_Rv0835-Rv0836c_Rv0836c
934201	G	T	intergenic_region	Rv0837c_Rv0837c-lpqR_Rv0838
937614	C	A	missense_variant	Rv0841_Rv0841	p.His8Asn
941054	G	A	missense_variant	narL_Rv0844c	p.Pro18Leu
944725	C	T	missense_variant	lpqS_Rv0847	p.Ala128Val
955975	T	G	missense_variant	Rv0859_Rv0859	p.Leu300Arg
959369	C	T	synonymous_variant	ercc3_Rv0861c	p.Ser261Ser
962133	G	T	missense_variant	Rv0862c_Rv0862c	p.Asp160Glu
966089	A	G	missense_variant	moaD2_Rv0868c	p.Leu58Ser
967073	A	G	missense_variant	moaA2_Rv0869c	p.Val92Ala
972484	C	T	intergenic_region	fadE10_Rv0873-Rv0874c_Rv0874c
975915	C	G	missense_variant	Rv0876c_Rv0876c	p.Arg8Pro
982363	G	T	synonymous_variant	serC_Rv0884c	p.Gly64Gly
985348	C	T	missense_variant	fprB_Rv0886	p.Arg516Trp
988043	T	C	missense_variant	Rv0888_Rv0888	p.Tyr271His
989357	A	G	missense_variant	citA_Rv0889c	p.Tyr169His
989836	A	C	missense_variant	citA_Rv0889c	p.Val9Gly
994678	C	G	missense_variant	Rv0892_Rv0892	p.Leu276Val
996284	C	T	synonymous_variant	Rv0893c_Rv0893c	p.Glu4Glu
996568	G	A	synonymous_variant	Rv0894_Rv0894	p.Pro15Pro
998901	G	A	missense_variant	Rv0895_Rv0895	p.Ala374Thr
999133	G	A	missense_variant	Rv0895_Rv0895	p.Cys451Tyr
1000732	A	G	missense_variant	gltA2_Rv0896	p.Thr421Ala
1005511	G	A	missense_variant	prrB_Rv0902c	p.Arg111Cys
1007708	C	T	missense_variant	accD3_Rv0904c	p.Gly158Glu
1009957	G	A	synonymous_variant	Rv0906_Rv0906	p.Leu338Leu
1013635	C	T	synonymous_variant	ctpE_Rv0908	p.Val635Val
1034238	A	G	synonymous_variant	Rv0927c_Rv0927c	p.Leu132Leu
1043169	T	C	missense_variant	pstS1_Rv0934	p.Val352Ala
1049460	A	T	missense_variant	Rv0939_Rv0939	p.Asp350Val
1054136	C	T	synonymous_variant	Rv0944_Rv0944	p.Thr124Thr
1062745	T	C	missense_variant	sucC_Rv0951	p.Val261Ala
1069146	C	T	synonymous_variant	purH_Rv0957	p.Gly314Gly
1077280	A	C	missense_variant	Rv0966c_Rv0966c	p.Trp186Gly
1095053	G	T	missense_variant	rpmF_Rv0979A	p.Lys56Asn
1096633	T	G	intergenic_region	PE_PGRS18_Rv0980c-mprA_Rv0981
1102484	G	T	missense_variant	Rv0986_Rv0986	p.Val228Leu
1107897	G	A	missense_variant	Rv0990c_Rv0990c	p.Ala68Val
1114133	C	T	intergenic_region	Rv0997a_Rv0997a-Rv0997_Rv0997
1117308	C	T	synonymous_variant	arcA_Rv1001	p.Leu42Leu
1118270	A	G	synonymous_variant	arcA_Rv1001	p.Val362Val
1119597	C	G	missense_variant	Rv1002c_Rv1002c	p.Val115Leu
1122175	C	G	intergenic_region	Rv1004c_Rv1004c-Rv1005c_Rv1005c
1126889	C	A	missense_variant	metS_Rv1007c	p.Gly39Cys
1149547	C	T	missense_variant	kdpD_Rv1028c	p.Ala714Thr
1149801	G	T	missense_variant	kdpD_Rv1028c	p.Ala629Asp
1150490	C	G	synonymous_variant	kdpD_Rv1028c	p.Ser399Ser
1150803	C	T	missense_variant	kdpD_Rv1028c	p.Gly295Asp
1153920	C	T	missense_variant	kdpB_Rv1030	p.Thr66Ile
1154634	T	C	missense_variant	kdpB_Rv1030	p.Val304Ala
1156704	T	C	missense_variant	trcS_Rv1032c	p.Thr418Ala
1176753	T	C	intergenic_region	Rv1052_Rv1052-leuX_Rvnt17
1177815	A	G	missense_variant	Rv1056_Rv1056	p.Asp63Gly
1178138	A	G	missense_variant	Rv1056_Rv1056	p.Ile171Val
1197169	G	C	intergenic_region	Rv1072_Rv1072-Rv1073_Rv1073
1220180	G	A	missense_variant	coaA_Rv1092c	p.Arg3Trp
1221902	C	A	intergenic_region	glyA1_Rv1093-desA2_Rv1094
1224174	C	T	missense_variant	phoH2_Rv1095	p.Ala393Val
1225198	C	T	missense_variant	Rv1096_Rv1096	p.Pro272Ser
1226021	G	T	missense_variant	Rv1097c_Rv1097c	p.Gln42Lys
1233275	G	A	synonymous_variant	Rv1106c_Rv1106c	p.Leu228Leu
1238483	G	A	missense_variant	Rv1112_Rv1112	p.Val77Ile
1244535	C	T	stop_gained	zwf1_Rv1121	p.Gln277*
1245781	C	T	missense_variant	gnd2_Rv1122	p.Thr218Ile
1247306	C	G	synonymous_variant	ephC_Rv1124	p.Val60Val
1253028	C	T	intergenic_region	Rv1128c_Rv1128c-Rv1129c_Rv1129c
1254607	C	G	missense_variant	prpD_Rv1130	p.Pro18Arg
1256012	G	T	synonymous_variant	prpD_Rv1130	p.Arg486Arg
1259038	C	G	missense_variant	Rv1132_Rv1132	p.His572Asp
1275025	T	A	synonymous_variant	Rv1147_Rv1147	p.Gly42Gly
1275084	C	T	missense_variant	Rv1147_Rv1147	p.Pro62Leu
1281685	C	G	missense_variant	Rv1155_Rv1155	p.Ala86Gly
1283851	C	T	synonymous_variant	Rv1157c_Rv1157c	p.Ser107Ser
1286582	A	G	intergenic_region	Rv1159A_Rv1159A-mutT2_Rv1160
1292184	G	A	missense_variant	narH_Rv1162	p.Gly374Arg
1302899	A	G	intergenic_region	PE12_Rv1172c-fbiC_Rv1173
1306281	A	C	missense_variant	fadH_Rv1175c	p.Ile649Ser
1312775	G	A	synonymous_variant	Rv1179c_Rv1179c	p.Val175Val
1313726	T	C	start_lost	pks3_Rv1180	p.Val1?
1314261	G	A	synonymous_variant	pks3_Rv1180	p.Ser179Ser
1318990	C	T	missense_variant	pks4_Rv1181	p.Leu1253Phe
1346722	C	T	missense_variant	Rv1203c_Rv1203c	p.Ala62Thr
1347173	C	T	synonymous_variant	Rv1204c_Rv1204c	p.Leu484Leu
1347264	G	A	missense_variant	Rv1204c_Rv1204c	p.Thr454Met
1355937	C	T	synonymous_variant	glgC_Rv1213	p.Phe34Phe
1366736	T	C	missense_variant	htrA_Rv1223	p.Phe288Leu
1367208	G	A	missense_variant	htrA_Rv1223	p.Ser445Asn
1368133	C	A	missense_variant	Rv1225c_Rv1225c	p.Ala197Ser
1372002	C	T	synonymous_variant	mrp_Rv1229c	p.Leu316Leu
1373576	A	G	missense_variant	Rv1230c_Rv1230c	p.Trp208Arg
1375349	C	A	missense_variant	Rv1232c_Rv1232c	p.Gly274Trp
1376125	A	G	missense_variant	Rv1232c_Rv1232c	p.Met15Thr
1377248	G	A	synonymous_variant	Rv1234_Rv1234	p.Leu91Leu
1379110	A	G	missense_variant	sugA_Rv1236	p.Asn62Asp
1384188	C	A	missense_variant	mdh_Rv1240	p.Leu326Ile
1384255	G	T	intergenic_region	mdh_Rv1240-vapB33_Rv1241
1387580	C	A	missense_variant	lpqZ_Rv1244	p.Gln242Lys
1388517	C	T	missense_variant	Rv1245c_Rv1245c	p.Val38Ile
1388596	G	A	synonymous_variant	Rv1245c_Rv1245c	p.Val11Val
1390089	C	T	synonymous_variant	Rv1248c_Rv1248c	p.Ala988Ala
1391728	C	T	missense_variant	Rv1248c_Rv1248c	p.Arg442His
1393847	G	T	synonymous_variant	Rv1249c_Rv1249c	p.Arg46Arg
1404738	G	A	synonymous_variant	Rv1257c_Rv1257c	p.Leu449Leu
1406685	A	G	missense_variant	Rv1258c_Rv1258c	p.Val219Ala
1412337	C	T	synonymous_variant	Rv1264_Rv1264	p.Thr148Thr
1414256	C	T	missense_variant	pknH_Rv1266c	p.Asp529Asn
1414870	G	A	missense_variant	pknH_Rv1266c	p.Thr324Ile
1416633	G	C	missense_variant	embR_Rv1267c	p.Leu239Val
1434193	C	A	missense_variant	oppD_Rv1281c	p.Arg360Leu
1438981	C	T	synonymous_variant	Rv1286_Rv1286	p.Leu25Leu
1442734	C	G	intergenic_region	Rv1288_Rv1288-Rv1289_Rv1289
1452717	C	T	missense_variant	thrB_Rv1296	p.Pro241Ser
1454192	A	G	missense_variant	rho_Rv1297	p.Glu330Gly
1454811	C	T	synonymous_variant	rho_Rv1297	p.Asn536Asn
1459364	T	G	missense_variant	rfe_Rv1302	p.Val357Gly
1461251	G	T	synonymous_variant	atpE_Rv1305	p.Ala69Ala
1467735	G	A	synonymous_variant	Rv1312_Rv1312	p.Gly16Gly
1483275	G	A	missense_variant	Rv1320c_Rv1320c	p.Arg315Cys
1486647	G	C	missense_variant	fadA4_Rv1323	p.Gln262His
1490140	C	T	missense_variant	glgB_Rv1326c	p.Ala725Thr
1501979	G	A	synonymous_variant	Rv1333_Rv1333	p.Thr127Thr
1507308	G	C	missense_variant	rphA_Rv1340	p.Arg185Pro
1508682	T	G	missense_variant	lprD_Rv1343c	p.Glu81Ala
1511983	G	A	missense_variant	mbtN_Rv1346	p.Val380Met
1515003	G	A	missense_variant	irtA_Rv1348	p.Ala653Thr
1517476	A	C	intergenic_region	irtB_Rv1349-fabG2_Rv1350
1521892	T	C	missense_variant	moeY_Rv1355c	p.His714Arg
1529346	C	T	missense_variant	Rv1358_Rv1358	p.Ala912Val
1535599	A	G	non_coding_exon_variant	mcr15_RVnc0015	n.118T>C
1536183	G	A	missense_variant	Rv1364c_Rv1364c	p.Arg488Cys
1537926	C	T	missense_variant	rsfA_Rv1365c	p.Glu82Lys
1548149	G	A	synonymous_variant	Rv1375_Rv1375	p.Pro106Pro
1549854	G	C	missense_variant	Rv1376_Rv1376	p.Arg236Pro
1550330	T	C	missense_variant	Rv1376_Rv1376	p.Trp395Arg
1560088	G	T	synonymous_variant	carB_Rv1384	p.Leu996Leu
1576054	G	A	missense_variant	lipI_Rv1400c	p.Ala248Val
1577846	G	A	synonymous_variant	priA_Rv1402	p.Ala78Ala
1581727	G	A	synonymous_variant	Rv1405c_Rv1405c	p.Pro81Pro
1582051	T	C	intergenic_region	Rv1405c_Rv1405c-fmt_Rv1406
1582698	C	T	missense_variant	fmt_Rv1406	p.Ser178Leu
1585900	C	T	missense_variant	ribG_Rv1409	p.Pro236Leu
1589165	C	T	missense_variant	ribC_Rv1412	p.Ala200Val
1593652	G	A	missense_variant	Rv1419_Rv1419	p.Ala50Thr
1598404	C	A	missense_variant	whiA_Rv1423	p.Leu167Ile
1620178	A	C	missense_variant	bisC_Rv1442	p.Met130Leu
1620179	T	C	missense_variant	bisC_Rv1442	p.Met130Thr
1626590	G	A	synonymous_variant	zwf2_Rv1447c	p.Leu125Leu
1627088	C	T	synonymous_variant	tal_Rv1448c	p.Leu331Leu
1629058	G	A	missense_variant	tkt_Rv1449c	p.Ser381Leu
1635230	G	A	missense_variant	Rv1451_Rv1451	p.Ala68Thr
1646982	C	T	missense_variant	Rv1460_Rv1460	p.Ala266Val
1659318	C	T	synonymous_variant	trxA_Rv1470	p.Gly113Gly
1662719	G	C	synonymous_variant	Rv1474c_Rv1474c	p.Ala162Ala
1666060	G	A	intergenic_region	acn_Rv1475c-Rv1476_Rv1476
1666671	G	A	synonymous_variant	Rv1476_Rv1476	p.Val156Val
1666796	C	A	intergenic_region	Rv1476_Rv1476-ripA_Rv1477
1674434	T	C	missense_variant	inhA_Rv1484	p.Val78Ala
1676742	G	T	missense_variant	Rv1486c_Rv1486c	p.His48Asn
1680028	C	G	missense_variant	Rv1490_Rv1490	p.Thr236Ser
1686538	C	T	missense_variant	mazE4_Rv1494	p.Arg90Trp
1690345	A	G	start_lost	Rv1498A_Rv1498A	p.Met1?
1690970	G	T	missense_variant	Rv1500_Rv1500	p.Asp41Tyr
1692061	C	G	missense_variant	Rv1501_Rv1501	p.Arg58Gly
1694199	C	T	intragenic_variant	Rv1503c_Rv1503c	n.1694199C>T
1696132	C	T	synonymous_variant	Rv1506c_Rv1506c	p.Ala104Ala
1699448	C	A	missense_variant	Rv1508c_Rv1508c	p.Trp149Cys
1701212	A	C	intergenic_region	Rv1509_Rv1509-Rv1510_Rv1510
1702423	G	A	missense_variant	Rv1510_Rv1510	p.Ala377Thr
1702803	G	A	intergenic_region	Rv1510_Rv1510-gmdA_Rv1511
1706061	C	A	stop_gained	Rv1514c_Rv1514c	p.Glu179*
1711637	G	T	missense_variant	Rv1520_Rv1520	p.Ala204Ser
1712522	G	T	missense_variant	fadD25_Rv1521	p.Ser74Ile
1714290	G	T	stop_gained	mmpL12_Rv1522c	p.Ser1108*
1714678	T	C	missense_variant	mmpL12_Rv1522c	p.Thr979Ala
1718322	G	C	missense_variant	Rv1523_Rv1523	p.Glu224Gln
1725768	G	A	missense_variant	pks5_Rv1527c	p.Thr881Ile
1728324	C	A	missense_variant	pks5_Rv1527c	p.Gly29Val
1735869	C	T	intergenic_region	Rv1534_Rv1534-Rv1535_Rv1535
1740060	T	G	missense_variant	dinX_Rv1537	p.Leu69Val
1749478	G	C	synonymous_variant	dnaE1_Rv1547	p.Thr595Thr
1757696	A	G	missense_variant	frdA_Rv1552	p.Asn6Asp
1759704	G	A	synonymous_variant	frdB_Rv1553	p.Val90Val
1774116	T	G	missense_variant	Rv1566c_Rv1566c	p.Thr169Pro
1775066	C	T	missense_variant	Rv1567c_Rv1567c	p.Val27Ile
1775167	G	A	intergenic_region	Rv1567c_Rv1567c-bioA_Rv1568
1775674	C	T	synonymous_variant	bioA_Rv1568	p.Leu95Leu
1776223	A	G	missense_variant	bioA_Rv1568	p.Ile278Val
1776663	G	A	synonymous_variant	bioA_Rv1568	p.Ser424Ser
1778197	G	A	synonymous_variant	bioD_Rv1570	p.Leu113Leu
1797618	C	T	synonymous_variant	nadC_Rv1596	p.Arg77Arg
1799871	G	A	missense_variant	hisD_Rv1599	p.Val97Met
1805214	C	T	missense_variant	hisF_Rv1605	p.Pro121Leu
1805289	C	A	missense_variant	hisF_Rv1605	p.Pro146Gln
1805670	G	A	synonymous_variant	hisI_Rv1606	p.Lys6Lys
1810253	C	T	missense_variant	trpC_Rv1611	p.Thr5Ile
1811964	C	A	synonymous_variant	trpB_Rv1612	p.Arg280Arg
1816587	C	G	synonymous_variant	pykA_Rv1617	p.Val133Val
1816848	G	T	missense_variant	pykA_Rv1617	p.Glu220Asp
1824107	C	G	missense_variant	cydB_Rv1622c	p.Met98Ile
1827326	C	T	missense_variant	cya_Rv1625c	p.Arg207His
1827805	C	T	synonymous_variant	cya_Rv1625c	p.Val47Val
1827946	G	A	intergenic_region	cya_Rv1625c-leuV_Rvnt20
1828205	A	G	missense_variant	Rv1626_Rv1626	p.Asp9Gly
1828389	C	T	synonymous_variant	Rv1626_Rv1626	p.Arg70Arg
1828506	G	C	missense_variant	Rv1626_Rv1626	p.Met109Ile
1829836	G	A	missense_variant	Rv1627c_Rv1627c	p.Pro80Ser
1837168	G	T	missense_variant	uvrB_Rv1633	p.Ala32Ser
1840543	C	T	missense_variant	Rv1634_Rv1634	p.Ser459Phe
1841538	C	T	synonymous_variant	Rv1635c_Rv1635c	p.Ala235Ala
1846552	G	T	missense_variant	uvrA_Rv1638	p.Ala938Ser
1855260	C	T	synonymous_variant	Rv1645c_Rv1645c	p.Ser65Ser
1860392	C	T	missense_variant	pheT_Rv1650	p.Ala212Val
1867707	C	T	synonymous_variant	argJ_Rv1653	p.Pro359Pro
1870031	A	C	missense_variant	argF_Rv1656	p.Gln37Pro
1873040	C	T	synonymous_variant	argH_Rv1659	p.Ala134Ala
1875585	C	T	synonymous_variant	pks7_Rv1661	p.Thr94Thr
1877311	C	T	missense_variant	pks7_Rv1661	p.Arg670Trp
1877861	C	A	missense_variant	pks7_Rv1661	p.Thr853Lys
1882180	C	T	synonymous_variant	pks8_Rv1662	p.Ala159Ala
1885481	C	G	missense_variant	pks8_Rv1662	p.Arg1260Gly
1886077	G	A	synonymous_variant	pks8_Rv1662	p.Ala1458Ala
1886860	G	T	missense_variant	pks17_Rv1663	p.Ala117Ser
1891327	C	T	synonymous_variant	pks11_Rv1665	p.His34His
1893473	G	A	synonymous_variant	cyp139_Rv1666c	p.Thr30Thr
1900021	C	T	intergenic_region	Rv1674c_Rv1674c-cmr_Rv1675c
1903173	C	T	synonymous_variant	Rv1678_Rv1678	p.Ile259Ile
1907794	G	A	synonymous_variant	Rv1683_Rv1683	p.Val67Val
1912024	C	A	missense_variant	Rv1686c_Rv1686c	p.Val20Phe
1912582	G	A	synonymous_variant	Rv1687c_Rv1687c	p.Ala113Ala
1912617	C	T	missense_variant	Rv1687c_Rv1687c	p.Asp102Asn
1914570	A	C	synonymous_variant	tyrS_Rv1689	p.Ala323Ala
1916742	G	A	synonymous_variant	Rv1692_Rv1692	p.Leu15Leu
1917882	G	A	missense_variant	Rv1693_Rv1693	p.Glu43Lys
1930863	C	T	synonymous_variant	cycA_Rv1704c	p.Leu198Leu
1937727	G	T	missense_variant	scpA_Rv1709	p.Ala139Ser
1939763	A	G	synonymous_variant	cmk_Rv1712	p.Pro55Pro
1951764	G	A	intergenic_region	Rv1725c_Rv1725c-Rv1726_Rv1726
1955686	G	A	intergenic_region	Rv1729c_Rv1729c-Rv1730c_Rv1730c
1958423	C	T	synonymous_variant	gabD2_Rv1731	p.Ile249Ile
1965434	A	G	intergenic_region	narK2_Rv1737c-Rv1738_Rv1738
1968116	A	C	missense_variant	vapC34_Rv1741	p.Lys67Thr
1970432	G	A	missense_variant	pknE_Rv1743	p.Ala477Thr
1975960	G	T	synonymous_variant	Rv1747_Rv1747	p.Ser777Ser
1992683	C	T	intergenic_region	wag22_Rv1759c-Rv1760_Rv1760
1993658	T	C	missense_variant	Rv1760_Rv1760	p.Met169Thr
1993683	C	T	synonymous_variant	Rv1760_Rv1760	p.Val177Val
2005758	G	C	missense_variant	Rv1771_Rv1771	p.Glu200Gln
2006954	C	T	intergenic_region	Rv1772_Rv1772-Rv1773c_Rv1773c
2009270	C	G	synonymous_variant	Rv1775_Rv1775	p.Val33Val
2017861	G	A	missense_variant	eccB5_Rv1782	p.Arg41His
2023793	G	T	missense_variant	cyp143_Rv1785c	p.Ala279Glu
2025032	C	T	intergenic_region	Rv1786_Rv1786-PPE25_Rv1787
2030487	C	T	intragenic_variant	esxM_Rv1792	n.2030487C>T
2030488	A	C	intragenic_variant	esxM_Rv1792	n.2030488A>C
2030489	T	A	intragenic_variant	esxM_Rv1792	n.2030489T>A
2030521	A	C	intragenic_variant	esxM_Rv1792	n.2030521A>C
2031176	G	T	synonymous_variant	Rv1794_Rv1794	p.Pro37Pro
2032898	C	T	missense_variant	eccD5_Rv1795	p.Pro220Leu
2033021	G	A	missense_variant	eccD5_Rv1795	p.Gly261Asp
2046859	T	C	intergenic_region	PE_PGRS32_Rv1803c-Rv1804c_Rv1804c
2053439	C	T	intergenic_region	Rv1810_Rv1810-mgtC_Rv1811
2053538	G	A	synonymous_variant	mgtC_Rv1811	p.Arg32Arg
2053762	C	T	missense_variant	mgtC_Rv1811	p.Ala107Val
2060557	C	T	synonymous_variant	Rv1817_Rv1817	p.Phe321Phe
2063121	T	A	synonymous_variant	bacA_Rv1819c	p.Pro536Pro
2071192	C	T	missense_variant	Rv1825_Rv1825	p.Arg53Trp
2071410	C	T	synonymous_variant	Rv1825_Rv1825	p.Asp125Asp
2075089	T	C	synonymous_variant	Rv1830_Rv1830	p.Tyr83Tyr
2090776	A	G	missense_variant	Rv1842c_Rv1842c	p.Leu437Ser
2107511	C	T	missense_variant	modC_Rv1859	p.Thr313Met
2108374	C	T	synonymous_variant	apa_Rv1860	p.Asp213Asp
2115064	C	T	missense_variant	Rv1866_Rv1866	p.Ala642Val
2115776	C	T	missense_variant	Rv1867_Rv1867	p.Pro5Ser
2118447	C	T	synonymous_variant	Rv1868_Rv1868	p.Ile367Ile
2122380	G	C	missense_variant	lldD2_Rv1872c	p.Leu258Val
2123452	C	A	synonymous_variant	Rv1873_Rv1873	p.Ile93Ile
2124701	C	A	synonymous_variant	Rv1875_Rv1875	p.Leu107Leu
2124926	T	C	intergenic_region	Rv1875_Rv1875-bfrA_Rv1876
2125863	C	T	intergenic_region	bfrA_Rv1876-Rv1877_Rv1877
2127646	C	T	synonymous_variant	Rv1877_Rv1877	p.Thr581Thr
2133601	T	C	missense_variant	Rv1883c_Rv1883c	p.Asn31Ser
2135736	C	G	synonymous_variant	fbpB_Rv1886c	p.Pro44Pro
2137212	C	G	missense_variant	Rv1887_Rv1887	p.Arg319Gly
2143839	T	C	missense_variant	Rv1896c_Rv1896c	p.Glu203Gly
2150754	A	G	missense_variant	Rv1903_Rv1903	p.Thr131Ala
2154372	G	A	synonymous_variant	katG_Rv1908c	p.Asp580Asp
2155503	G	A	synonymous_variant	katG_Rv1908c	p.Thr203Thr
2159337	G	T	synonymous_variant	Rv1913_Rv1913	p.Ala49Ala
2159938	C	T	missense_variant	Rv1913_Rv1913	p.Arg250Trp
2172012	G	C	missense_variant	Rv1920_Rv1920	p.Met130Ile
2173574	A	G	synonymous_variant	lppF_Rv1921c	p.Phe74Phe
2175390	G	A	missense_variant	lipD_Rv1923	p.Gly73Asp
2176098	C	T	missense_variant	lipD_Rv1923	p.Thr309Met
2181541	G	T	synonymous_variant	Rv1929c_Rv1929c	p.Pro122Pro
2193056	C	T	missense_variant	ribA1_Rv1940	p.Arg151Trp
2195922	T	C	missense_variant	Rv1944c_Rv1944c	p.Thr5Ala
2195923	A	C	missense_variant	Rv1944c_Rv1944c	p.Asp4Glu
2199061	T	G	missense_variant	Rv1948c_Rv1948c	p.Thr2Pro
2204535	C	G	missense_variant	Rv1961_Rv1961	p.His108Gln
2207566	G	T	intergenic_region	mce3R_Rv1963c-yrbE3A_Rv1964
2221313	G	A	missense_variant	Rv1978_Rv1978	p.Ala136Thr
2225175	A	C	missense_variant	nrdF1_Rv1981c	p.Leu5Arg
2232750	G	T	synonymous_variant	Rv1989c_Rv1989c	p.Arg184Arg
2244343	G	T	synonymous_variant	Rv1999c_Rv1999c	p.Arg266Arg
2253099	A	C	synonymous_variant	otsB1_Rv2006	p.Ala366Ala
2264769	C	G	missense_variant	Rv2017_Rv2017	p.Gln258Glu
2265993	A	C	missense_variant	Rv2019_Rv2019	p.Gln2Pro
2266051	C	T	synonymous_variant	Rv2019_Rv2019	p.Gly21Gly
2267976	G	T	synonymous_variant	Rv2023c_Rv2023c	p.Arg45Arg
2269376	G	A	missense_variant	Rv2024c_Rv2024c	p.Arg289Cys
2274463	A	C	missense_variant	dosT_Rv2027c	p.Leu16Val
2275771	T	C	synonymous_variant	pfkB_Rv2029c	p.Ala218Ala
2276918	A	G	synonymous_variant	Rv2030c_Rv2030c	p.His523His
2279571	C	T	missense_variant	acg_Rv2032	p.Thr148Met
2281289	G	T	intergenic_region	Rv2033c_Rv2033c-Rv2034_Rv2034
2283075	G	A	missense_variant	Rv2037c_Rv2037c	p.Pro216Leu
2323880	T	C	synonymous_variant	cobIJ_Rv2066	p.Leu236Leu
2328627	C	T	synonymous_variant	cobM_Rv2071c	p.Ala117Ala
2329466	C	T	synonymous_variant	cobL_Rv2072c	p.Pro227Pro
2336039	G	A	missense_variant	Rv2079_Rv2079	p.Ala229Thr
2336985	G	C	missense_variant	Rv2079_Rv2079	p.Gly544Ala
2337373	T	C	missense_variant	lppJ_Rv2080	p.Val23Ala
2348958	T	C	missense_variant	Rv2091c_Rv2091c	p.Tyr112Cys
2349116	C	T	synonymous_variant	Rv2091c_Rv2091c	p.Pro59Pro
2351522	G	A	missense_variant	helY_Rv2092c	p.Thr178Met
2359382	G	A	missense_variant	Rv2100_Rv2100	p.Glu332Lys
2370902	G	A	intergenic_region	pup_Rv2111c-dop_Rv2112c
2372951	G	C	missense_variant	Rv2113_Rv2113	p.Gly108Arg
2379997	A	G	missense_variant	hisG_Rv2121c	p.Ser222Pro
2382623	G	C	missense_variant	metH_Rv2124c	p.Arg1149Gly
2383814	T	C	missense_variant	metH_Rv2124c	p.Ile752Val
2386028	G	A	missense_variant	metH_Rv2124c	p.Leu14Phe
2389698	C	A	missense_variant	ansP1_Rv2127	p.Asn361Lys
2415351	C	A	synonymous_variant	murD_Rv2155c	p.Val348Val
2416232	C	A	missense_variant	murD_Rv2155c	p.Val55Phe
2422171	G	A	intragenic_variant	Rv2160c_Rv2160c	n.2422171G>A
2427828	G	C	synonymous_variant	Rv2164c_Rv2164c	p.Gly137Gly
2428953	C	T	missense_variant	Rv2165c_Rv2165c	p.Gly158Asp
2432220	G	A	intergenic_region	Rv2169c_Rv2169c-Rv2170_Rv2170	n.2432220G>A
2433418	G	A	synonymous_variant	lppM_Rv2171	p.Glu156Glu
2435582	G	A	missense_variant	idsA2_Rv2173	p.Ala246Thr
2437837	G	A	missense_variant	Rv2175c_Rv2175c	p.Pro17Leu
2438094	T	G	missense_variant	pknL_Rv2176	p.Ser52Ala
2443508	G	T	missense_variant	Rv2181_Rv2181	p.Leu69Phe
2447150	G	T	synonymous_variant	TB16.3_Rv2185c	p.Pro117Pro
2447426	G	T	synonymous_variant	TB16.3_Rv2185c	p.Ile25Ile
2448402	C	A	stop_gained	fadD15_Rv2187	p.Tyr81*
2451739	G	A	synonymous_variant	Rv2189c_Rv2189c	p.Asp94Asp
2453933	C	A	missense_variant	Rv2191_Rv2191	p.Arg39Ser
2458234	A	C	missense_variant	qcrC_Rv2194	p.Lys228Gln
2461545	C	A	missense_variant	Rv2197c_Rv2197c	p.Ala202Ser
2467155	G	T	synonymous_variant	adoK_Rv2202c	p.Thr291Thr
2470197	A	G	synonymous_variant	Rv2205c_Rv2205c	p.Cys89Cys
2474271	G	A	missense_variant	Rv2209_Rv2209	p.Gly291Glu
2478180	C	A	missense_variant	Rv2212_Rv2212	p.Leu331Ile
2478967	C	G	missense_variant	pepB_Rv2213	p.Phe210Leu
2480516	T	C	missense_variant	ephD_Rv2214c	p.Ser396Gly
2480626	G	A	missense_variant	ephD_Rv2214c	p.Ala359Val
2482977	C	T	missense_variant	dlaT_Rv2215	p.Ala338Val
2500697	C	T	non_coding_exon_variant	rnpB_Rvns01	n.55G>A
2501401	G	T	synonymous_variant	Rv2227_Rv2227	p.Pro157Pro
2501668	C	T	synonymous_variant	Rv2228c_Rv2228c	p.Leu357Leu
2506072	A	C	synonymous_variant	vapC16_Rv2231A	p.Pro30Pro
2509362	G	A	missense_variant	cobD_Rv2236c	p.Thr5Ile
2514867	G	A	missense_variant	aceE_Rv2241	p.Ala777Thr
2515639	G	T	synonymous_variant	Rv2242_Rv2242	p.Val112Val
2517099	G	A	missense_variant	fabD_Rv2243	p.Ala105Thr
2520172	G	A	synonymous_variant	kasB_Rv2246	p.Val259Val
2520466	G	A	synonymous_variant	kasB_Rv2246	p.Ala357Ala
2522284	G	A	intergenic_region	accD6_Rv2247-Rv2248_Rv2248
2522878	C	A	synonymous_variant	Rv2248_Rv2248	p.Leu173Leu
2526709	T	C	missense_variant	Rv2251_Rv2251	p.Met382Thr
2536546	G	A	stop_gained	Rv2263_Rv2263	p.Trp302*
2539620	G	A	synonymous_variant	Rv2265_Rv2265	p.Val307Val
2541303	G	T	missense_variant	cyp124_Rv2266	p.Met400Ile
2544466	C	T	synonymous_variant	Rv2269c_Rv2269c	p.Arg52Arg
2566596	G	C	intergenic_region	Rv2294_Rv2294-Rv2295_Rv2295
2571678	G	A	stop_gained	htpG_Rv2299c	p.Gln109*
2576251	G	A	missense_variant	Rv2305_Rv2305	p.Gly148Asp
2577994	G	A	missense_variant	Rv2307c_Rv2307c	p.Arg235Trp
2586745	G	A	synonymous_variant	Rv2314c_Rv2314c	p.Ala182Ala
2588061	C	G	synonymous_variant	Rv2315c_Rv2315c	p.Val248Val
2590122	G	A	synonymous_variant	uspB_Rv2317	p.Val142Val
2592104	A	G	missense_variant	Rv2319c_Rv2319c	p.Leu208Pro
2592510	G	A	missense_variant	Rv2319c_Rv2319c	p.Arg73Cys
2593621	G	T	missense_variant	rocE_Rv2320c	p.Ala178Glu
2594624	G	A	intergenic_region	rocE_Rv2320c-Rv2323c_Rv2323c	n.2594624G>A
2596056	C	T	missense_variant	Rv2323c_Rv2323c	p.Val72Ile
2608373	G	A	intergenic_region	stp_Rv2333c-cysK1_Rv2334
2611583	C	T	synonymous_variant	Rv2336_Rv2336	p.His249His
2614882	G	A	missense_variant	mmpL9_Rv2339	p.Ala64Thr
2615379	C	A	synonymous_variant	mmpL9_Rv2339	p.Pro229Pro
2615449	C	A	missense_variant	mmpL9_Rv2339	p.Leu253Ile
2623603	T	C	synonymous_variant	dgt_Rv2344c	p.Ala50Ala
2623917	T	C	missense_variant	Rv2345_Rv2345	p.Ser33Pro
2624100	A	G	missense_variant	Rv2345_Rv2345	p.Asn94Asp
2624186	G	A	synonymous_variant	Rv2345_Rv2345	p.Gly122Gly
2624945	C	A	missense_variant	Rv2345_Rv2345	p.Asp375Glu
2627725	A	G	missense_variant	plcC_Rv2349c	p.Leu325Pro
2632373	C	A	intergenic_region	plcA_Rv2351c-PPE38_Rv2352c
2641813	C	T	missense_variant	zur_Rv2359	p.Ala55Val
2641828	T	C	missense_variant	zur_Rv2359	p.Val60Ala
2655493	C	T	missense_variant	Rv2375_Rv2375	p.Arg77Trp
2666972	G	T	synonymous_variant	mbtE_Rv2380c	p.Thr48Thr
2672906	G	A	missense_variant	mbtB_Rv2383c	p.Leu978Phe
2688726	T	C	synonymous_variant	ggtB_Rv2394	p.Ala239Ala
2689193	G	A	missense_variant	ggtB_Rv2394	p.Arg395Gln
2697218	C	A	missense_variant	subI_Rv2400c	p.Arg166Leu
2698029	C	T	missense_variant	Rv2401_Rv2401	p.Pro101Leu
2703018	G	T	synonymous_variant	lepA_Rv2404c	p.Gly77Gly
2703109	G	A	missense_variant	lepA_Rv2404c	p.Thr47Ile
2705145	C	A	missense_variant	Rv2407_Rv2407	p.Thr150Lys
2710422	C	T	missense_variant	Rv2413c_Rv2413c	p.Ala294Thr
2719057	G	A	intergenic_region	nadD_Rv2421c-Rv2422_Rv2422
2723666	G	A	missense_variant	Rv2426c_Rv2426c	p.Ala173Val
2730360	G	A	synonymous_variant	Rv2434c_Rv2434c	p.Val67Val
2733100	G	T	intergenic_region	Rv2435c_Rv2435c-rbsK_Rv2436
2739242	A	G	missense_variant	obg_Rv2440c	p.Ser149Pro
2740871	G	A	missense_variant	dctA_Rv2443	p.Gly55Arg
2749452	G	A	synonymous_variant	valS_Rv2448c	p.Ala258Ala
2749788	G	A	synonymous_variant	valS_Rv2448c	p.Asp146Asp
2751300	G	A	synonymous_variant	Rv2449c_Rv2449c	p.Thr91Thr
2757464	C	A	synonymous_variant	Rv2456c_Rv2456c	p.Leu243Leu
2770011	T	G	synonymous_variant	pepN_Rv2467	p.Ala342Ala
2772741	C	A	missense_variant	Rv2469c_Rv2469c	p.Ala99Ser
2772760	G	C	synonymous_variant	Rv2469c_Rv2469c	p.Ser92Ser
2772954	T	C	missense_variant	Rv2469c_Rv2469c	p.Ser28Gly
2783007	G	A	missense_variant	Rv2477c_Rv2477c	p.Arg346Cys
2789237	T	C	missense_variant	plsB2_Rv2482c	p.Asp16Gly
2797405	C	T	intergenic_region	PE_PGRS42_Rv2487c-Rv2488c_Rv2488c
2798886	T	G	synonymous_variant	Rv2488c_Rv2488c	p.Ala665Ala
2813313	C	T	missense_variant	Rv2499c_Rv2499c	p.Gly140Ser
2813515	G	A	synonymous_variant	Rv2499c_Rv2499c	p.Leu72Leu
2817056	C	T	synonymous_variant	accD1_Rv2502c	p.Ala473Ala
2819183	G	A	missense_variant	scoA_Rv2504c	p.Arg230Trp
2823743	G	T	missense_variant	Rv2508c_Rv2508c	p.Ala284Glu
2831046	G	A	missense_variant	Rv2514c_Rv2514c	p.Ala98Val
2835261	C	T	missense_variant	ldtB_Rv2518c	p.Met25Ile
2835369	G	A	intergenic_region	ldtB_Rv2518c-lysU_Rvnt30
2844335	C	A	synonymous_variant	fas_Rv2524c	p.Thr1666Thr
2847318	C	G	missense_variant	fas_Rv2524c	p.Gly672Ala
2847737	G	A	synonymous_variant	fas_Rv2524c	p.Ile532Ile
2848800	G	A	missense_variant	fas_Rv2524c	p.Ala178Val
2851746	A	G	intergenic_region	vapC17_Rv2527-mrr_Rv2528c
2854864	G	A	missense_variant	vapB39_Rv2530A	p.Ala15Val
2855422	A	G	missense_variant	adi_Rv2531c	p.Ile787Thr
2871717	C	T	missense_variant	aroE_Rv2552c	p.Arg100Gln
2875808	C	G	missense_variant	alaS_Rv2555c	p.Lys226Asn
2881755	G	A	intragenic_variant	Rv2561_Rv2561	n.2881755G>A
2886400	G	A	missense_variant	Rv2566_Rv2566	p.Gly10Ser
2886640	C	G	missense_variant	Rv2566_Rv2566	p.Leu90Val
2887167	C	T	synonymous_variant	Rv2566_Rv2566	p.Asp265Asp
2887964	C	T	missense_variant	Rv2566_Rv2566	p.Ala531Val
2889465	G	A	synonymous_variant	Rv2566_Rv2566	p.Val1031Val
2891366	G	A	synonymous_variant	Rv2567_Rv2567	p.Ala524Ala
2892917	G	A	synonymous_variant	Rv2568c_Rv2568c	p.Leu185Leu
2894322	G	C	missense_variant	Rv2569c_Rv2569c	p.Asp29Glu
2894458	C	T	intergenic_region	Rv2569c_Rv2569c-Rv2570_Rv2570
2896260	G	A	missense_variant	aspS_Rv2572c	p.Ala515Val
2900967	G	A	missense_variant	Rv2577_Rv2577	p.Gly17Glu
2904550	G	A	intergenic_region	dhaA_Rv2579-hisS_Rv2580c
2904864	A	G	missense_variant	hisS_Rv2580c	p.Met410Thr
2906124	G	A	missense_variant	Rv2581c_Rv2581c	p.Arg214Cys
2907744	G	A	intergenic_region	ppiB_Rv2582-relA_Rv2583c
2912815	C	T	synonymous_variant	secF_Rv2586c	p.Gly399Gly
2913087	C	T	missense_variant	secF_Rv2586c	p.Ala309Thr
2926217	C	T	intergenic_region	vapC40_Rv2596-Rv2597_Rv2597
2927864	G	A	missense_variant	Rv2599_Rv2599	p.Gly130Ser
2939177	A	G	synonymous_variant	Rv2611c_Rv2611c	p.Tyr262Tyr
2949719	G	A	missense_variant	TB31.7_Rv2623	p.Ala43Thr
2951288	G	A	missense_variant	Rv2624c_Rv2624c	p.Pro7Leu
2954318	G	A	missense_variant	Rv2627c_Rv2627c	p.Thr144Met
2968468	G	C	intergenic_region	arsC_Rv2643-Rv2644c_Rv2644c
2984105	G	A	missense_variant	clpC2_Rv2667	p.Met70Ile
2984985	C	A	missense_variant	Rv2668_Rv2668	p.Arg85Ser
2991694	C	G	synonymous_variant	Rv2675c_Rv2675c	p.Ser81Ser
3009512	G	A	missense_variant	ceoB_Rv2691	p.Val57Met
3011566	G	T	missense_variant	Rv2694c_Rv2694c	p.Arg68Ser
3011903	G	A	intergenic_region	Rv2694c_Rv2694c-Rv2695_Rv2695
3012479	C	T	synonymous_variant	Rv2695_Rv2695	p.Ile188Ile
3014016	C	T	synonymous_variant	dut_Rv2697c	p.Leu44Leu
3016608	T	G	missense_variant	suhB_Rv2701c	p.Asp43Ala
3022369	G	T	intergenic_region	Rv2709_Rv2709-sigB_Rv2710
3029177	C	T	synonymous_variant	Rv2716_Rv2716	p.Ala2Ala
3029360	C	T	synonymous_variant	Rv2716_Rv2716	p.Thr63Thr
3032821	A	G	missense_variant	Rv2721c_Rv2721c	p.Val600Ala
3037234	G	A	missense_variant	fadE20_Rv2724c	p.Arg20Cys
3039842	A	T	missense_variant	miaA_Rv2727c	p.Trp310Arg
3042854	G	A	missense_variant	Rv2730_Rv2730	p.Asp105Asn
3043960	C	G	missense_variant	Rv2731_Rv2731	p.Ala312Gly
3049728	T	G	missense_variant	recA_Rv2737c	p.Gln566Pro
3057309	G	A	missense_variant	35kd_ag_Rv2744c	p.Pro252Leu
3057375	C	T	missense_variant	35kd_ag_Rv2744c	p.Arg230Gln
3068710	C	A	missense_variant	hsdM_Rv2756c	p.Lys458Asn
3085752	G	A	synonymous_variant	Rv2778c_Rv2778c	p.Arg144Arg
3086728	C	T	missense_variant	Rv2779c_Rv2779c	p.Met9Ile
3093661	C	A	missense_variant	rpsO_Rv2785c	p.Ala30Ser
3103497	C	A	missense_variant	pptT_Rv2794c	p.Trp148Cys
3108169	C	A	missense_variant	Rv2799_Rv2799	p.Asp134Glu
3108533	G	A	missense_variant	Rv2800_Rv2800	p.Val40Ile
3118505	C	A	synonymous_variant	Rv2813_Rv2813	p.Val94Val
3119277	G	C	intergenic_region	Rv2813_Rv2813-Rv2816c_Rv2816c
3123291	C	T	intergenic_region	Rv2813_Rv2813-Rv2816c_Rv2816c
3125180	C	G	missense_variant	Rv2818c_Rv2818c	p.Arg322Pro
3125235	G	A	stop_gained	Rv2818c_Rv2818c	p.Gln304*
3127466	T	G	synonymous_variant	Rv2820c_Rv2820c	p.Arg269Arg
3131543	G	A	synonymous_variant	Rv2823c_Rv2823c	p.His77His
3134839	G	A	synonymous_variant	Rv2827c_Rv2827c	p.Arg215Arg
3137026	A	C	missense_variant	vapB22_Rv2830c	p.Ser67Ala
3146953	T	C	synonymous_variant	infB_Rv2839c	p.Glu307Glu
3147243	G	A	missense_variant	infB_Rv2839c	p.Pro211Ser
3148174	A	G	missense_variant	Rv2840c_Rv2840c	p.Tyr29His
3148356	G	A	intergenic_region	Rv2840c_Rv2840c-nusA_Rv2841c
3149678	C	T	missense_variant	Rv2842c_Rv2842c	p.Arg100His
3150356	G	T	synonymous_variant	Rv2843_Rv2843	p.Ala62Ala
3152837	C	G	synonymous_variant	proS_Rv2845c	p.Ala38Ala
3155164	G	A	synonymous_variant	cysG_Rv2847c	p.Ser236Ser
3172564	G	T	missense_variant	glnA4_Rv2860c	p.Thr146Asn
3173310	G	A	synonymous_variant	mapB_Rv2861c	p.Thr236Thr
3173645	C	G	missense_variant	mapB_Rv2861c	p.Gly125Arg
3180800	C	T	synonymous_variant	rip_Rv2869c	p.Leu321Leu
3187539	C	T	synonymous_variant	mpt70_Rv2875	p.Val170Val
3187792	T	C	missense_variant	Rv2876_Rv2876	p.Trp44Arg
3202515	G	A	synonymous_variant	Rv2893_Rv2893	p.Ala32Ala
3213255	C	T	synonymous_variant	lepB_Rv2903c	p.Lys200Lys
3230887	C	T	missense_variant	glnB_Rv2919c	p.Val64Ile
3236716	A	C	missense_variant	smc_Rv2922c	p.Leu364Arg
3243312	C	G	intergenic_region	Rv2929_Rv2929-fadD26_Rv2930
3243364	G	A	intergenic_region	Rv2929_Rv2929-fadD26_Rv2930
3244091	C	A	missense_variant	fadD26_Rv2930	p.Ala132Glu
3270711	C	A	missense_variant	ppsE_Rv2935	p.Thr992Asn
3271684	G	A	synonymous_variant	ppsE_Rv2935	p.Thr1316Thr
3274483	G	A	missense_variant	drrC_Rv2938	p.Val138Ile
3277599	G	C	missense_variant	mas_Rv2940c	p.Ala1706Gly
3280879	C	T	missense_variant	mas_Rv2940c	p.Gly613Arg
3281634	G	A	missense_variant	mas_Rv2940c	p.Ala361Val
3283592	G	C	synonymous_variant	fadD28_Rv2941	p.Gly86Gly
3286107	C	A	synonymous_variant	mmpL7_Rv2942	p.Val346Val
3286566	C	T	synonymous_variant	mmpL7_Rv2942	p.Ala499Ala
3287906	G	T	intergenic_region	mmpL7_Rv2942-Rv2943_Rv2943
3287990	C	T	intergenic_region	mmpL7_Rv2942-Rv2943_Rv2943
3292988	C	T	synonymous_variant	pks1_Rv2946c	p.Ser1122Ser
3297340	G	T	synonymous_variant	pks15_Rv2947c	p.Thr167Thr
3312993	G	A	missense_variant	Rv2960c_Rv2960c	p.Ala70Val
3314964	G	A	synonymous_variant	Rv2962c_Rv2962c	p.Thr53Thr
3317795	G	C	intergenic_region	purU_Rv2964-kdtB_Rv2965c
3336587	T	A	intergenic_region	Rv2980_Rv2980-ddlA_Rv2981c
3345047	G	T	missense_variant	leuC_Rv2988c	p.Asp343Glu
3345132	T	C	missense_variant	leuC_Rv2988c	p.Gln315Arg
3346980	C	T	missense_variant	Rv2990c_Rv2990c	p.Gly247Glu
3348258	G	A	missense_variant	Rv2991_Rv2991	p.Ala93Thr
3352919	A	G	missense_variant	leuB_Rv2995c	p.Phe184Leu
3353082	G	C	synonymous_variant	leuB_Rv2995c	p.Thr129Thr
3356517	T	C	synonymous_variant	Rv2997_Rv2997	p.Pro473Pro
3363185	A	T	intergenic_region	ilvB1_Rv3003c-cfp6_Rv3004
3383225	C	T	missense_variant	trmU_Rv3024c	p.Val222Met
3383287	T	C	missense_variant	trmU_Rv3024c	p.Lys201Arg
3389840	C	A	missense_variant	Rv3030_Rv3030	p.Thr247Asn
3393311	C	T	intergenic_region	Rv3032A_Rv3032A-Rv3033_Rv3033
3395847	G	T	missense_variant	Rv3035_Rv3035	p.Val157Phe
3400476	C	A	missense_variant	Rv3040c_Rv3040c	p.Ala195Ser
3400663	C	A	synonymous_variant	Rv3040c_Rv3040c	p.Val132Val
3402672	T	C	missense_variant	serB2_Rv3042c	p.His164Arg
3420442	C	T	synonymous_variant	cyp136_Rv3059	p.Tyr317Tyr
3424784	G	A	missense_variant	fadE22_Rv3061c	p.Ala215Val
3425523	T	C	intergenic_region	fadE22_Rv3061c-ligB_Rv3062
3425952	C	A	synonymous_variant	ligB_Rv3062	p.Gly123Gly
3426887	G	A	stop_gained	ligB_Rv3062	p.Trp435*
3429605	G	A	intergenic_region	cstA_Rv3063-Rv3064c_Rv3064c
3438386	G	A	synonymous_variant	Rv3075c_Rv3075c	p.Ile196Ile
3454077	G	A	missense_variant	Rv3087_Rv3087	p.Val385Ile
3459652	G	T	synonymous_variant	Rv3091_Rv3091	p.Leu179Leu
3463570	G	A	missense_variant	Rv3094c_Rv3094c	p.Arg108Trp
3463724	C	A	synonymous_variant	Rv3094c_Rv3094c	p.Ala56Ala
3471367	C	A	initiator_codon_variant	ftsE_Rv3102c	p.Met1?
3479798	G	A	synonymous_variant	moaD1_Rv3112	p.Gly33Gly
3486054	A	G	synonymous_variant	Rv3120_Rv3120	p.Glu161Glu
3488556	G	T	missense_variant	Rv3122_Rv3122	p.Arg156Ser
3488687	G	A	missense_variant	Rv3123_Rv3123	p.Arg40Gln
3489340	C	G	intergenic_region	Rv3123_Rv3123-moaR1_Rv3124
3493823	A	G	intragenic_variant	Rv3128c_Rv3128c	n.3493823A>G
3508970	A	G	synonymous_variant	fadB4_Rv3141	p.Glu292Glu
3530304	C	G	missense_variant	Rv3161c_Rv3161c	p.Ala279Pro
3542163	T	C	missense_variant	Rv3174_Rv3174	p.Val9Ala
3546678	G	A	missense_variant	Rv3178_Rv3178	p.Ala81Thr
3554217	C	T	intergenic_region	Rv3183_Rv3183-Rv3188_Rv3188
3554298	A	G	initiator_codon_variant	Rv3188_Rv3188	p.Met1?
3556806	A	G	intergenic_region	Rv3190c_Rv3190c-Rv3190A_Rv3190A
3557083	A	G	intergenic_region	Rv3190A_Rv3190A-Rv3191c_Rv3191c
3564897	G	A	missense_variant	Rv3195_Rv3195	p.Met178Ile
3565407	G	T	synonymous_variant	Rv3195_Rv3195	p.Ala348Ala
3568004	C	A	synonymous_variant	Rv3197_Rv3197	p.Arg327Arg
3570843	G	A	synonymous_variant	uvrD2_Rv3198c	p.Ser123Ser
3571742	C	G	missense_variant	nudC_Rv3199c	p.Ala268Pro
3581196	G	A	missense_variant	lipV_Rv3203	p.Asp187Asn
3586277	G	A	missense_variant	Rv3209_Rv3209	p.Ala2Thr
3586551	C	A	missense_variant	Rv3209_Rv3209	p.Pro93Gln
3591488	G	A	missense_variant	Rv3213c_Rv3213c	p.Thr2Ile
3596407	C	T	synonymous_variant	Rv3220c_Rv3220c	p.Val376Val
3599099	C	A	missense_variant	sigH_Rv3223c	p.Glu151Asp
3603178	G	A	missense_variant	Rv3226c_Rv3226c	p.His49Tyr
3611488	G	C	synonymous_variant	Rv3235_Rv3235	p.Gly63Gly
3612800	A	G	missense_variant	kefB_Rv3236c	p.Val106Ala
3617228	C	G	missense_variant	Rv3239c_Rv3239c	p.Gly126Arg
3622601	G	A	missense_variant	Rv3243c_Rv3243c	p.Ala164Val
3622618	C	G	missense_variant	Rv3243c_Rv3243c	p.Leu158Phe
3623147	C	T	intergenic_region	Rv3243c_Rv3243c-lpqB_Rv3244c
3624350	C	A	synonymous_variant	lpqB_Rv3244c	p.Ala187Ala
3625459	G	A	synonymous_variant	mtrB_Rv3245c	p.Gly385Gly
3635117	A	G	missense_variant	manA_Rv3255c	p.Val384Ala
3639404	G	A	intergenic_region	Rv3258c_Rv3258c-Rv3259_Rv3259
3657697	G	A	synonymous_variant	fadE25_Rv3274c	p.Ser131Ser
3659661	G	A	synonymous_variant	purK_Rv3276c	p.His88His
3661382	C	T	missense_variant	birA_Rv3279c	p.Asp211Asn
3673210	G	T	missense_variant	Rv3292_Rv3292	p.Gly295Cys
3681349	C	A	synonymous_variant	nei_Rv3297	p.Thr10Thr
3688648	G	A	synonymous_variant	glpD2_Rv3302c	p.Arg265Arg
3693431	G	A	missense_variant	amiB1_Rv3306c	p.His187Tyr
3693548	C	T	missense_variant	amiB1_Rv3306c	p.Ala148Thr
3702543	G	A	missense_variant	deoA_Rv3314c	p.Arg309Trp
3705098	G	A	synonymous_variant	sdhA_Rv3318	p.Val33Val
3706343	C	T	synonymous_variant	sdhA_Rv3318	p.Asn448Asn
3708871	G	A	missense_variant	Rv3322c_Rv3322c	p.Thr61Ile
3714334	G	A	intergenic_region	sigJ_Rv3328c-Rv3329_Rv3329
3767368	A	C	missense_variant	Rv3351c_Rv3351c	p.Val258Gly
3772028	G	A	missense_variant	Rv3359_Rv3359	p.Gly229Ser
3775639	G	T	synonymous_variant	Rv3365c_Rv3365c	p.Gly621Gly
3776265	G	T	synonymous_variant	Rv3365c_Rv3365c	p.Arg413Arg
3778206	G	C	intergenic_region	spoU_Rv3366-PE_PGRS51_Rv3367
3780663	T	C	missense_variant	Rv3368c_Rv3368c	p.Glu106Gly
3785662	G	A	missense_variant	Rv3371_Rv3371	p.Gly244Asp
3786197	G	A	synonymous_variant	Rv3371_Rv3371	p.Lys422Lys
3789077	C	T	missense_variant	amiD_Rv3375	p.Pro153Ser
3792262	C	A	missense_variant	Rv3377c_Rv3377c	p.Gly31Val
3811327	C	T	missense_variant	Rv3395c_Rv3395c	p.Val104Met
3820839	G	C	stop_gained	Rv3402c_Rv3402c	p.Tyr351*
3821553	G	A	synonymous_variant	Rv3402c_Rv3402c	p.Arg113Arg
3823494	C	A	missense_variant	Rv3403c_Rv3403c	p.Ala124Ser
3829664	G	A	missense_variant	guaB3_Rv3410c	p.His83Tyr
3840559	G	T	missense_variant	alr_Rv3423c	p.Arg288Ser
3840618	T	C	missense_variant	alr_Rv3423c	p.Asp268Gly
3841662	T	C	intergenic_region	alr_Rv3423c-Rv3424c_Rv3424c
3841663	C	T	intergenic_region	alr_Rv3423c-Rv3424c_Rv3424c
3851887	A	C	missense_variant	Rv3433c_Rv3433c	p.Ser443Ala
3858821	C	A	missense_variant	Rv3439c_Rv3439c	p.Gly281Val
3861098	G	A	synonymous_variant	mrsA_Rv3441c	p.Tyr91Tyr
3862148	G	A	synonymous_variant	rplM_Rv3443c	p.Pro81Pro
3864296	C	A	missense_variant	Rv3446c_Rv3446c	p.Trp79Leu
3868905	G	A	missense_variant	eccD4_Rv3448	p.Ser185Asn
3870225	C	T	synonymous_variant	mycP4_Rv3449	p.Ile158Ile
3870675	C	T	synonymous_variant	mycP4_Rv3449	p.Phe308Phe
3872797	A	G	missense_variant	cut3_Rv3451	p.Ile61Val
3873866	G	A	missense_variant	cut4_Rv3452	p.Ala139Thr
3874726	C	A	intragenic_variant	Rv3453_Rv3453	n.3874726C>A
3879288	C	A	missense_variant	rpsK_Rv3459c	p.Lys135Asn
3883278	A	G	missense_variant	rmlC_Rv3465	p.Thr149Ala
3885659	G	A	synonymous_variant	rmlB3_Rv3468c	p.Phe137Phe
3893290	G	A	intragenic_variant	kgtP_Rv3476c	n.3893290G>A
3898522	G	A	synonymous_variant	Rv3479_Rv3479	p.Ser901Ser
3902337	C	A	missense_variant	Rv3483c_Rv3483c	p.Arg159Met
3903744	C	T	synonymous_variant	Rv3484_Rv3484	p.Leu223Leu
3919439	G	A	synonymous_variant	yrbE4B_Rv3500c	p.Pro208Pro
3939062	G	C	missense_variant	Rv3510c_Rv3510c	p.Leu66Val
3956981	C	T	missense_variant	Rv3520c_Rv3520c	p.Val130Met
3968375	G	C	synonymous_variant	Rv3531c_Rv3531c	p.Ser190Ser
3968618	G	A	synonymous_variant	Rv3531c_Rv3531c	p.Thr109Thr
3980437	A	C	missense_variant	ltp2_Rv3540c	p.Ser75Ala
3981329	G	A	missense_variant	Rv3542c_Rv3542c	p.His218Tyr
3983182	C	T	synonymous_variant	fadE28_Rv3544c	p.Leu321Leu
3988198	C	T	synonymous_variant	Rv3548c_Rv3548c	p.Val33Val
3995060	C	A	missense_variant	Rv3555c_Rv3555c	p.Val214Phe
3999774	G	A	missense_variant	Rv3559c_Rv3559c	p.Ala221Val
4001041	G	A	synonymous_variant	fadE30_Rv3560c	p.Ala183Ala
4001813	G	A	synonymous_variant	fadD3_Rv3561	p.Val59Val
4002847	C	A	missense_variant	fadD3_Rv3561	p.Thr404Asn
4003450	C	T	missense_variant	fadE31_Rv3562	p.Ala97Val
4004907	A	T	missense_variant	fadE32_Rv3563	p.Glu206Val
4007432	C	T	missense_variant	nat_Rv3566c	p.Glu251Lys
4021489	T	G	missense_variant	Rv3579c_Rv3579c	p.Glu302Ala
4021757	G	T	synonymous_variant	Rv3579c_Rv3579c	p.Arg213Arg
4025711	C	T	intergenic_region	Rv3583c_Rv3583c-lpqE_Rv3584
4031202	C	A	missense_variant	mutY_Rv3589	p.Ala237Asp
4034867	A	G	synonymous_variant	lpqF_Rv3593	p.Ala172Ala
4035242	C	A	missense_variant	lpqF_Rv3593	p.Phe297Leu
4046218	G	A	intergenic_region	Rv3603c_Rv3603c-Rv3604c_Rv3604c
4051853	A	G	missense_variant	ftsH_Rv3610c	p.Val344Ala
4055655	C	G	missense_variant	espA_Rv3616c	p.Gly241Arg
4064918	C	T	missense_variant	Rv3626c_Rv3626c	p.Gly329Asp
4067044	G	A	missense_variant	Rv3627c_Rv3627c	p.Ala81Val
4069598	T	C	missense_variant	Rv3630_Rv3630	p.Ser142Pro
4070979	G	A	missense_variant	Rv3631_Rv3631	p.Gly156Ser
4074919	C	T	missense_variant	Rv3635_Rv3635	p.Pro429Leu
4079900	G	A	intergenic_region	Rv3640c_Rv3640c-fic_Rv3641c
4084010	G	A	missense_variant	Rv3645_Rv3645	p.Gly402Ser
4086697	G	T	synonymous_variant	topA_Rv3646c	p.Ala187Ala
4087670	C	T	synonymous_variant	Rv3647c_Rv3647c	p.Val173Val
4089890	C	A	synonymous_variant	Rv3649_Rv3649	p.Gly370Gly
4090238	C	T	synonymous_variant	Rv3649_Rv3649	p.Gly486Gly
4098514	T	C	missense_variant	Rv3660c_Rv3660c	p.Asp212Gly
4099060	G	A	missense_variant	Rv3660c_Rv3660c	p.Pro30Leu
4101936	C	T	missense_variant	Rv3662c_Rv3662c	p.Ala34Thr
4106075	C	T	missense_variant	dppA_Rv3666c	p.Arg337His
4110626	C	T	intergenic_region	Rv3668c_Rv3668c-Rv3669_Rv3669
4127009	C	A	intergenic_region	proY_Rvnt40-cyp137_Rv3685c
4128152	C	T	missense_variant	cyp137_Rv3685c	p.Val192Ile
4130604	G	A	missense_variant	Rv3689_Rv3689	p.Ser83Asn
4140143	C	T	missense_variant	vapC48_Rv3697c	p.Gly34Arg
4141285	C	T	missense_variant	Rv3698_Rv3698	p.Arg265Cys
4145084	G	A	synonymous_variant	egtC_Rv3702c	p.Thr177Thr
4148162	C	A	missense_variant	gshA_Rv3704c	p.Ala9Ser
4150417	G	A	synonymous_variant	Rv3707c_Rv3707c	p.Gly208Gly
4158032	A	C	missense_variant	Rv3712_Rv3712	p.Lys351Thr
4158271	C	T	synonymous_variant	cobQ2_Rv3713	p.Tyr15Tyr
4166920	C	T	synonymous_variant	Rv3722c_Rv3722c	p.Leu403Leu
4172173	A	C	missense_variant	Rv3726_Rv3726	p.Arg251Ser
4173849	C	T	missense_variant	Rv3727_Rv3727	p.Arg299Cys
4177001	G	A	missense_variant	Rv3728_Rv3728	p.Arg710Gln
4183288	G	A	missense_variant	Rv3732_Rv3732	p.Gly119Ser
4183602	C	T	synonymous_variant	Rv3732_Rv3732	p.Ala223Ala
4186050	G	T	intergenic_region	tgs2_Rv3734c-Rv3735_Rv3735
4186864	C	T	synonymous_variant	Rv3736_Rv3736	p.Ile77Ile
4187112	C	G	missense_variant	Rv3736_Rv3736	p.Pro160Arg
4192341	G	A	synonymous_variant	Rv3741c_Rv3741c	p.Arg171Arg
4193449	C	G	missense_variant	ctpJ_Rv3743c	p.Gly642Ala
4193641	A	G	missense_variant	ctpJ_Rv3743c	p.Val578Ala
4193865	G	T	synonymous_variant	ctpJ_Rv3743c	p.Thr503Thr
4195182	G	A	synonymous_variant	ctpJ_Rv3743c	p.Cys64Cys
4195897	G	A	synonymous_variant	Rv3745c_Rv3745c	p.Leu68Leu
4196581	A	G	intergenic_region	PE34_Rv3746c-Rv3747_Rv3747
4197555	G	A	missense_variant	Rv3748_Rv3748	p.Gly107Asp
4201352	G	A	synonymous_variant	Rv3755c_Rv3755c	p.Thr179Thr
4203367	C	T	missense_variant	proV_Rv3758c	p.Gly351Arg
4212174	T	C	intergenic_region	tcrX_Rv3765c-Rv3766_Rv3766
4215001	C	A	intergenic_region	Rv3769_Rv3769-Rv3770c_Rv3770c
4219820	G	C	missense_variant	lipE_Rv3775	p.Ala46Pro
4220427	C	T	missense_variant	lipE_Rv3775	p.Pro248Leu
4225401	C	T	synonymous_variant	Rv3779_Rv3779	p.Thr139Thr
4225646	C	T	missense_variant	Rv3779_Rv3779	p.Ala221Val
4228997	C	T	synonymous_variant	glfT1_Rv3782	p.Cys217Cys
4233634	G	A	synonymous_variant	Rv3787c_Rv3787c	p.Asn301Asn
4236150	C	T	synonymous_variant	dprE1_Rv3790	p.Gly124Gly
4236891	C	A	synonymous_variant	dprE1_Rv3790	p.Pro371Pro
4241843	C	A	missense_variant	embC_Rv3793	p.Leu661Ile
4243541	C	T	synonymous_variant	embA_Rv3794	p.Ala103Ala
4244220	C	T	synonymous_variant	embA_Rv3794	p.Leu330Leu
4244379	C	T	missense_variant	embA_Rv3794	p.Pro383Ser
4246864	C	T	synonymous_variant	embB_Rv3795	p.Val117Val
4259579	G	C	missense_variant	pks13_Rv3800c	p.Ala523Gly
4269351	G	A	synonymous_variant	ubiA_Rv3806c	p.Ala161Ala
4269522	G	A	synonymous_variant	ubiA_Rv3806c	p.Thr104Thr
4270171	G	T	missense_variant	Rv3807c_Rv3807c	p.Ala56Glu
4271498	A	G	missense_variant	glfT2_Rv3808c	p.Leu261Pro
4272211	C	T	synonymous_variant	glfT2_Rv3808c	p.Val23Val
4274582	C	A	missense_variant	pirG_Rv3810	p.Pro282Thr
4287028	A	C	missense_variant	Rv3822_Rv3822	p.Asn103Thr
4289216	C	T	missense_variant	mmpL8_Rv3823c	p.Gly772Ser
4292095	C	A	synonymous_variant	papA1_Rv3824c	p.Ala360Ala
4303554	G	T	synonymous_variant	Rv3829c_Rv3829c	p.Gly485Gly
4303675	A	G	missense_variant	Rv3829c_Rv3829c	p.Leu445Pro
4308905	G	A	synonymous_variant	serS_Rv3834c	p.Leu4Leu
4308991	G	A	intergenic_region	serS_Rv3834c-Rv3835_Rv3835
4316322	C	T	missense_variant	Rv3843c_Rv3843c	p.Arg92His
4320299	G	A	intergenic_region	Rv3845_Rv3845-sodA_Rv3846
4326465	T	C	missense_variant	ethA_Rv3854c	p.Ile337Val
4330238	C	T	missense_variant	gltD_Rv3858c	p.Arg423His
4333284	T	C	missense_variant	gltB_Rv3859c	p.Asn933Ser
4336525	G	T	intergenic_region	gltB_Rv3859c-Rv3860_Rv3860
4337810	A	C	missense_variant	Rv3860_Rv3860	p.His345Pro
4339880	C	T	synonymous_variant	Rv3863_Rv3863	p.Ala344Ala
4346716	T	C	missense_variant	eccCa1_Rv3870	p.Met79Thr
4346843	C	A	synonymous_variant	eccCa1_Rv3870	p.Thr121Thr
4347009	G	T	missense_variant	eccCa1_Rv3870	p.Val177Phe
4347694	A	C	missense_variant	eccCa1_Rv3870	p.Lys405Thr
4357421	G	A	synonymous_variant	espJ_Rv3878	p.Gly243Gly
4358866	G	A	missense_variant	espK_Rv3879c	p.Pro306Leu
4359202	G	A	missense_variant	espK_Rv3879c	p.Ser194Phe
4359356	T	A	missense_variant	espK_Rv3879c	p.Thr143Ser
4360474	C	G	missense_variant	espL_Rv3880c	p.Asp25His
4362384	C	G	missense_variant	eccE1_Rv3882c	p.Gly346Ala
4364323	G	A	synonymous_variant	mycP1_Rv3883c	p.Asp145Asp
4365212	T	C	missense_variant	eccA2_Rv3884c	p.Asn543Asp
4372210	C	G	missense_variant	Rv3888c_Rv3888c	p.Gly166Ala
4372275	C	T	synonymous_variant	Rv3888c_Rv3888c	p.Gly144Gly
4378608	G	A	synonymous_variant	eccC2_Rv3894c	p.Tyr615Tyr
4382296	T	C	missense_variant	Rv3896c_Rv3896c	p.Ile186Val
4386142	G	A	missense_variant	Rv3900c_Rv3900c	p.Ser56Leu
4386257	G	C	missense_variant	Rv3900c_Rv3900c	p.Pro18Ala
4386625	C	T	missense_variant	Rv3901c_Rv3901c	p.Val64Met
4393838	C	T	synonymous_variant	mutT4_Rv3908	p.Leu130Leu
4398223	C	T	missense_variant	Rv3910_Rv3910	p.Arg543Trp
4401897	A	G	missense_variant	trxB2_Rv3913	p.Asp57Gly
4408570	G	A	missense_variant	Rv3920c_Rv3920c	p.Arg110Trp
