# Supplementary material for: Reference set of Mycobacterium tuberculosis clinical strains: A tool for research and product development
Source: PLoS One. 2019 Mar 25;14(3):e0214088. doi: 10.1371/journal.pone.0214088 (PMC6433267; doi:10.1371/journal.pone.0214088)
Supplement: S1 Table — (ZIP) [file pone.0214088.s001.zip › homo_snps/N0069.snps.tsv]

Position	REF	MUT	FUNCTION	GENE_NAME/Rv_NAME	AA_CHANGE
6112	G	C	missense_variant	gyrB_Rv0005	p.Met291Ile
8310	C	T	synonymous_variant	gyrA_Rv0006	p.Leu337Leu
8452	C	T	missense_variant	gyrA_Rv0006	p.Ala384Val
13298	G	C	missense_variant	Rv0010c_Rv0010c	p.Ile87Met
13482	G	A	missense_variant	Rv0010c_Rv0010c	p.Ala26Val
22961	T	G	missense_variant	pstP_Rv0018c	p.Asp74Ala
26347	C	G	missense_variant	Rv0021c_Rv0021c	p.Asp179His
27996	T	C	synonymous_variant	Rv0023_Rv0023	p.Tyr134Tyr
36437	C	A	missense_variant	bioF2_Rv0032	p.Leu715Met
38146	C	T	synonymous_variant	fadD34_Rv0035	p.Arg296Arg
40099	C	T	synonymous_variant	Rv0037c_Rv0037c	p.Ala368Ala
55069	G	C	missense_variant	ponA1_Rv0050	p.Leu469Phe
58045	G	A	intergenic_region	Rv0052_Rv0052-rpsF_Rv0053
60821	C	T	synonymous_variant	dnaB_Rv0058	p.Tyr142Tyr
64028	C	T	synonymous_variant	Rv0060_Rv0060	p.Pro40Pro
65159	G	A	synonymous_variant	Rv0061c_Rv0061c	p.Gly64Gly
65663	C	G	missense_variant	celA1_Rv0062	p.His38Asp
66892	C	G	intergenic_region	celA1_Rv0062-Rv0063_Rv0063
68174	T	C	missense_variant	Rv0063_Rv0063	p.Ser418Pro
71761	G	A	missense_variant	vapB1_Rv0064A	p.Ser58Asn
72552	T	A	missense_variant	icd2_Rv0066c	p.Thr654Ser
74737	T	G	missense_variant	Rv0067c_Rv0067c	p.Glu154Asp
79479	T	C	intergenic_region	glyA2_Rv0070c-Rv0071_Rv0071
81580	G	T	synonymous_variant	Rv0072_Rv0072	p.Pro319Pro
82897	C	T	synonymous_variant	Rv0074_Rv0074	p.Gly50Gly
84528	T	G	missense_variant	Rv0075_Rv0075	p.Phe178Cys
89623	C	T	missense_variant	Rv0081_Rv0081	p.Leu17Phe
89871	C	T	synonymous_variant	Rv0081_Rv0081	p.Asp99Asp
98966	G	C	missense_variant	Rv0090_Rv0090	p.Ala163Pro
102650	A	C	missense_variant	ctpA_Rv0092	p.Thr690Pro
115499	T	G	synonymous_variant	nrp_Rv0101	p.Arg1833Arg
117295	G	A	missense_variant	nrp_Rv0101	p.Ser2432Asn
123115	C	G	missense_variant	Rv0104_Rv0104	p.Pro267Ala
137233	C	T	synonymous_variant	gca_Rv0112	p.Ala315Ala
139954	A	C	intergenic_region	hddA_Rv0115-Rv0115a_Rv0115a
144564	C	T	synonymous_variant	fadD7_Rv0119	p.Ile172Ile
146060	A	G	missense_variant	fusA2_Rv0120c	p.Met571Thr
146788	G	A	synonymous_variant	fusA2_Rv0120c	p.Val328Val
146872	C	T	synonymous_variant	fusA2_Rv0120c	p.Gln300Gln
158125	G	T	missense_variant	htdZ_Rv0130	p.Lys93Asn
160976	C	G	missense_variant	Rv0133_Rv0133	p.Asn36Lys
162226	G	A	stop_gained	ephF_Rv0134	p.Trp152*
162956	G	A	synonymous_variant	Rv0135c_Rv0135c	p.Ala98Ala
163779	G	A	stop_gained	cyp138_Rv0136	p.Trp138*
167986	C	T	synonymous_variant	Rv0142_Rv0142	p.Asp92Asp
168787	C	T	missense_variant	Rv0143c_Rv0143c	p.Val466Ile
170522	G	A	missense_variant	Rv0144_Rv0144	p.Arg80His
170642	T	G	missense_variant	Rv0144_Rv0144	p.Leu120Arg
177150	G	C	intergenic_region	Rv0150c_Rv0150c-PE1_Rv0151c
192924	C	A	missense_variant	adhE1_Rv0162c	p.Arg71Leu
196642	T	C	synonymous_variant	fadD5_Rv0166	p.Asn550Asn
196874	C	T	missense_variant	yrbE1A_Rv0167	p.Thr5Ile
211993	C	A	missense_variant	Rv0180c_Rv0180c	p.Lys86Asn
215238	C	T	synonymous_variant	Rv0184_Rv0184	p.Asp90Asp
218017	G	A	synonymous_variant	bglS_Rv0186	p.Val583Val
226676	G	A	intergenic_region	Rv0193c_Rv0193c-Rv0194_Rv0194
226929	C	T	missense_variant	Rv0194_Rv0194	p.Arg18Cys
244550	A	G	synonymous_variant	mmpL3_Rv0206c	p.Arg923Arg
251252	C	T	missense_variant	Rv0210_Rv0210	p.Ala378Val
253852	G	A	synonymous_variant	nadR_Rv0212c	p.Pro263Pro
254903	C	A	missense_variant	Rv0213c_Rv0213c	p.Gly350Cys
263071	G	T	missense_variant	lipC_Rv0220	p.Ser87Ile
263149	A	C	missense_variant	lipC_Rv0220	p.Glu113Ala
264298	C	A	missense_variant	Rv0221_Rv0221	p.Gln78Lys
264984	C	G	synonymous_variant	Rv0221_Rv0221	p.Thr306Thr
272678	C	T	synonymous_variant	Rv0227c_Rv0227c	p.Ala54Ala
278189	T	C	synonymous_variant	Rv0232_Rv0232	p.Asp97Asp
280430	G	A	synonymous_variant	gabD1_Rv0234c	p.Phe237Phe
281208	C	T	synonymous_variant	Rv0235c_Rv0235c	p.Pro469Pro
289300	C	T	missense_variant	vapB24_Rv0239	p.Ser66Phe
290374	T	C	missense_variant	htdX_Rv0241c	p.His94Arg
298902	G	A	synonymous_variant	Rv0248c_Rv0248c	p.Thr634Thr
311167	T	C	synonymous_variant	Rv0259c_Rv0259c	p.Ser117Ser
312138	C	A	synonymous_variant	Rv0260c_Rv0260c	p.Val174Val
313425	G	T	synonymous_variant	narK3_Rv0261c	p.Ile248Ile
315375	C	T	missense_variant	Rv0263c_Rv0263c	p.Arg131His
316421	C	T	intergenic_region	Rv0264c_Rv0264c-fecB2_Rv0265c
326002	A	G	missense_variant	fadD2_Rv0270	p.Asp479Gly
344288	C	G	synonymous_variant	eccB3_Rv0283	p.Ser89Ser
353257	G	T	missense_variant	eccD3_Rv0290	p.Val59Leu
357582	G	A	synonymous_variant	Rv0293c_Rv0293c	p.His161His
378357	T	G	missense_variant	Rv0309_Rv0309	p.Ser143Ala
378939	G	C	synonymous_variant	Rv0310c_Rv0310c	p.Arg70Arg
379505	T	G	missense_variant	Rv0311_Rv0311	p.Cys112Gly
392563	C	T	synonymous_variant	Rv0326_Rv0326	p.Ala97Ala
393941	C	T	missense_variant	cyp135A1_Rv0327c	p.Met35Ile
394803	G	A	missense_variant	Rv0329c_Rv0329c	p.Pro173Leu
396747	A	G	missense_variant	Rv0331_Rv0331	p.Thr183Ala
396750	G	A	missense_variant	Rv0331_Rv0331	p.Val184Ile
406274	T	C	synonymous_variant	Rv0339c_Rv0339c	p.Ala725Ala
406389	G	A	missense_variant	Rv0339c_Rv0339c	p.Ala687Val
414079	C	T	synonymous_variant	iniC_Rv0343	p.Pro441Pro
420405	C	T	missense_variant	dnaK_Rv0350	p.Arg191Cys
422745	C	T	synonymous_variant	dnaJ1_Rv0352	p.Gly98Gly
423334	G	A	missense_variant	dnaJ1_Rv0352	p.Asp295Asn
436958	C	T	synonymous_variant	Rv0358_Rv0358	p.Asn33Asn
439711	T	C	intergenic_region	Rv0361_Rv0361-mgtE_Rv0362
447525	G	C	missense_variant	Rv0370c_Rv0370c	p.Ile173Met
452288	C	T	intergenic_region	Rv0374c_Rv0374c-Rv0375c_Rv0375c	n.452288C>T
455271	T	A	missense_variant	Rv0377_Rv0377	p.Val284Asp
456251	T	C	intergenic_region	secE2_Rv0379-Rv0380c_Rv0380c
456511	G	A	synonymous_variant	Rv0380c_Rv0380c	p.Thr103Thr
469042	C	T	synonymous_variant	purT_Rv0389	p.Asn236Asn
471666	A	G	missense_variant	ndhA_Rv0392c	p.Met325Thr
477294	A	G	synonymous_variant	Rv0398c_Rv0398c	p.Gly9Gly
479249	C	T	missense_variant	fadE7_Rv0400c	p.Gly169Arg
485230	C	T	synonymous_variant	fadD30_Rv0404	p.His418His
485631	C	T	missense_variant	fadD30_Rv0404	p.Pro552Leu
485785	T	G	missense_variant	pks6_Rv0405	p.Leu19Val
492655	G	A	synonymous_variant	pta_Rv0408	p.Ala290Ala
495473	C	T	synonymous_variant	pknG_Rv0410c	p.Ser614Ser
506337	C	A	synonymous_variant	lpqM_Rv0419	p.Arg418Arg
513456	C	T	synonymous_variant	ctpH_Rv0425c	p.Pro622Pro
517642	G	A	synonymous_variant	Rv0428c_Rv0428c	p.Val54Val
520400	T	G	missense_variant	Rv0433_Rv0433	p.Phe26Cys
529363	C	T	synonymous_variant	groEL2_Rv0440	p.Val252Val
537137	G	A	synonymous_variant	Rv0448c_Rv0448c	p.Ser11Ser
544750	C	G	intergenic_region	PPE11_Rv0453-Rv0455c_Rv0455c
549251	C	T	stop_gained	Rv0457c_Rv0457c	p.Trp119*
549747	G	A	missense_variant	Rv0458_Rv0458	p.Gly25Arg
555356	C	T	missense_variant	Rv0465c_Rv0465c	p.Met317Ile
555945	T	C	missense_variant	Rv0465c_Rv0465c	p.Gln121Arg
556035	G	T	missense_variant	Rv0465c_Rv0465c	p.Pro91Gln
560664	C	T	synonymous_variant	umaA_Rv0469	p.Asn259Asn
560666	A	G	missense_variant	umaA_Rv0469	p.Lys260Arg
564723	C	T	missense_variant	Rv0473_Rv0473	p.Thr387Met
568693	G	T	missense_variant	Rv0479c_Rv0479c	p.Ala92Glu
591965	G	A	synonymous_variant	galE2_Rv0501	p.Ala104Ala
594984	A	G	missense_variant	Rv0504c_Rv0504c	p.Tyr107His
595501	G	A	missense_variant	serB1_Rv0505c	p.Ala362Val
605189	C	G	missense_variant	hemB_Rv0512	p.Ile196Met
615938	G	A	synonymous_variant	hemL_Rv0524	p.Glu368Glu
621390	G	A	missense_variant	Rv0530_Rv0530	p.Val162Ile
627350	C	G	missense_variant	galE3_Rv0536	p.Pro35Ala
632248	C	T	missense_variant	Rv0539_Rv0539	p.Ala169Val
634704	C	A	synonymous_variant	menE_Rv0542c	p.Leu267Leu
636783	C	T	synonymous_variant	pitA_Rv0545c	p.Val227Val
643483	G	A	missense_variant	Rv0552_Rv0552	p.Gly199Ser
644312	C	T	missense_variant	Rv0552_Rv0552	p.Ala475Val
646531	A	T	synonymous_variant	menD_Rv0555	p.Thr78Thr
649345	C	T	synonymous_variant	mgtA_Rv0557	p.Ala270Ala
655707	G	A	synonymous_variant	gpdA1_Rv0564c	p.Val81Val
664065	G	A	missense_variant	Rv0571c_Rv0571c	p.Pro252Ser
665488	C	T	intergenic_region	Rv0572c_Rv0572c-pncB2_Rv0573c
669204	G	A	missense_variant	Rv0575c_Rv0575c	p.Ala181Val
678440	C	T	synonymous_variant	lpqN_Rv0583c	p.Thr212Thr
685955	G	A	missense_variant	Rv0588_Rv0588	p.Ala10Thr
686506	G	A	missense_variant	Rv0588_Rv0588	p.Met193Ile
690962	G	T	synonymous_variant	mce2D_Rv0592	p.Gly154Gly
704997	G	A	stop_gained	Rv0610c_Rv0610c	p.Gln305*
705570	C	T	missense_variant	Rv0610c_Rv0610c	p.Val114Ile
709201	A	G	synonymous_variant	Rv0613c_Rv0613c	p.Tyr105Tyr
720863	G	T	synonymous_variant	recD_Rv0629c	p.Ala290Ala
722852	G	A	missense_variant	recB_Rv0630c	p.Pro721Leu
726498	C	A	synonymous_variant	recC_Rv0631c	p.Leu603Leu
730087	G	A	missense_variant	Rv0633c_Rv0633c	p.Ala27Val
733088	C	T	synonymous_variant	hadC_Rv0637	p.Asp88Asp
734116	T	C	missense_variant	secE1_Rv0638	p.Met127Thr
745876	C	G	missense_variant	Rv0648_Rv0648	p.Ala1053Gly
749968	T	C	intergenic_region	Rv0653c_Rv0653c-Rv0654_Rv0654
752046	C	T	missense_variant	mkl_Rv0655	p.Ala177Val
753668	C	T	intergenic_region	vapB6_Rv0657c-Rv0658c_Rv0658c
754387	G	A	missense_variant	Rv0658c_Rv0658c	p.Thr8Ile
763884	C	T	missense_variant	rpoC_Rv0668	p.Ala172Val
763886	C	A	synonymous_variant	rpoC_Rv0668	p.Arg173Arg
765171	C	T	missense_variant	rpoC_Rv0668	p.Pro601Leu
767609	A	G	intergenic_region	rpoC_Rv0668-Rv0669c_Rv0669c
773175	A	G	missense_variant	echA4_Rv0673	p.Tyr18Cys
786137	A	C	intergenic_region	tuf_Rv0685-Rv0686_Rv0686
787982	G	A	missense_variant	Rv0688_Rv0688	p.Asp15Asn
788354	C	A	synonymous_variant	Rv0688_Rv0688	p.Arg139Arg
797597	C	T	missense_variant	Rv0697_Rv0697	p.Thr222Met
800357	C	A	intergenic_region	Rv0699_Rv0699-rpsJ_Rv0700
807394	G	A	missense_variant	atsA_Rv0711	p.Val354Met
810287	C	G	synonymous_variant	Rv0713_Rv0713	p.Thr114Thr
811492	C	G	synonymous_variant	rplN_Rv0714	p.Val40Val
812502	C	T	synonymous_variant	rplE_Rv0716	p.Val148Val
817696	G	A	missense_variant	Rv0725c_Rv0725c	p.Pro250Leu
819213	T	C	missense_variant	Rv0726c_Rv0726c	p.Glu143Gly
829719	G	A	intergenic_region	Rv0737_Rv0737-Rv0738_Rv0738
841494	C	G	synonymous_variant	vapC31_Rv0749	p.Leu89Leu
841495	A	G	missense_variant	vapC31_Rv0749	p.Met90Val
850985	A	G	missense_variant	Rv0756c_Rv0756c	p.Ile161Thr
861532	G	T	synonymous_variant	aldA_Rv0768	p.Pro207Pro
865761	C	T	synonymous_variant	purD_Rv0772	p.His392His
869893	G	A	intergenic_region	Rv0776c_Rv0776c-purB_Rv0777
870112	C	T	synonymous_variant	purB_Rv0777	p.Ala35Ala
870912	A	G	missense_variant	purB_Rv0777	p.Tyr302Cys
872113	C	T	missense_variant	cyp126_Rv0778	p.Ala228Val
879200	G	A	missense_variant	Rv0784_Rv0784	p.Arg188His
880482	C	T	synonymous_variant	Rv0785_Rv0785	p.Arg381Arg
881796	C	T	missense_variant	Rv0787_Rv0787	p.Thr113Met
885689	G	T	missense_variant	Rv0791c_Rv0791c	p.Thr51Lys
885800	G	A	missense_variant	Rv0791c_Rv0791c	p.Ala14Val
895082	A	G	missense_variant	Rv0802c_Rv0802c	p.Phe183Leu
895120	C	T	missense_variant	Rv0802c_Rv0802c	p.Arg170His
910015	C	A	missense_variant	thiX_Rv0816c	p.Ala7Ser
935016	A	G	synonymous_variant	lpqR_Rv0838	p.Arg99Arg
952597	C	T	synonymous_variant	far_Rv0855	p.Ile322Ile
953002	T	G	missense_variant	Rv0856_Rv0856	p.Trp60Gly
972653	G	A	missense_variant	Rv0874c_Rv0874c	p.Pro352Ser
976043	G	T	intergenic_region	Rv0876c_Rv0876c-Rv0877_Rv0877
987601	C	T	synonymous_variant	Rv0888_Rv0888	p.Gly123Gly
988502	T	C	missense_variant	Rv0888_Rv0888	p.Phe424Leu
991800	G	A	missense_variant	Rv0890c_Rv0890c	p.Ser266Leu
996219	G	A	missense_variant	Rv0893c_Rv0893c	p.Ala26Val
996982	G	A	synonymous_variant	Rv0894_Rv0894	p.Ala153Ala
1000366	G	C	missense_variant	gltA2_Rv0896	p.Glu299Gln
1001375	G	C	missense_variant	Rv0897c_Rv0897c	p.Asn347Lys
1001789	C	T	missense_variant	Rv0897c_Rv0897c	p.Met209Ile
1002342	T	C	missense_variant	Rv0897c_Rv0897c	p.Tyr25Cys
1009490	C	T	stop_gained	Rv0906_Rv0906	p.Gln183*
1015402	C	G	missense_variant	Rv0911_Rv0911	p.Pro2Arg
1016131	C	A	missense_variant	Rv0911_Rv0911	p.Pro245Gln
1022613	G	A	missense_variant	betP_Rv0917	p.Arg176Gln
1023884	C	T	intergenic_region	betP_Rv0917-Rv0918_Rv0918
1029997	A	G	missense_variant	Rv0923c_Rv0923c	p.Val194Ala
1032524	T	C	missense_variant	Rv0925c_Rv0925c	p.Asp37Gly
1039981	T	C	synonymous_variant	pstS2_Rv0932c	p.Lys356Lys
1043136	C	T	missense_variant	pstS1_Rv0934	p.Thr341Ile
1048102	G	A	missense_variant	ligD_Rv0938	p.Arg656His
1054120	C	T	missense_variant	Rv0944_Rv0944	p.Pro119Leu
1061386	T	C	missense_variant	Rv0950c_Rv0950c	p.Glu90Gly
1063922	C	T	synonymous_variant	sucD_Rv0952	p.Gly261Gly
1066038	A	G	splice_region_variant&stop_retained_variant	Rv0954_Rv0954	p.Ter304Ter
1067954	G	A	missense_variant	purN_Rv0956	p.Ala132Thr
1072342	A	G	missense_variant	Rv0959_Rv0959	p.Asp363Gly
1075618	G	A	synonymous_variant	Rv0963c_Rv0963c	p.Ser160Ser
1077754	C	T	missense_variant	Rv0966c_Rv0966c	p.Ala28Thr
1079710	C	A	missense_variant	ctpV_Rv0969	p.Ala323Glu
1079985	G	A	missense_variant	ctpV_Rv0969	p.Ala415Thr
1083755	A	G	missense_variant	accA2_Rv0973c	p.Ser666Pro
1086648	C	A	missense_variant	accD2_Rv0974c	p.Arg233Leu
1090038	G	A	synonymous_variant	Rv0976c_Rv0976c	p.Arg46Arg
1096567	A	G	intergenic_region	PE_PGRS18_Rv0980c-mprA_Rv0981
1096633	T	G	intergenic_region	PE_PGRS18_Rv0980c-mprA_Rv0981
1103910	T	C	synonymous_variant	Rv0987_Rv0987	p.Leu457Leu
1103995	C	T	missense_variant	Rv0987_Rv0987	p.Thr485Ile
1111518	T	C	missense_variant	moeA1_Rv0994	p.Val417Ala
1117405	C	T	missense_variant	arcA_Rv1001	p.Thr74Ile
1119739	C	T	synonymous_variant	Rv1002c_Rv1002c	p.Leu67Leu
1121071	G	A	synonymous_variant	Rv1004c_Rv1004c	p.Leu360Leu
1124010	G	A	synonymous_variant	Rv1006_Rv1006	p.Thr99Thr
1131565	C	T	intergenic_region	Rv1012_Rv1012-pks16_Rv1013
1139222	G	A	missense_variant	mfd_Rv1020	p.Ala86Thr
1151163	A	C	missense_variant	kdpD_Rv1028c	p.Val175Gly
1155700	C	T	synonymous_variant	kdpB_Rv1030	p.Ile659Ile
1157771	G	C	missense_variant	trcS_Rv1032c	p.Ser62Cys
1172905	C	T	stop_gained	Rv1050_Rv1050	p.Gln9*
1176160	A	G	intergenic_region	Rv1052_Rv1052-leuX_Rvnt17	n.1176160A>G
1181046	C	A	synonymous_variant	fadD14_Rv1058	p.Ala121Ala
1183752	C	T	missense_variant	Rv1060_Rv1060	p.Ser82Leu
1184826	G	T	missense_variant	Rv1061_Rv1061	p.Arg271Leu
1192830	G	A	missense_variant	Rv1069c_Rv1069c	p.Arg482Trp
1194060	G	A	missense_variant	Rv1069c_Rv1069c	p.Pro72Ser
1199019	T	C	missense_variant	fadA3_Rv1074c	p.Thr119Ala
1205950	C	A	intergenic_region	greA_Rv1080c-Rv1081c_Rv1081c
1215321	C	T	stop_gained	Rv1088a_Rv1088a	p.Gln33*
1228116	A	G	missense_variant	glpX_Rv1099c	p.Ile190Thr
1237403	G	A	missense_variant	Rv1111c_Rv1111c	p.Pro264Ser
1248190	C	A	missense_variant	Rv1125_Rv1125	p.Leu37Met
1254543	A	C	intergenic_region	Rv1129c_Rv1129c-prpD_Rv1130
1259343	C	T	synonymous_variant	metE_Rv1133c	p.Thr668Thr
1259741	G	T	synonymous_variant	metE_Rv1133c	p.Arg536Arg
1261056	C	T	synonymous_variant	metE_Rv1133c	p.Gly97Gly
1262230	C	T	intergenic_region	Rv1134_Rv1134-PPE16_Rv1135c
1267965	G	T	missense_variant	Rv1140_Rv1140	p.Ala207Ser
1287160	A	C	intergenic_region	mutT2_Rv1160-narG_Rv1161
1296830	G	T	missense_variant	lpqW_Rv1166	p.Val227Leu
1310683	C	A	missense_variant	Rv1179c_Rv1179c	p.Gly873Cys
1314617	C	T	missense_variant	pks3_Rv1180	p.Ala298Val
1315067	T	G	missense_variant	pks3_Rv1180	p.Leu448Arg
1320508	G	A	synonymous_variant	papA3_Rv1182	p.Val158Val
1320614	C	G	missense_variant	papA3_Rv1182	p.Leu194Val
1320895	C	G	missense_variant	papA3_Rv1182	p.Phe287Leu
1325294	G	A	synonymous_variant	Rv1184c_Rv1184c	p.Ser106Ser
1329881	G	A	synonymous_variant	rocA_Rv1187	p.Pro164Pro
1338112	G	A	synonymous_variant	Rv1194c_Rv1194c	p.Asp134Asp
1338499	T	C	synonymous_variant	Rv1194c_Rv1194c	p.Gln5Gln
1344857	C	T	missense_variant	dapD_Rv1201c	p.Gly105Ser
1356648	C	T	synonymous_variant	glgC_Rv1213	p.Asp271Asp
1369389	C	T	missense_variant	Rv1226c_Rv1226c	p.Gly303Ser
1369735	G	A	synonymous_variant	Rv1226c_Rv1226c	p.Tyr187Tyr
1374578	C	T	missense_variant	Rv1231c_Rv1231c	p.Arg96His
1374639	T	A	missense_variant	Rv1231c_Rv1231c	p.Asn76Tyr
1387211	G	A	missense_variant	lpqZ_Rv1244	p.Ala119Thr
1388164	G	A	synonymous_variant	Rv1245c_Rv1245c	p.Tyr155Tyr
1389866	C	T	missense_variant	Rv1248c_Rv1248c	p.Gly1063Ser
1397215	C	G	missense_variant	Rv1251c_Rv1251c	p.Gly676Arg
1399129	C	T	missense_variant	Rv1251c_Rv1251c	p.Ala38Thr
1409496	C	T	synonymous_variant	Rv1261c_Rv1261c	p.Leu146Leu
1412686	G	A	missense_variant	Rv1264_Rv1264	p.Asp265Asn
1414564	A	T	missense_variant	pknH_Rv1266c	p.Ile426Asn
1414653	C	T	synonymous_variant	pknH_Rv1266c	p.Pro396Pro
1415097	C	G	synonymous_variant	pknH_Rv1266c	p.Ala248Ala
1417019	C	T	missense_variant	embR_Rv1267c	p.Cys110Tyr
1417793	G	A	synonymous_variant	Rv1268c_Rv1268c	p.Thr188Thr
1426928	C	T	synonymous_variant	Rv1277_Rv1277	p.Phe255Phe
1438115	G	A	synonymous_variant	cysD_Rv1285	p.Gly69Gly
1443354	C	T	synonymous_variant	Rv1289_Rv1289	p.Ala196Ala
1445977	C	T	intergenic_region	Rv1291c_Rv1291c-argV_Rvnt18
1465502	G	A	missense_variant	atpG_Rv1309	p.Val207Met
1467028	T	C	synonymous_variant	atpD_Rv1310	p.Ile396Ile
1468150	C	T	intergenic_region	Rv1312_Rv1312-Rv1313c_Rv1313c
1470013	C	T	synonymous_variant	Rv1314c_Rv1314c	p.Pro80Pro
1474709	G	T	non_coding_exon_variant	rrl_Rvnr02
1499293	C	T	missense_variant	pncB1_Rv1330c	p.Gly423Arg
1499527	C	T	missense_variant	pncB1_Rv1330c	p.Val345Ile
1514010	G	T	missense_variant	irtA_Rv1348	p.Val322Phe
1521526	T	C	synonymous_variant	Rv1354c_Rv1354c	p.Glu117Glu
1522862	C	T	missense_variant	moeY_Rv1355c	p.Val391Ile
1525160	G	A	intergenic_region	Rv1356c_Rv1356c-Rv1357c_Rv1357c
1527802	C	T	synonymous_variant	Rv1358_Rv1358	p.Arg397Arg
1534548	G	A	synonymous_variant	Rv1362c_Rv1362c	p.Ile21Ile
1535643	C	T	non_coding_exon_variant	mcr15_RVnc0015	n.74G>A
1545119	C	T	missense_variant	Rv1372_Rv1372	p.Pro99Ser
1550112	C	T	missense_variant	Rv1376_Rv1376	p.Ala322Val
1550719	C	T	missense_variant	Rv1377c_Rv1377c	p.Glu167Lys
1551070	G	T	missense_variant	Rv1377c_Rv1377c	p.Leu50Ile
1560912	G	A	synonymous_variant	pyrF_Rv1385	p.Glu156Glu
1563686	G	T	intergenic_region	PPE20_Rv1387-mihF_Rv1388
1568178	C	T	synonymous_variant	Rv1393c_Rv1393c	p.Pro470Pro
1575793	A	G	missense_variant	nlhH_Rv1399c	p.Val6Ala
1575953	C	A	stop_gained	lipI_Rv1400c	p.Glu282*
1576608	T	C	synonymous_variant	lipI_Rv1400c	p.Gly63Gly
1579849	A	G	missense_variant	Rv1403c_Rv1403c	p.Phe192Leu
1580181	G	A	missense_variant	Rv1403c_Rv1403c	p.Pro81Leu
1581377	C	T	missense_variant	Rv1405c_Rv1405c	p.Gly198Asp
1589739	C	T	synonymous_variant	Rv1413_Rv1413	p.Gly118Gly
1590555	C	T	synonymous_variant	ribA2_Rv1415	p.Thr53Thr
1596640	C	T	missense_variant	Rv1421_Rv1421	p.Pro221Leu
1601528	C	T	missense_variant	lipO_Rv1426c	p.Cys265Tyr
1604290	A	T	missense_variant	Rv1428c_Rv1428c	p.Val157Asp
1616717	T	C	intergenic_region	tpi_Rv1438-Rv1439c_Rv1439c
1616831	A	G	intergenic_region	tpi_Rv1438-Rv1439c_Rv1439c
1617833	C	T	intergenic_region	Rv1439c_Rv1439c-secG_Rv1440
1624128	A	C	synonymous_variant	devB_Rv1445c	p.Gly110Gly
1625259	A	C	missense_variant	opcA_Rv1446c	p.Ile36Ser
1647830	G	A	missense_variant	Rv1461_Rv1461	p.Gly281Asp
1658535	G	T	missense_variant	ctpD_Rv1469	p.Val525Phe
1659902	T	C	missense_variant	echA12_Rv1472	p.Val47Ala
1673781	C	T	synonymous_variant	fabG1_Rv1483	p.Thr114Thr
1691520	T	G	missense_variant	Rv1500_Rv1500	p.Leu224Arg
1710717	C	T	intergenic_region	Rv1518_Rv1518-Rv1519_Rv1519
1711442	C	T	missense_variant	Rv1520_Rv1520	p.Arg139Cys
1718444	T	C	synonymous_variant	Rv1523_Rv1523	p.Arg264Arg
1721490	C	G	missense_variant	Rv1526c_Rv1526c	p.Ala191Pro
1728615	A	C	intergenic_region	pks5_Rv1527c-papA4_Rv1528c
1731293	C	T	intergenic_region	fadD24_Rv1529-adh_Rv1530
1731329	C	T	intergenic_region	fadD24_Rv1529-adh_Rv1530
1731563	A	T	missense_variant	adh_Rv1530	p.His64Leu
1735903	A	G	intergenic_region	Rv1534_Rv1534-Rv1535_Rv1535
1737998	A	G	missense_variant	ileS_Rv1536	p.Ile494Val
1739390	A	G	missense_variant	ileS_Rv1536	p.Thr958Ala
1745446	T	A	missense_variant	Rv1543_Rv1543	p.Leu128His
1747449	T	G	synonymous_variant	Rv1546_Rv1546	p.Gly85Gly
1748639	G	A	missense_variant	dnaE1_Rv1547	p.Asp316Asn
1748854	C	T	synonymous_variant	dnaE1_Rv1547	p.Gly387Gly
1754299	A	C	missense_variant	fadD11_Rv1550	p.Glu195Ala
1754983	C	T	missense_variant	fadD11_Rv1550	p.Ala423Val
1757211	T	C	synonymous_variant	plsB1_Rv1551	p.Asp589Asp
1758790	C	T	synonymous_variant	frdA_Rv1552	p.Pro370Pro
1769780	C	T	missense_variant	treX_Rv1564c	p.Asp608Asn
1772800	G	A	synonymous_variant	Rv1565c_Rv1565c	p.Leu344Leu
1778048	G	A	missense_variant	bioD_Rv1570	p.Gly64Ser
1791823	T	C	missense_variant	Rv1591_Rv1591	p.Leu85Ser
1793337	A	G	missense_variant	Rv1592c_Rv1592c	p.Leu135Pro
1798261	G	T	intergenic_region	nadC_Rv1596-Rv1597_Rv1597
1799930	C	T	synonymous_variant	hisD_Rv1599	p.Val116Val
1813986	C	T	synonymous_variant	lgt_Rv1614	p.Ile272Ile
1814135	A	G	missense_variant	lgt_Rv1614	p.Glu322Gly
1826343	C	T	synonymous_variant	Rv1624c_Rv1624c	p.Arg81Arg
1826624	G	A	missense_variant	cya_Rv1625c	p.Ala441Val
1827553	C	G	missense_variant	cya_Rv1625c	p.Leu131Phe
1829576	C	T	synonymous_variant	Rv1627c_Rv1627c	p.Glu166Glu
1832642	G	T	missense_variant	polA_Rv1629	p.Gly660Cys
1832643	G	C	missense_variant	polA_Rv1629	p.Gly660Ala
1834319	G	A	missense_variant	rpsA_Rv1630	p.Val260Ile
1839306	A	G	missense_variant	Rv1634_Rv1634	p.Ile47Val
1839329	G	A	synonymous_variant	Rv1634_Rv1634	p.Arg54Arg
1848147	C	A	synonymous_variant	Rv1639c_Rv1639c	p.Val104Val
1849191	T	C	missense_variant	lysX_Rv1640c	p.Ile949Val
1851571	C	T	missense_variant	lysX_Rv1640c	p.Met155Ile
1853974	C	T	synonymous_variant	tsnR_Rv1644	p.Gly123Gly
1854045	A	G	missense_variant	tsnR_Rv1644	p.Tyr147Cys
1854508	G	A	missense_variant	Rv1645c_Rv1645c	p.Ser316Leu
1859989	C	T	missense_variant	pheT_Rv1650	p.Arg78Trp
1873427	C	T	synonymous_variant	argH_Rv1659	p.Val263Val
1873954	G	T	missense_variant	argH_Rv1659	p.Arg439Leu
1874710	G	A	missense_variant	pks10_Rv1660	p.Gly184Asp
1876739	T	G	missense_variant	pks7_Rv1661	p.Val479Gly
1886263	C	G	missense_variant	pks8_Rv1662	p.His1520Gln
1887284	G	A	missense_variant	pks17_Rv1663	p.Arg258Gln
1887313	C	T	stop_gained	pks17_Rv1663	p.Gln268*
1888128	A	G	missense_variant	pks9_Rv1664	p.Thr35Ala
1897646	G	C	missense_variant	Rv1672c_Rv1672c	p.Pro188Ala
1902156	G	A	missense_variant	dsbF_Rv1677	p.Gly137Arg
1907177	C	T	missense_variant	Rv1682_Rv1682	p.Arg259Trp
1923985	G	A	missense_variant	pyrG_Rv1699	p.Val53Ile
1924765	T	C	synonymous_variant	pyrG_Rv1699	p.Leu313Leu
1924874	G	C	missense_variant	pyrG_Rv1699	p.Ser349Thr
1928576	G	A	intergenic_region	Rv1702c_Rv1702c-Rv1703c_Rv1703c
1939763	A	G	synonymous_variant	cmk_Rv1712	p.Pro55Pro
1940307	G	T	missense_variant	engA_Rv1713	p.Trp7Leu
1943535	G	T	missense_variant	fadB3_Rv1715	p.Ala293Ser
1943723	C	T	synonymous_variant	Rv1716_Rv1716	p.Leu50Leu
1944890	G	A	missense_variant	Rv1718_Rv1718	p.Glu28Lys
1947115	T	G	missense_variant	vapC12_Rv1720c	p.Glu102Ala
1950651	T	C	missense_variant	Rv1724c_Rv1724c	p.Asp134Gly
1953485	C	G	missense_variant	Rv1727_Rv1727	p.Ile72Met
1956523	A	C	synonymous_variant	Rv1730c_Rv1730c	p.Thr241Thr
1956930	T	G	missense_variant	Rv1730c_Rv1730c	p.Thr106Pro
1963383	G	A	synonymous_variant	narX_Rv1736c	p.Tyr268Tyr
1968649	C	T	synonymous_variant	Rv1742_Rv1742	p.Phe159Phe
1974454	C	T	synonymous_variant	Rv1747_Rv1747	p.Asn275Asn
1976835	C	T	missense_variant	Rv1748_Rv1748	p.Ala79Val
1978807	G	T	missense_variant	fadD1_Rv1750c	p.Ala254Asp
1979026	C	T	missense_variant	fadD1_Rv1750c	p.Ser181Asn
2013943	G	C	missense_variant	Rv1779c_Rv1779c	p.Asp179Glu
2017560	A	T	intergenic_region	malQ_Rv1781c-eccB5_Rv1782
2023211	G	T	missense_variant	eccC5_Rv1783	p.Val1319Phe
2030487	C	T	intragenic_variant	esxM_Rv1792	n.2030487C>T
2030488	A	C	intragenic_variant	esxM_Rv1792	n.2030488A>C
2030489	T	A	intragenic_variant	esxM_Rv1792	n.2030489T>A
2030521	A	C	intragenic_variant	esxM_Rv1792	n.2030521A>C
2035937	G	A	missense_variant	eccE5_Rv1797	p.Arg152His
2047442	C	A	intergenic_region	Rv1804c_Rv1804c-Rv1805c_Rv1805c
2055943	T	C	missense_variant	Rv1813c_Rv1813c	p.His57Arg
2059138	A	G	intergenic_region	Rv1816_Rv1816-Rv1817_Rv1817
2063106	C	T	synonymous_variant	bacA_Rv1819c	p.Leu541Leu
2063781	C	T	synonymous_variant	bacA_Rv1819c	p.Arg316Arg
2066471	T	C	synonymous_variant	secA2_Rv1821	p.Gly5Gly
2077218	G	A	missense_variant	gcvB_Rv1832	p.Ala448Thr
2078024	G	A	synonymous_variant	gcvB_Rv1832	p.Pro716Pro
2083124	T	C	missense_variant	Rv1836c_Rv1836c	p.Ser505Gly
2083610	G	C	missense_variant	Rv1836c_Rv1836c	p.Leu343Val
2086411	T	C	missense_variant	glcB_Rv1837c	p.Thr191Ala
2090306	G	A	missense_variant	Rv1841c_Rv1841c	p.Pro138Leu
2091783	C	G	synonymous_variant	Rv1842c_Rv1842c	p.Arg101Arg
2092391	G	T	synonymous_variant	guaB1_Rv1843c	p.Ile436Ile
2092970	C	T	synonymous_variant	guaB1_Rv1843c	p.Leu243Leu
2096094	C	T	synonymous_variant	blaR_Rv1845c	p.Thr25Thr
2096430	A	C	missense_variant	blaI_Rv1846c	p.Leu57Arg
2104779	C	T	synonymous_variant	Rv1856c_Rv1856c	p.Gly15Gly
2118897	C	T	synonymous_variant	Rv1868_Rv1868	p.Ala517Ala
2119121	C	G	missense_variant	Rv1868_Rv1868	p.Ala592Gly
2120953	C	G	missense_variant	Rv1870c_Rv1870c	p.Glu160Gln
2122826	G	A	missense_variant	lldD2_Rv1872c	p.Thr109Ile
2132062	C	G	missense_variant	lppE_Rv1881c	p.Gly90Arg
2137894	G	C	intragenic_variant	Rv1887a_Rv1887a	n.2137894G>C
2138767	G	C	intergenic_region	Rv1888A_Rv1888A-Rv1890c_Rv1890c	n.2138767G>C
2140925	G	A	synonymous_variant	Rv1894c_Rv1894c	p.Gly315Gly
2142819	C	A	missense_variant	Rv1895_Rv1895	p.Pro100Gln
2143541	C	T	missense_variant	Rv1895_Rv1895	p.Pro341Ser
2173466	G	A	synonymous_variant	lppF_Rv1921c	p.Ala110Ala
2174833	G	A	missense_variant	Rv1922_Rv1922	p.Arg256Gln
2177968	G	T	synonymous_variant	fadD31_Rv1925	p.Ala294Ala
2185358	G	A	synonymous_variant	fadE17_Rv1934c	p.Thr277Thr
2202939	A	C	missense_variant	Rv1957_Rv1957	p.Asp119Ala
2212313	C	T	stop_gained	mce3C_Rv1968	p.Gln230*
2213355	C	T	synonymous_variant	mce3D_Rv1969	p.Asp167Asp
2215765	C	G	missense_variant	mce3F_Rv1971	p.Ala170Gly
2216370	G	C	missense_variant	mce3F_Rv1971	p.Gly372Arg
2218488	G	C	missense_variant	Rv1975_Rv1975	p.Ser146Thr
2219375	A	G	intergenic_region	Rv1976c_Rv1976c-Rv1977_Rv1977
2219759	T	C	synonymous_variant	Rv1977_Rv1977	p.Ser2Ser
2237497	G	C	missense_variant	Rv1993c_Rv1993c	p.Leu27Val
2238930	A	C	intergenic_region	Rv1995_Rv1995-Rv1996_Rv1996
2239055	C	T	missense_variant	Rv1996_Rv1996	p.Pro18Ser
2240062	C	G	intergenic_region	Rv1996_Rv1996-ctpF_Rv1997
2241646	C	T	synonymous_variant	ctpF_Rv1997	p.Ala496Ala
2242808	G	A	missense_variant	ctpF_Rv1997	p.Ala884Thr
2245835	C	A	synonymous_variant	Rv2000_Rv2000	p.Val209Val
2249035	A	G	missense_variant	Rv2003c_Rv2003c	p.Met129Thr
2255942	G	T	missense_variant	otsB1_Rv2006	p.Arg1314Leu
2257594	C	T	missense_variant	Rv2008c_Rv2008c	p.Ala117Thr
2258928	C	T	missense_variant	Rv2011c_Rv2011c	p.Asp120Asn
2264786	G	A	synonymous_variant	Rv2017_Rv2017	p.Arg263Arg
2265016	G	C	missense_variant	Rv2017_Rv2017	p.Gly340Ala
2272282	C	A	missense_variant	Rv2026c_Rv2026c	p.Asp156Tyr
2294348	G	A	missense_variant	Rv2047c_Rv2047c	p.Thr60Ile
2308879	G	A	missense_variant	ppm1_Rv2051c	p.Pro626Leu
2309356	G	A	missense_variant	ppm1_Rv2051c	p.Thr467Ile
2321358	G	C	missense_variant	mazF7_Rv2063A	p.Arg101Pro
2331255	C	T	missense_variant	Rv2074_Rv2074	p.Ala88Val
2335500	C	T	missense_variant	Rv2079_Rv2079	p.Ala49Val
2342403	C	G	missense_variant	Rv2084_Rv2084	p.Ala199Gly
2342697	G	A	missense_variant	Rv2084_Rv2084	p.Arg297Gln
2344950	G	A	synonymous_variant	pknJ_Rv2088	p.Leu180Leu
2349634	C	T	synonymous_variant	helY_Rv2092c	p.Thr807Thr
2373845	C	T	synonymous_variant	Rv2114_Rv2114	p.Pro4Pro
2374026	C	A	missense_variant	Rv2114_Rv2114	p.Leu65Ile
2374442	G	A	synonymous_variant	Rv2114_Rv2114	p.Ser203Ser
2379732	A	G	intergenic_region	Rv2120c_Rv2120c-hisG_Rv2121c
2380740	T	C	missense_variant	hisE_Rv2122c	p.Ser69Gly
2396388	C	T	missense_variant	Rv2136c_Rv2136c	p.Val151Met
2397760	C	G	missense_variant	lppL_Rv2138	p.Ala144Gly
2400031	G	A	missense_variant	TB18.6_Rv2140c	p.Arg100Cys
2415951	G	A	synonymous_variant	murD_Rv2155c	p.Ile148Ile
2425097	A	C	missense_variant	pbpB_Rv2163c	p.Val664Gly
2434892	C	T	missense_variant	idsA2_Rv2173	p.Arg16Cys
2448288	G	A	stop_gained	fadD15_Rv2187	p.Trp43*
2450045	G	A	missense_variant	pimB_Rv2188c	p.Thr369Met
2451081	C	G	missense_variant	pimB_Rv2188c	p.Glu24Gln
2451566	G	A	missense_variant	Rv2189c_Rv2189c	p.Pro152Leu
2468296	C	T	synonymous_variant	Rv2203_Rv2203	p.Pro22Pro
2468471	G	T	missense_variant	Rv2203_Rv2203	p.Val81Leu
2470485	G	T	intergenic_region	Rv2205c_Rv2205c-Rv2206_Rv2206
2477625	G	T	missense_variant	Rv2212_Rv2212	p.Gly146Trp
2478018	G	A	missense_variant	Rv2212_Rv2212	p.Val277Ile
2481873	C	T	intergenic_region	ephD_Rv2214c-dlaT_Rv2215
2493047	C	T	missense_variant	glnA2_Rv2222c	p.Met232Ile
2496832	G	A	synonymous_variant	caeA_Rv2224c	p.Ile64Ile
2500892	C	T	intergenic_region	rnpB_Rvns01-Rv2227_Rv2227
2503549	C	A	missense_variant	Rv2230c_Rv2230c	p.Ala354Ser
2508395	G	A	synonymous_variant	Rv2235_Rv2235	p.Pro253Pro
2508536	C	T	synonymous_variant	cobD_Rv2236c	p.Ser280Ser
2509181	C	G	synonymous_variant	cobD_Rv2236c	p.Val65Val
2509260	G	T	missense_variant	cobD_Rv2236c	p.Ala39Asp
2517610	G	A	missense_variant	fabD_Rv2243	p.Ser275Asn
2522084	G	A	missense_variant	accD6_Rv2247	p.Ala448Thr
2528931	G	A	synonymous_variant	Rv2254c_Rv2254c	p.Asn15Asn
2530434	G	T	missense_variant	Rv2257c_Rv2257c	p.Pro130His
2532123	G	C	intergenic_region	Rv2258c_Rv2258c-mscR_Rv2259
2536626	G	A	synonymous_variant	Rv2264c_Rv2264c	p.Pro575Pro
2538793	G	A	missense_variant	Rv2265_Rv2265	p.Gly32Ser
2544979	T	A	missense_variant	lppN_Rv2270	p.His94Gln
2547274	A	G	missense_variant	Rv2275_Rv2275	p.Asp131Gly
2553682	C	T	synonymous_variant	pitB_Rv2281	p.Tyr170Tyr
2559671	G	A	intergenic_region	Rv2286c_Rv2286c-yjcE_Rv2287
2569082	A	G	initiator_codon_variant	Rv2298_Rv2298	p.Met1?
2569593	A	G	missense_variant	Rv2298_Rv2298	p.His171Arg
2573434	G	T	missense_variant	cut2_Rv2301	p.Trp140Cys
2573786	C	G	intergenic_region	cut2_Rv2301-Rv2302_Rv2302
2574508	G	A	missense_variant	Rv2303c_Rv2303c	p.Ser171Phe
2574598	C	T	missense_variant	Rv2303c_Rv2303c	p.Ser141Asn
2582025	C	T	intergenic_region	metV_Rvnt24-Rv2309A_Rv2309A	n.2582025C>T
2582324	G	A	intergenic_region	metV_Rvnt24-Rv2309A_Rv2309A
2593192	G	A	missense_variant	rocE_Rv2320c	p.Ala321Val
2602575	G	A	missense_variant	narK1_Rv2329c	p.Pro296Leu
2603394	C	T	missense_variant	narK1_Rv2329c	p.Arg23His
2611704	A	C	synonymous_variant	Rv2336_Rv2336	p.Arg290Arg
2622508	C	T	synonymous_variant	dgt_Rv2344c	p.Leu415Leu
2627410	G	T	missense_variant	plcC_Rv2349c	p.Pro430His
2629319	C	T	stop_gained	plcB_Rv2350c	p.Trp334*
2641762	G	A	missense_variant	zur_Rv2359	p.Arg38His
2643653	G	A	synonymous_variant	recO_Rv2362c	p.Gly202Gly
2652908	C	G	missense_variant	dnaJ2_Rv2373c	p.Glu360Asp
2660319	G	A	synonymous_variant	mbtF_Rv2379c	p.Asp589Asp
2663210	G	A	synonymous_variant	mbtE_Rv2380c	p.Ala1302Ala
2677910	G	A	missense_variant	mbtJ_Rv2385	p.Gly61Glu
2688225	G	C	missense_variant	ggtB_Rv2394	p.Met72Ile
2696977	G	C	synonymous_variant	subI_Rv2400c	p.Ala246Ala
2704291	G	A	synonymous_variant	Rv2406c_Rv2406c	p.Ile49Ile
2705561	A	G	intergenic_region	Rv2407_Rv2407-PE24_Rv2408
2711610	C	G	missense_variant	Rv2414c_Rv2414c	p.Val423Leu
2726051	G	A	intragenic_variant	oxyR'_Rv2427A	n.2726051G>A
2727037	A	T	missense_variant	ahpD_Rv2429	p.Met78Leu
2731741	G	A	synonymous_variant	Rv2435c_Rv2435c	p.Leu337Leu
2745739	G	A	intergenic_region	ndkA_Rv2445c-Rv2446c_Rv2446c
2745839	G	A	synonymous_variant	Rv2446c_Rv2446c	p.Ala100Ala
2751072	G	T	synonymous_variant	Rv2449c_Rv2449c	p.Thr167Thr
2755112	G	A	synonymous_variant	Rv2455c_Rv2455c	p.Ile531Ile
2759534	C	G	intergenic_region	clpX_Rv2457c-mmuM_Rv2458
2764206	A	G	synonymous_variant	tig_Rv2462c	p.Asp362Asp
2772960	G	A	synonymous_variant	Rv2469c_Rv2469c	p.Leu26Leu
2773955	G	C	missense_variant	aglA_Rv2471	p.Ser131Thr
2791257	A	T	missense_variant	Rv2484c_Rv2484c	p.Ile413Asn
2794789	G	A	stop_gained	echA14_Rv2486	p.Trp147*
2809895	G	A	synonymous_variant	bkdC_Rv2495c	p.Leu15Leu
2817158	C	A	missense_variant	accD1_Rv2502c	p.Met439Ile
2824432	G	A	synonymous_variant	Rv2508c_Rv2508c	p.Thr54Thr
2828104	C	T	intergenic_region	hisT_Rvnt29-Rv2512c_Rv2512c
2834118	G	A	synonymous_variant	ldtB_Rv2518c	p.Ala406Ala
2852411	A	G	synonymous_variant	mrr_Rv2528c	p.Arg87Arg
2869242	T	C	intergenic_region	vapC19_Rv2548-Rv2548A_Rv2548A
2880503	G	C	synonymous_variant	Rv2560_Rv2560	p.Val143Val
2881244	A	G	intergenic_region	Rv2560_Rv2560-Rv2561_Rv2561
2889331	T	G	missense_variant	Rv2566_Rv2566	p.Tyr987Asp
2892106	C	T	missense_variant	Rv2567_Rv2567	p.Ala771Val
2894594	G	A	missense_variant	Rv2570_Rv2570	p.Gly28Asp
2894642	A	G	missense_variant	Rv2570_Rv2570	p.Glu44Gly
2897528	G	A	synonymous_variant	aspS_Rv2572c	p.Ala92Ala
2899890	G	T	missense_variant	Rv2575_Rv2575	p.Gln184His
2903568	G	A	intergenic_region	Rv2578c_Rv2578c-dhaA_Rv2579
2907840	T	G	missense_variant	relA_Rv2583c	p.Thr787Pro
2917848	T	C	intergenic_region	gabT_Rv2589-fadD9_Rv2590
2925594	G	A	missense_variant	vapB40_Rv2595	p.Asp35Asn
2925683	G	A	synonymous_variant	vapB40_Rv2595	p.Leu64Leu
2925928	C	T	synonymous_variant	vapC40_Rv2596	p.Asp65Asp
2926882	C	T	synonymous_variant	Rv2597_Rv2597	p.Arg176Arg
2940608	C	T	missense_variant	pgsA1_Rv2612c	p.Ser2Asn
2945004	C	G	intergenic_region	PE_PGRS45_Rv2615c-Rv2616_Rv2616
2945042	C	G	intergenic_region	PE_PGRS45_Rv2615c-Rv2616_Rv2616
2948650	T	C	synonymous_variant	Rv2622_Rv2622	p.Arg5Arg
2956471	A	G	synonymous_variant	Rv2629_Rv2629	p.Glu235Glu
2958438	G	A	synonymous_variant	Rv2631_Rv2631	p.Thr289Thr
2964426	C	A	missense_variant	Rv2638_Rv2638	p.Pro8Thr
2982585	G	C	intergenic_region	Rv2664_Rv2664-Rv2665_Rv2665
2987918	G	A	synonymous_variant	Rv2672_Rv2672	p.Arg79Arg
2992564	G	A	missense_variant	Rv2676c_Rv2676c	p.Ser22Leu
2993523	T	C	missense_variant	hemY_Rv2677c	p.Gln157Arg
3015379	G	A	synonymous_variant	Rv2700_Rv2700	p.Pro59Pro
3021283	G	A	synonymous_variant	Rv2707_Rv2707	p.Arg237Arg
3023825	C	A	synonymous_variant	ideR_Rv2711	p.Val87Val
3024095	C	T	synonymous_variant	ideR_Rv2711	p.Asp177Asp
3025431	C	T	intergenic_region	Rv2712c_Rv2712c-sthA_Rv2713
3025855	G	A	missense_variant	sthA_Rv2713	p.Asp139Asn
3030382	G	A	intergenic_region	Rv2717c_Rv2717c-nrdR_Rv2718c
3031285	A	T	missense_variant	Rv2719c_Rv2719c	p.Leu85Met
3064632	G	A	synonymous_variant	Rv2752c_Rv2752c	p.Ala520Ala
3074357	A	C	missense_variant	thyA_Rv2764c	p.Ser39Ala
3074830	C	T	synonymous_variant	Rv2765_Rv2765	p.Tyr65Tyr
3086261	T	C	missense_variant	Rv2779c_Rv2779c	p.Gln165Arg
3097349	C	T	stop_gained	sirR_Rv2788	p.Gln131*
3107663	G	A	intergenic_region	Rv2798c_Rv2798c-Rv2799_Rv2799
3111334	G	T	missense_variant	Rv2802c_Rv2802c	p.Leu164Met
3114814	G	A	intergenic_region	Rv2807_Rv2807-Rv2808_Rv2808
3118434	C	A	missense_variant	Rv2813_Rv2813	p.Arg71Ser
3119367	G	C	intergenic_region	Rv2813_Rv2813-Rv2816c_Rv2816c
3119740	T	G	intergenic_region	Rv2813_Rv2813-Rv2816c_Rv2816c
3119741	T	A	intergenic_region	Rv2813_Rv2813-Rv2816c_Rv2816c
3119945	G	A	intergenic_region	Rv2813_Rv2813-Rv2816c_Rv2816c
3120278	C	T	intergenic_region	Rv2813_Rv2813-Rv2816c_Rv2816c
3122943	A	G	intergenic_region	Rv2813_Rv2813-Rv2816c_Rv2816c
3122949	C	T	intergenic_region	Rv2813_Rv2813-Rv2816c_Rv2816c
3122951	T	A	intergenic_region	Rv2813_Rv2813-Rv2816c_Rv2816c
3125594	C	A	missense_variant	Rv2818c_Rv2818c	p.Arg184Leu
3127699	A	G	missense_variant	Rv2820c_Rv2820c	p.Phe192Leu
3137668	G	A	stop_gained	echA16_Rv2831	p.Trp133*
3137681	G	A	synonymous_variant	echA16_Rv2831	p.Val137Val
3148963	T	G	missense_variant	nusA_Rv2841c	p.Ser156Arg
3150636	G	A	missense_variant	Rv2843_Rv2843	p.Ala156Thr
3155191	G	C	missense_variant	cysG_Rv2847c	p.Asn227Lys
3169993	A	G	missense_variant	aldC_Rv2858c	p.Leu244Pro
3177214	C	T	missense_variant	Rv2864c_Rv2864c	p.Ala18Thr
3186749	G	A	missense_variant	dipZ_Rv2874	p.Asp635Asn
3188428	C	T	synonymous_variant	merT_Rv2877c	p.Pro148Pro
3190342	G	A	intergenic_region	mpt53_Rv2878c-cdsA_Rv2881c	n.3190342G>A
3197917	G	A	synonymous_variant	amiC_Rv2888c	p.Gly123Gly
3202629	C	T	synonymous_variant	Rv2893_Rv2893	p.His70His
3214481	G	T	intergenic_region	rplS_Rv2904c-lppW_Rv2905
3215053	G	A	synonymous_variant	lppW_Rv2905	p.Glu142Glu
3220545	C	T	stop_gained	Rv2913c_Rv2913c	p.Trp385*
3221093	C	T	synonymous_variant	Rv2913c_Rv2913c	p.Glu202Glu
3223428	C	T	missense_variant	pknI_Rv2914c	p.Gly33Arg
3229692	G	A	missense_variant	glnD_Rv2918c	p.Ala330Val
3233605	G	A	synonymous_variant	ftsY_Rv2921c	p.Leu179Leu
3241244	G	A	missense_variant	Rv2927c_Rv2927c	p.Thr239Ile
3260430	C	T	synonymous_variant	ppsC_Rv2933	p.Thr1582Thr
3267868	G	A	synonymous_variant	ppsE_Rv2935	p.Glu44Glu
3274545	G	A	synonymous_variant	drrC_Rv2938	p.Leu158Leu
3280132	G	A	missense_variant	mas_Rv2940c	p.Arg862Trp
3291105	G	A	missense_variant	lppX_Rv2945c	p.Thr74Ile
3292624	C	T	missense_variant	pks1_Rv2946c	p.Ala1244Thr
3293423	A	G	synonymous_variant	pks1_Rv2946c	p.Asp977Asp
3293601	T	C	missense_variant	pks1_Rv2946c	p.Gln918Arg
3295124	C	T	synonymous_variant	pks1_Rv2946c	p.Arg410Arg
3295642	G	A	missense_variant	pks1_Rv2946c	p.Pro238Ser
3299413	G	A	missense_variant	fadD22_Rv2948c	p.Ala181Val
3306594	T	G	intergenic_region	Rv2953_Rv2953-Rv2954c_Rv2954c
3308446	T	C	missense_variant	Rv2955c_Rv2955c	p.Thr34Ala
3311976	C	T	missense_variant	Rv2958c_Rv2958c	p.Asp9Asn
3312942	G	A	intergenic_region	Rv2959c_Rv2959c-Rv2960c_Rv2960c
3314243	G	A	stop_gained	Rv2962c_Rv2962c	p.Gln294*
3317291	G	A	missense_variant	purU_Rv2964	p.Asp255Asn
3326150	A	G	missense_variant	Rv2971_Rv2971	p.Asp17Gly
3327780	C	T	missense_variant	recG_Rv2973c	p.Ala723Thr
3328495	G	C	synonymous_variant	recG_Rv2973c	p.Arg484Arg
3330725	C	T	missense_variant	Rv2974c_Rv2974c	p.Ala213Thr
3330952	T	G	missense_variant	Rv2974c_Rv2974c	p.Gln137Pro
3336528	T	A	intergenic_region	Rv2980_Rv2980-ddlA_Rv2981c
3336587	T	A	intergenic_region	Rv2980_Rv2980-ddlA_Rv2981c
3336646	T	A	intergenic_region	Rv2980_Rv2980-ddlA_Rv2981c
3350233	G	T	synonymous_variant	gltS_Rv2992c	p.Pro15Pro
3350883	C	G	synonymous_variant	Rv2993c_Rv2993c	p.Val37Val
3351472	G	A	stop_gained	Rv2994_Rv2994	p.Trp68*
3365841	G	A	missense_variant	Rv3007c_Rv3007c	p.Pro204Ser
3373193	C	T	synonymous_variant	ligA_Rv3014c	p.Ala476Ala
3375001	G	A	missense_variant	Rv3015c_Rv3015c	p.Pro222Ser
3378828	C	A	missense_variant	esxR_Rv3019c	p.Trp58Cys
3385828	C	A	missense_variant	Rv3026c_Rv3026c	p.Val84Leu
3392523	G	A	synonymous_variant	Rv3032_Rv3032	p.Ala330Ala
3393361	C	G	intergenic_region	Rv3032A_Rv3032A-Rv3033_Rv3033
3397018	C	G	missense_variant	TB22.2_Rv3036c	p.Val42Leu
3401850	G	A	synonymous_variant	Rv3041c_Rv3041c	p.Asp23Asp
3403250	C	T	missense_variant	ctaD_Rv3043c	p.Ala558Thr
3406798	G	A	missense_variant	adhC_Rv3045	p.Ala172Thr
3407028	C	T	synonymous_variant	adhC_Rv3045	p.Asn248Asn
3424462	C	T	synonymous_variant	fadE22_Rv3061c	p.Leu322Leu
3427632	C	T	synonymous_variant	cstA_Rv3063	p.Ala130Ala
3429540	C	G	intergenic_region	cstA_Rv3063-Rv3064c_Rv3064c
3431407	G	T	intergenic_region	Rv3066_Rv3066-Rv3067_Rv3067
3442240	C	A	stop_gained	Rv3079c_Rv3079c	p.Glu120*
3447480	A	C	missense_variant	virS_Rv3082c	p.Leu316Arg
3448714	G	C	missense_variant	Rv3083_Rv3083	p.Asp71His
3451002	A	G	missense_variant	Rv3085_Rv3085	p.Glu28Gly
3452011	C	T	synonymous_variant	adhD_Rv3086	p.Val77Val
3453382	C	T	missense_variant	Rv3087_Rv3087	p.Ala153Val
3457514	C	G	intergenic_region	fadD13_Rv3089-Rv3090_Rv3090
3460765	G	C	synonymous_variant	Rv3091_Rv3091	p.Pro550Pro
3474597	C	A	synonymous_variant	fprA_Rv3106	p.Val197Val
3479561	G	A	missense_variant	moaC1_Rv3111	p.Asp131Asn
3481371	C	T	intergenic_region	Rv3114_Rv3114-Rv3115_Rv3115
3497586	C	G	synonymous_variant	devS_Rv3132c	p.Ala560Ala
3500594	G	A	synonymous_variant	Rv3134c_Rv3134c	p.Ala52Ala
3508208	C	T	synonymous_variant	fadB4_Rv3141	p.Ala38Ala
3513029	G	A	synonymous_variant	nuoC_Rv3147	p.Glu134Glu
3520857	G	A	synonymous_variant	nuoI_Rv3153	p.Arg117Arg
3526986	A	G	synonymous_variant	nuoN_Rv3158	p.Ala399Ala
3529750	G	C	missense_variant	Rv3160c_Rv3160c	p.Thr77Ser
3530145	C	A	missense_variant	Rv3161c_Rv3161c	p.Asp332Tyr
3533759	G	A	synonymous_variant	moxR3_Rv3164c	p.Pro49Pro
3536008	G	T	missense_variant	Rv3167c_Rv3167c	p.Pro17Gln
3562079	G	A	missense_variant	Rv3193c_Rv3193c	p.Thr365Ile
3597682	C	T	missense_variant	TB7.3_Rv3221c	p.Val29Ile
3600252	T	C	synonymous_variant	Rv3224_Rv3224	p.His134His
3608776	G	A	missense_variant	Rv3231c_Rv3231c	p.Thr33Met
3616799	G	T	missense_variant	Rv3239c_Rv3239c	p.Leu269Met
3618228	G	C	synonymous_variant	secA1_Rv3240c	p.Arg768Arg
3622107	C	T	synonymous_variant	Rv3242c_Rv3242c	p.Pro35Pro
3629776	A	G	synonymous_variant	Rv3249c_Rv3249c	p.Arg204Arg
3638644	G	A	synonymous_variant	pmmA_Rv3257c	p.Gly22Gly
3640214	C	T	intergenic_region	whiB2_Rv3260c-fbiA_Rv3261
3647263	C	T	missense_variant	rmlD_Rv3266c	p.Val183Met
3647591	A	G	synonymous_variant	rmlD_Rv3266c	p.Asn73Asn
3657710	C	G	missense_variant	fadE25_Rv3274c	p.Gly127Ala
3661802	C	T	missense_variant	birA_Rv3279c	p.Gly71Ser
3665133	T	C	missense_variant	sseA_Rv3283	p.Val69Ala
3670118	G	T	synonymous_variant	Rv3289c_Rv3289c	p.Gly98Gly
3671532	G	C	missense_variant	lat_Rv3290c	p.Ala88Gly
3671843	A	C	intergenic_region	lat_Rv3290c-lrpA_Rv3291c
3672105	G	C	missense_variant	lrpA_Rv3291c	p.His65Asp
3673070	T	C	missense_variant	Rv3292_Rv3292	p.Ile248Thr
3678091	G	A	synonymous_variant	lhr_Rv3296	p.Pro439Pro
3683237	G	T	synonymous_variant	atsB_Rv3299c	p.Ala909Ala
3683282	C	T	synonymous_variant	atsB_Rv3299c	p.Glu894Glu
3683715	T	G	missense_variant	atsB_Rv3299c	p.Gln750Pro
3687372	A	G	missense_variant	phoY1_Rv3301c	p.Leu69Ser
3692838	C	A	synonymous_variant	amiB1_Rv3306c	p.Val384Val
3697793	C	T	missense_variant	sapM_Rv3310	p.Ala199Val
3704261	C	A	missense_variant	sdhC_Rv3316	p.Leu54Ile
3770325	C	T	missense_variant	folD_Rv3356c	p.Ala109Thr
3774077	T	A	missense_variant	Rv3362c_Rv3362c	p.Thr27Ser
3774506	G	A	synonymous_variant	Rv3364c_Rv3364c	p.Gly123Gly
3789822	G	T	missense_variant	amiD_Rv3375	p.Arg401Leu
3793634	A	G	missense_variant	dxs2_Rv3379c	p.Cys412Arg
3811007	C	A	missense_variant	Rv3394c_Rv3394c	p.Val7Leu
3813364	C	T	missense_variant	guaA_Rv3396c	p.Ala239Thr
3815268	G	A	missense_variant	idsA1_Rv3398c	p.Ser280Leu
3820545	A	G	intergenic_region	Rv3401_Rv3401-Rv3402c_Rv3402c
3825912	G	A	missense_variant	Rv3406_Rv3406	p.Glu195Lys
3830566	G	A	synonymous_variant	guaB2_Rv3411c	p.Ser318Ser
3851084	A	G	missense_variant	gadB_Rv3432c	p.Ile224Thr
3851887	A	C	missense_variant	Rv3433c_Rv3433c	p.Ser443Ala
3852803	C	T	synonymous_variant	Rv3433c_Rv3433c	p.Val137Val
3854899	T	C	intergenic_region	Rv3435c_Rv3435c-glmS_Rv3436c
3856860	C	G	synonymous_variant	glmS_Rv3436c	p.Arg10Arg
3861914	C	T	missense_variant	rpsI_Rv3442c	p.Ala13Thr
3864041	G	A	missense_variant	Rv3446c_Rv3446c	p.Ala164Val
3868738	C	A	synonymous_variant	eccD4_Rv3448	p.Ile129Ile
3873196	A	G	missense_variant	cut3_Rv3451	p.Ile194Val
3874726	C	A	intragenic_variant	Rv3453_Rv3453	n.3874726C>A
3876953	G	A	synonymous_variant	rplQ_Rv3456c	p.Val160Val
3877571	G	A	missense_variant	rpoA_Rv3457c	p.Pro313Ser
3883444	T	G	intergenic_region	rmlC_Rv3465-Rv3466_Rv3466
3883467	A	G	intergenic_region	rmlC_Rv3465-Rv3466_Rv3466
3888330	A	G	missense_variant	ilvB2_Rv3470c	p.Val158Ala
3899260	G	T	synonymous_variant	Rv3480c_Rv3480c	p.Ile381Ile
3899654	C	A	missense_variant	Rv3480c_Rv3480c	p.Arg250Leu
3902763	G	A	missense_variant	Rv3483c_Rv3483c	p.Ser17Phe
3913737	G	A	synonymous_variant	lprN_Rv3495c	p.Ala266Ala
3920109	G	T	synonymous_variant	yrbE4A_Rv3501c	p.Ile251Ile
3921094	C	T	missense_variant	hsd4A_Rv3502c	p.Arg316His
3938875	T	C	missense_variant	Rv3510c_Rv3510c	p.Tyr128Cys
3958007	C	T	missense_variant	Rv3521_Rv3521	p.His163Tyr
3959849	C	T	synonymous_variant	ltp3_Rv3523	p.Arg107Arg
3961802	A	G	stop_lost&splice_region_variant	Rv3525c_Rv3525c	p.Ter175Glnext*?
3965138	T	C	missense_variant	Rv3528c_Rv3528c	p.Asn19Asp
3967223	G	A	missense_variant	Rv3530c_Rv3530c	p.His200Tyr
3972939	G	A	synonymous_variant	hsaF_Rv3534c	p.Ala218Ala
3974142	G	A	missense_variant	hsaG_Rv3535c	p.Pro120Leu
3974685	G	A	synonymous_variant	hsaE_Rv3536c	p.Asn204Asn
3975066	T	C	synonymous_variant	hsaE_Rv3536c	p.Glu77Glu
3980163	C	A	missense_variant	ltp2_Rv3540c	p.Arg166Leu
3984926	G	A	synonymous_variant	cyp125_Rv3545c	p.Leu174Leu
3989107	C	T	intergenic_region	Rv3549c_Rv3549c-echA20_Rv3550
3991716	G	A	synonymous_variant	Rv3553_Rv3553	p.Ser32Ser
4002518	C	T	synonymous_variant	fadD3_Rv3561	p.Ala294Ala
4003645	C	T	missense_variant	fadE31_Rv3562	p.Ala162Val
4013076	G	A	synonymous_variant	kshB_Rv3571	p.Gly220Gly
4014431	C	T	synonymous_variant	fadE34_Rv3573c	p.Pro594Pro
4019103	G	T	intergenic_region	lppH_Rv3576-Rv3577_Rv3577
4022652	G	A	synonymous_variant	cysS1_Rv3580c	p.Ser384Ser
4024079	T	C	missense_variant	ispF_Rv3581c	p.Gln90Arg
4024967	C	G	missense_variant	ispD_Rv3582c	p.Val25Leu
4026800	G	C	synonymous_variant	radA_Rv3585	p.Ala119Ala
4034413	C	T	missense_variant	lpqF_Rv3593	p.Ala21Val
4040517	A	G	missense_variant	clpC1_Rv3596c	p.Val63Ala
4054364	C	T	synonymous_variant	espD_Rv3614c	p.Leu111Leu
4056704	G	A	intergenic_region	espA_Rv3616c-ephA_Rv3617
4057081	A	G	intergenic_region	espA_Rv3616c-ephA_Rv3617
4057364	T	C	intergenic_region	espA_Rv3616c-ephA_Rv3617
4058711	T	C	missense_variant	Rv3618_Rv3618	p.Leu5Ser
4059715	G	A	missense_variant	Rv3618_Rv3618	p.Glu340Lys
4069797	C	T	missense_variant	Rv3630_Rv3630	p.Ser208Leu
4071494	C	T	missense_variant	Rv3632_Rv3632	p.Arg87Trp
4072697	G	A	synonymous_variant	galE1_Rv3634c	p.Val305Val
4081987	G	C	synonymous_variant	Rv3644c_Rv3644c	p.Ala245Ala
4081996	G	C	synonymous_variant	Rv3644c_Rv3644c	p.Pro242Pro
4083360	T	G	missense_variant	Rv3645_Rv3645	p.Ile185Ser
4085200	G	C	missense_variant	topA_Rv3646c	p.Asp686Glu
4096190	G	A	synonymous_variant	Rv3658c_Rv3658c	p.Ala250Ala
4096296	G	C	missense_variant	Rv3658c_Rv3658c	p.Pro215Arg
4101018	C	T	intergenic_region	MTS2823_RVnc0036a-Rv3662c_Rv3662c
4104454	G	T	missense_variant	dppC_Rv3664c	p.Leu8Met
4104455	G	A	synonymous_variant	dppC_Rv3664c	p.Ile7Ile
4105598	G	A	missense_variant	dppA_Rv3666c	p.Ala496Val
4106154	C	T	missense_variant	dppA_Rv3666c	p.Glu311Lys
4108929	C	T	synonymous_variant	acs_Rv3667	p.Leu380Leu
4115029	G	A	synonymous_variant	Rv3673c_Rv3673c	p.Asp43Asp
4121675	T	C	intergenic_region	whiB4_Rv3681c-ponA2_Rv3682
4126087	T	G	missense_variant	Rv3684_Rv3684	p.Ser217Ala
4131296	G	T	missense_variant	Rv3689_Rv3689	p.Val314Leu
4133907	G	A	missense_variant	moxR2_Rv3692	p.Arg131His
4137190	T	C	intergenic_region	Rv3694c_Rv3694c-Rv3695_Rv3695
4137658	T	C	synonymous_variant	Rv3695_Rv3695	p.Arg151Arg
4142689	G	A	missense_variant	Rv3699_Rv3699	p.Glu216Lys
4158357	A	C	missense_variant	cobQ2_Rv3713	p.Asp44Ala
4163558	G	C	missense_variant	Rv3719_Rv3719	p.Ser418Thr
4169719	C	T	intergenic_region	Rv3723_Rv3723-Rv3725_Rv3725	n.4169719C>T
4175640	C	T	synonymous_variant	Rv3728_Rv3728	p.Ala256Ala
4177882	C	A	missense_variant	Rv3728_Rv3728	p.Leu1004Met
4182492	G	A	synonymous_variant	ligC_Rv3731	p.Ala245Ala
4183957	G	A	missense_variant	Rv3732_Rv3732	p.Val342Ile
4187063	G	A	missense_variant	Rv3736_Rv3736	p.Gly144Arg
4190596	A	C	intergenic_region	PPE67_Rv3739c-Rv3740c_Rv3740c
4193625	G	A	synonymous_variant	ctpJ_Rv3743c	p.Thr583Thr
4201105	G	A	missense_variant	tyrA_Rv3754	p.Asp229Asn
4218940	G	T	missense_variant	echA21_Rv3774	p.Gly31Val
4221129	A	G	missense_variant	Rv3776_Rv3776	p.Asp14Gly
4222852	G	C	synonymous_variant	Rv3777_Rv3777	p.Pro53Pro
4241042	A	G	missense_variant	embC_Rv3793	p.Asn394Asp
4243848	G	A	missense_variant	embA_Rv3794	p.Val206Met
4244096	C	T	synonymous_variant	embA_Rv3794	p.Gly288Gly
4245969	C	T	missense_variant	embA_Rv3794	p.Pro913Ser
4246272	A	G	missense_variant	embA_Rv3794	p.Thr1014Ala
4249453	G	A	synonymous_variant	embB_Rv3795	p.Ser980Ser
4254347	T	A	intergenic_region	Rv3798_Rv3798-accD4_Rv3799c
4259116	C	T	synonymous_variant	pks13_Rv3800c	p.Val677Val
4261933	C	T	synonymous_variant	fadD32_Rv3801c	p.Leu378Leu
4270535	G	A	missense_variant	glfT2_Rv3808c	p.Ala582Val
4275218	G	A	missense_variant	csp_Rv3811	p.Gly141Arg
4275935	A	G	missense_variant	csp_Rv3811	p.Met380Val
4276306	C	T	synonymous_variant	csp_Rv3811	p.Gly503Gly
4280441	C	A	synonymous_variant	Rv3815c_Rv3815c	p.Pro116Pro
4280864	G	T	missense_variant	Rv3816c_Rv3816c	p.Asp236Glu
4281143	C	G	synonymous_variant	Rv3816c_Rv3816c	p.Val143Val
4281272	G	A	synonymous_variant	Rv3816c_Rv3816c	p.Tyr100Tyr
4286156	T	C	synonymous_variant	Rv3821_Rv3821	p.Leu62Leu
4296381	G	T	synonymous_variant	pks2_Rv3825c	p.Thr1075Thr
4303407	A	C	missense_variant	Rv3829c_Rv3829c	p.Ser534Arg
4305918	G	A	stop_gained	Rv3831_Rv3831	p.Trp54*
4306339	G	T	missense_variant	Rv3832c_Rv3832c	p.Ala158Glu
4307344	C	G	missense_variant	Rv3833_Rv3833	p.Leu160Val
4314158	C	A	intergenic_region	Rv3840_Rv3840-bfrB_Rv3841
4314216	G	A	synonymous_variant	bfrB_Rv3841	p.Ala13Ala
4314759	C	T	synonymous_variant	glpQ1_Rv3842c	p.Arg268Arg
4314843	G	A	synonymous_variant	glpQ1_Rv3842c	p.Asp240Asp
4319716	G	T	intergenic_region	Rv3845_Rv3845-sodA_Rv3846
4323302	T	C	intergenic_region	Rv3848_Rv3848-espR_Rv3849
4333971	A	G	missense_variant	gltB_Rv3859c	p.Met704Thr
4337574	A	G	synonymous_variant	Rv3860_Rv3860	p.Glu266Glu
4338242	G	C	missense_variant	whiB6_Rv3862c	p.Gln94Glu
4338603	G	A	intergenic_region	whiB6_Rv3862c-Rv3863_Rv3863
4344058	T	C	missense_variant	eccA1_Rv3868	p.Ser249Pro
4355703	C	T	stop_gained	eccD1_Rv3877	p.Gln233*
4356676	G	A	intergenic_region	eccD1_Rv3877-espJ_Rv3878
4357773	G	A	synonymous_variant	espK_Rv3879c	p.Thr670Thr
4357946	C	T	missense_variant	espK_Rv3879c	p.Gly613Ser
4369499	G	A	synonymous_variant	mycP2_Rv3886c	p.Pro224Pro
4369848	G	A	missense_variant	mycP2_Rv3886c	p.Pro108Leu
4372653	G	A	synonymous_variant	Rv3888c_Rv3888c	p.Arg18Arg
4376115	C	T	intergenic_region	PE36_Rv3893c-eccC2_Rv3894c
4383442	T	C	missense_variant	Rv3897c_Rv3897c	p.Ile67Val
4385937	C	T	synonymous_variant	Rv3900c_Rv3900c	p.Lys124Lys
4386142	G	A	missense_variant	Rv3900c_Rv3900c	p.Ser56Leu
4390380	A	G	missense_variant	Rv3903c_Rv3903c	p.Val18Ala
4391137	G	A	missense_variant	Rv3906c_Rv3906c	p.Thr157Ile
4391257	C	T	missense_variant	Rv3906c_Rv3906c	p.Arg117Gln
4398732	G	A	synonymous_variant	Rv3910_Rv3910	p.Leu712Leu
4399579	C	T	synonymous_variant	Rv3910_Rv3910	p.Leu995Leu
4401400	A	G	synonymous_variant	Rv3912_Rv3912	p.Pro177Pro
4404247	G	A	synonymous_variant	cwlM_Rv3915	p.Leu352Leu
4404934	G	A	synonymous_variant	Rv3916c_Rv3916c	p.Cys78Cys
4407873	C	A	synonymous_variant	gid_Rv3919c	p.Val110Val
4410386	G	T	synonymous_variant	Rv3922c_Rv3922c	p.Arg10Arg
4411016	G	A	GT:GQ:SDP:DP:RD:AD:FREQ:PVAL:RBQ:ABQ:RDF:RDR:ADF:ADR
