# Supplementary material for: Reference set of Mycobacterium tuberculosis clinical strains: A tool for research and product development
Source: PLoS One. 2019 Mar 25;14(3):e0214088. doi: 10.1371/journal.pone.0214088 (PMC6433267; doi:10.1371/journal.pone.0214088)
Supplement: S1 Table — (ZIP) [file pone.0214088.s001.zip › homo_snps/N1283.snps.tsv]

Position	REF	MUT	FUNCTION	GENE_NAME/Rv_NAME	AA_CHANGE
1771	A	C	intergenic_region	dnaA_Rv0001-dnaN_Rv0002
2532	C	T	synonymous_variant	dnaN_Rv0002	p.Leu161Leu
9143	C	T	synonymous_variant	gyrA_Rv0006	p.Ile614Ile
9841	C	T	intergenic_region	gyrA_Rv0006-Rv0007_Rv0007
13460	G	A	synonymous_variant	Rv0010c_Rv0010c	p.Asp33Asp
14401	G	A	missense_variant	Rv0012_Rv0012	p.Glu105Lys
15117	G	C	missense_variant	trpG_Rv0013	p.Met68Ile
15517	C	G	missense_variant	trpG_Rv0013	p.Arg202Gly
21819	C	A	missense_variant	pstP_Rv0018c	p.Ala455Ser
23174	A	C	missense_variant	pstP_Rv0018c	p.Leu3Arg
27469	G	A	intergenic_region	whiB5_Rv0022c-Rv0023_Rv0023
31258	G	T	missense_variant	Rv0027_Rv0027	p.Asp24Tyr
36538	C	T	synonymous_variant	bioF2_Rv0032	p.Ser748Ser
39758	G	A	synonymous_variant	Rv0036c_Rv0036c	p.His24His
42281	A	C	missense_variant	Rv0039c_Rv0039c	p.Phe24Cys
43722	C	T	missense_variant	leuS_Rv0041	p.Pro54Leu
43945	G	A	synonymous_variant	leuS_Rv0041	p.Val128Val
49445	C	G	synonymous_variant	Rv0045c_Rv0045c	p.Thr165Thr
54562	C	T	synonymous_variant	ponA1_Rv0050	p.Tyr300Tyr
64973	A	G	intergenic_region	Rv0060_Rv0060-Rv0061c_Rv0061c
70267	T	G	missense_variant	Rv0064_Rv0064	p.Phe550Val
77539	G	T	missense_variant	sdaA_Rv0069c	p.Asn28Lys
84832	C	T	synonymous_variant	Rv0075_Rv0075	p.Ala279Ala
89200	T	G	missense_variant	Rv0080_Rv0080	p.Val60Gly
97696	C	T	intergenic_region	Rv0088_Rv0088-Rv0089_Rv0089
101092	C	A	synonymous_variant	ctpA_Rv0092	p.Val170Val
103181	A	G	synonymous_variant	Rv0093c_Rv0093c	p.Gly161Gly
103600	G	A	missense_variant	Rv0093c_Rv0093c	p.Arg22Cys
123520	C	T	missense_variant	Rv0104_Rv0104	p.His402Tyr
126803	G	A	missense_variant	ctpI_Rv0107c	p.Pro1247Ser
127496	C	T	missense_variant	ctpI_Rv0107c	p.Val1016Met
139756	C	T	intergenic_region	hddA_Rv0115-Rv0115a_Rv0115a
143207	C	T	missense_variant	oxcA_Rv0118c	p.Gly224Ser
161514	C	T	intergenic_region	Rv0133_Rv0133-ephF_Rv0134
169639	A	C	missense_variant	Rv0143c_Rv0143c	p.Phe182Val
195360	C	T	missense_variant	fadD5_Rv0166	p.Ala123Val
198328	C	T	synonymous_variant	yrbE1B_Rv0168	p.Ser223Ser
199470	G	T	missense_variant	mce1A_Rv0169	p.Ala313Ser
202675	T	C	missense_variant	mce1D_Rv0172	p.Ile67Thr
206481	G	C	synonymous_variant	mce1F_Rv0174	p.Pro417Pro
206484	T	G	synonymous_variant	mce1F_Rv0174	p.Gly418Gly
208322	G	T	missense_variant	Rv0176_Rv0176	p.Ala291Ser
211576	C	A	synonymous_variant	Rv0180c_Rv0180c	p.Leu225Leu
217201	C	T	synonymous_variant	bglS_Rv0186	p.Asn311Asn
217306	C	G	synonymous_variant	bglS_Rv0186	p.Val346Val
223752	G	C	synonymous_variant	Rv0192_Rv0192	p.Gly63Gly
225668	T	C	missense_variant	Rv0193c_Rv0193c	p.Ser302Gly
233358	C	A	synonymous_variant	Rv0197_Rv0197	p.Val376Val
233364	C	G	missense_variant	Rv0197_Rv0197	p.Ser378Arg
243598	G	A	missense_variant	Rv0205_Rv0205	p.Arg72His
245735	C	G	synonymous_variant	mmpL3_Rv0206c	p.Leu528Leu
249522	C	T	missense_variant	Rv0209_Rv0209	p.Ala162Val
251575	A	G	missense_variant	Rv0210_Rv0210	p.Thr486Ala
251669	C	T	intergenic_region	Rv0210_Rv0210-pckA_Rv0211
260282	T	G	missense_variant	lipW_Rv0217c	p.Thr184Pro
260709	C	T	missense_variant	lipW_Rv0217c	p.Met41Ile
295644	C	T	intergenic_region	fadE5_Rv0244c-Rv0245_Rv0245	n.295644C>T
299364	C	G	synonymous_variant	Rv0248c_Rv0248c	p.Ala480Ala
306639	T	C	missense_variant	cobQ1_Rv0255c	p.Glu407Gly
314154	G	A	synonymous_variant	narK3_Rv0261c	p.His5His
314338	A	G	missense_variant	aac_Rv0262c	p.Cys173Arg
317540	G	C	synonymous_variant	oplA_Rv0266c	p.Ala1205Ala
320180	G	A	synonymous_variant	oplA_Rv0266c	p.Ile325Ile
324228	C	G	missense_variant	Rv0269c_Rv0269c	p.Ala102Pro
325497	A	G	missense_variant	fadD2_Rv0270	p.Met311Val
325505	C	T	synonymous_variant	fadD2_Rv0270	p.Val313Val
328464	C	T	intergenic_region	fadE6_Rv0271c-Rv0272c_Rv0272c
331588	A	G	missense_variant	Rv0275c_Rv0275c	p.Leu24Ser
342146	C	A	missense_variant	eccA3_Rv0282	p.Ala6Glu
343281	C	G	synonymous_variant	eccA3_Rv0282	p.Ala384Ala
348365	C	T	missense_variant	eccC3_Rv0284	p.Arg911Trp
355803	G	T	missense_variant	mycP3_Rv0291	p.Ala436Ser
378407	G	T	missense_variant	Rv0309_Rv0309	p.Gln159His
381030	G	A	missense_variant	Rv0312_Rv0312	p.Gly159Ser
389265	A	G	synonymous_variant	udgA_Rv0322	p.Arg2Arg
389757	C	T	synonymous_variant	udgA_Rv0322	p.Pro166Pro
392261	C	T	stop_gained&splice_region_variant	Rv0325_Rv0325	p.Gln75*
407877	T	C	missense_variant	Rv0339c_Rv0339c	p.Glu191Gly
412280	G	T	missense_variant	iniA_Rv0342	p.Gln481His
413727	C	T	missense_variant	iniC_Rv0343	p.Ala324Val
414838	G	A	missense_variant	lpqJ_Rv0344c	p.Pro35Leu
422745	C	T	synonymous_variant	dnaJ1_Rv0352	p.Gly98Gly
422879	G	A	missense_variant	dnaJ1_Rv0352	p.Arg143His
438271	A	G	missense_variant	Rv0359_Rv0359	p.Thr252Ala
445780	T	C	missense_variant	Rv0368c_Rv0368c	p.His249Arg
447411	G	T	synonymous_variant	Rv0370c_Rv0370c	p.Arg211Arg
447442	T	C	missense_variant	Rv0370c_Rv0370c	p.Glu201Gly
449395	C	G	intergenic_region	Rv0372c_Rv0372c-Rv0373c_Rv0373c	n.449395C>G
455325	G	C	missense_variant	Rv0377_Rv0377	p.Arg302Pro
455329	C	T	synonymous_variant	Rv0377_Rv0377	p.Gly303Gly
468357	G	A	missense_variant	purT_Rv0389	p.Gly8Glu
481569	G	A	synonymous_variant	mmpL1_Rv0402c	p.Leu555Leu
491742	C	T	synonymous_variant	fgd1_Rv0407	p.Phe320Phe
492150	C	G	missense_variant	pta_Rv0408	p.Ala122Gly
498531	G	A	synonymous_variant	Rv0412c_Rv0412c	p.Ala363Ala
503213	T	C	intergenic_region	thiG_Rv0417-lpqL_Rv0418
505974	A	G	missense_variant	lpqM_Rv0419	p.Thr297Ala
510675	G	T	intergenic_region	Rv0424c_Rv0424c-ctpH_Rv0425c
512416	G	A	missense_variant	ctpH_Rv0425c	p.Thr969Met
514657	G	T	missense_variant	ctpH_Rv0425c	p.Ala222Glu
517358	C	T	missense_variant	Rv0428c_Rv0428c	p.Gly149Asp
517411	G	A	synonymous_variant	Rv0428c_Rv0428c	p.Arg131Arg
519185	G	T	missense_variant	Rv0431_Rv0431	p.Gly38Val
522081	G	A	missense_variant	Rv0434_Rv0434	p.Ala190Thr
527316	G	C	missense_variant	moeA2_Rv0438c	p.Ile15Met
528354	A	C	intergenic_region	Rv0439c_Rv0439c-groEL2_Rv0440
534427	A	T	intergenic_region	sigK_Rv0445c-Rv0446c_Rv0446c
546357	G	A	synonymous_variant	echA2_Rv0456c	p.Thr149Thr
553613	G	T	missense_variant	lpdC_Rv0462	p.Ala334Ser
555991	G	A	missense_variant	Rv0465c_Rv0465c	p.Arg106Cys
565404	T	G	synonymous_variant	Rv0474_Rv0474	p.Arg128Arg
573384	G	T	missense_variant	Rv0484c_Rv0484c	p.Leu140Ile
580772	T	A	intergenic_region	senX3_Rv0490-regX3_Rv0491
584171	C	T	missense_variant	Rv0493c_Rv0493c	p.Gly174Ser
584511	T	G	synonymous_variant	Rv0493c_Rv0493c	p.Thr60Thr
585891	C	G	missense_variant	Rv0495c_Rv0495c	p.Glu142Gln
590763	C	G	missense_variant	proC_Rv0500	p.Asp227Glu
591505	C	A	intergenic_region	Rv0500A_Rv0500A-galE2_Rv0501	n.591505C>A
599868	G	A	synonymous_variant	mmpL2_Rv0507	p.Arg890Arg
609254	C	T	missense_variant	Rv0517_Rv0517	p.Pro170Leu
625536	A	G	intergenic_region	fabH_Rv0533c-menA_Rv0534c
629436	C	T	missense_variant	Rv0537c_Rv0537c	p.Gly99Asp
636246	T	C	synonymous_variant	pitA_Rv0545c	p.Ala406Ala
638212	G	T	synonymous_variant	Rv0547c_Rv0547c	p.Ala235Ala
648856	C	T	synonymous_variant	mgtA_Rv0557	p.Gly107Gly
649306	C	A	synonymous_variant	mgtA_Rv0557	p.Thr257Thr
655986	G	T	intergenic_region	gpdA1_Rv0564c-Rv0565c_Rv0565c
657578	G	A	synonymous_variant	Rv0566c_Rv0566c	p.Asp154Asp
659020	C	G	missense_variant	Rv0567_Rv0567	p.Pro234Ala
659341	C	T	intergenic_region	Rv0567_Rv0567-cyp135B1_Rv0568
662911	C	T	synonymous_variant	nrdZ_Rv0570	p.Ala539Ala
664791	C	T	missense_variant	Rv0571c_Rv0571c	p.Ala10Thr
670545	A	G	missense_variant	Rv0576_Rv0576	p.His233Arg
684290	G	A	intergenic_region	Rv0585c_Rv0585c-mce2R_Rv0586
686562	C	T	missense_variant	Rv0588_Rv0588	p.Thr212Ile
690248	A	C	missense_variant	mce2C_Rv0591	p.Asn397Thr
690450	C	A	synonymous_variant	mce2C_Rv0591	p.Ala464Ala
700776	C	T	missense_variant	lpqO_Rv0604	p.Pro180Ser
705602	C	T	missense_variant	Rv0610c_Rv0610c	p.Ser103Asn
713310	C	T	missense_variant	galK_Rv0620	p.Arg199Cys
715266	G	A	stop_gained&splice_region_variant	Rv0621_Rv0621	p.Trp355*
717588	G	A	synonymous_variant	Rv0625c_Rv0625c	p.Val102Val
738902	C	T	missense_variant	mmaA2_Rv0644c	p.Asp87Asn
753562	A	G	missense_variant	vapB6_Rv0657c	p.Ile19Thr
756216	A	G	missense_variant	atsD_Rv0663	p.Asp27Gly
757182	G	A	missense_variant	atsD_Rv0663	p.Gly349Asp
758322	A	G	missense_variant	atsD_Rv0663	p.Asp729Gly
763031	C	T	synonymous_variant	rpoB_Rv0667	p.Ala1075Ala
776100	A	G	missense_variant	mmpL5_Rv0676c	p.Ile794Thr
776536	T	G	missense_variant	mmpL5_Rv0676c	p.Lys649Gln
777451	C	G	missense_variant	mmpL5_Rv0676c	p.Val344Leu
780682	G	T	intergenic_region	Rv0680c_Rv0680c-Rv0681_Rv0681
783601	A	C	synonymous_variant	fusA1_Rv0684	p.Arg373Arg
795991	T	G	missense_variant	Rv0696_Rv0696	p.Phe158Cys
800204	T	C	intergenic_region	Rv0699_Rv0699-rpsJ_Rv0700
806605	C	T	synonymous_variant	atsA_Rv0711	p.Leu91Leu
815236	C	T	missense_variant	rplO_Rv0723	p.Thr16Ile
815851	G	A	synonymous_variant	sppA_Rv0724	p.Arg63Arg
820752	T	C	missense_variant	serA2_Rv0728c	p.His242Arg
821907	C	T	missense_variant	xylB_Rv0729	p.Pro134Leu
822890	T	G	missense_variant	Rv0730_Rv0730	p.Ser9Ala
864468	A	G	missense_variant	Rv0771_Rv0771	p.Glu110Gly
870187	C	T	synonymous_variant	purB_Rv0777	p.Asp60Asp
871271	C	A	missense_variant	purB_Rv0777	p.Pro422Thr
893653	C	A	missense_variant	pepC_Rv0800	p.His112Gln
893895	C	T	missense_variant	pepC_Rv0800	p.Ala193Val
894888	C	T	synonymous_variant	Rv0801_Rv0801	p.Ser86Ser
899319	C	G	synonymous_variant	Rv0805_Rv0805	p.Gly163Gly
911261	C	T	missense_variant	Rv0818_Rv0818	p.Pro97Leu
913274	G	C	synonymous_variant	phoT_Rv0820	p.Ser183Ser
916046	G	T	missense_variant	Rv0822c_Rv0822c	p.Pro89His
919126	A	G	missense_variant	Rv0825c_Rv0825c	p.Ile143Thr
919424	C	G	missense_variant	Rv0825c_Rv0825c	p.Val44Leu
931123	C	T	synonymous_variant	lpqQ_Rv0835	p.Tyr57Tyr
932280	C	T	stop_gained&splice_region_variant	Rv0836c_Rv0836c	p.Trp218*
933699	T	G	synonymous_variant	Rv0837c_Rv0837c	p.Gly111Gly
934230	G	C	intergenic_region	Rv0837c_Rv0837c-lpqR_Rv0838
934611	T	G	intergenic_region	Rv0837c_Rv0837c-lpqR_Rv0838
938246	G	A	synonymous_variant	Rv0842_Rv0842	p.Leu45Leu
941845	A	C	missense_variant	Rv0845_Rv0845	p.Glu219Ala
946311	C	G	missense_variant	Rv0849_Rv0849	p.Leu86Val
948294	C	T	missense_variant	Rv0851c_Rv0851c	p.Gly59Ser
951142	A	C	intergenic_region	pdc_Rv0853c-Rv0854_Rv0854
954906	C	T	synonymous_variant	dapC_Rv0858c	p.Arg5Arg
960367	G	A	missense_variant	Rv0862c_Rv0862c	p.Ser749Leu
989297	C	T	missense_variant	citA_Rv0889c	p.Ala189Thr
996982	G	A	synonymous_variant	Rv0894_Rv0894	p.Ala153Ala
1014815	G	T	missense_variant	Rv0909_Rv0909	p.Gln45His
1017836	A	C	missense_variant	Rv0913c_Rv0913c	p.Phe297Cys
1017867	A	G	missense_variant	Rv0913c_Rv0913c	p.Phe287Leu
1024346	G	A	missense_variant	Rv0918_Rv0918	p.Gly46Ser
1040706	C	A	missense_variant	pstS2_Rv0932c	p.Ala115Ser
1054784	G	C	missense_variant	Rv0945_Rv0945	p.Gly180Arg
1057990	G	A	intergenic_region	Rv0948c_Rv0948c-uvrD1_Rv0949
1063765	A	G	missense_variant	sucD_Rv0952	p.Lys209Arg
1070410	G	C	synonymous_variant	Rv0958_Rv0958	p.Ala176Ala
1080192	A	G	missense_variant	ctpV_Rv0969	p.Asn484Asp
1094415	T	C	intergenic_region	PE_PGRS17_Rv0978c-Rv0979c_Rv0979c
1096633	T	G	intergenic_region	PE_PGRS18_Rv0980c-mprA_Rv0981
1097023	A	G	missense_variant	mprA_Rv0981	p.Ser68Gly
1098523	A	T	missense_variant	mprB_Rv0982	p.His339Leu
1105284	A	G	missense_variant	Rv0988_Rv0988	p.Ile57Val
1105587	T	C	missense_variant	Rv0988_Rv0988	p.Trp158Arg
1107940	C	A	missense_variant	Rv0990c_Rv0990c	p.Ala54Ser
1109163	G	C	missense_variant	Rv0992c_Rv0992c	p.Ile3Met
1110956	G	T	missense_variant	moeA1_Rv0994	p.Gly230Cys
1113290	C	G	missense_variant	Rv0996_Rv0996	p.Gln303Glu
1115796	C	A	synonymous_variant	Rv0999_Rv0999	p.Ala10Ala
1123597	G	A	missense_variant	Rv1005c_Rv1005c	p.Ser1Leu
1131300	A	G	missense_variant	Rv1012_Rv1012	p.Asn58Ser
1133475	T	G	missense_variant	pth_Rv1014c	p.Asp145Ala
1143832	C	A	missense_variant	lpqU_Rv1022	p.Pro33Thr
1144585	G	A	missense_variant	eno_Rv1023	p.Gly8Arg
1148259	G	A	intergenic_region	Rv1026_Rv1026-kdpE_Rv1027c
1153516	T	G	missense_variant	kdpA_Rv1029	p.Leu502Trp
1156962	C	T	missense_variant	trcS_Rv1032c	p.Val332Ile
1167949	C	T	missense_variant	Rv1045_Rv1045	p.His93Tyr
1203824	C	T	missense_variant	Rv1078_Rv1078	p.Thr171Ile
1211369	C	A	missense_variant	Rv1086_Rv1086	p.Arg259Ser
1220570	T	G	intergenic_region	MTS0858_RVnc0034-glyA1_Rv1093
1225462	T	C	missense_variant	Rv1097c_Rv1097c	p.Asp228Gly
1230778	A	G	missense_variant	mazF3_Rv1102c	p.Ile65Thr
1235446	C	T	synonymous_variant	xseA_Rv1108c	p.Ser5Ser
1237536	C	G	synonymous_variant	Rv1111c_Rv1111c	p.Pro219Pro
1243509	G	T	intergenic_region	Rv1120c_Rv1120c-zwf1_Rv1121
1248382	G	A	missense_variant	Rv1125_Rv1125	p.Gly101Ser
1248936	C	G	synonymous_variant	Rv1125_Rv1125	p.Pro285Pro
1250340	G	A	synonymous_variant	ppdK_Rv1127c	p.Ala355Ala
1250357	G	T	missense_variant	ppdK_Rv1127c	p.Pro350Thr
1254562	G	A	missense_variant	prpD_Rv1130	p.Gly3Asp
1254582	T	G	missense_variant	prpD_Rv1130	p.Phe10Val
1281771	C	T	missense_variant	Rv1155_Rv1155	p.Pro115Ser
1287112	C	T	intergenic_region	mutT2_Rv1160-narG_Rv1161
1310316	T	C	missense_variant	Rv1178_Rv1178	p.Val318Ala
1351172	G	A	intergenic_region	fadD6_Rv1206-folP2_Rv1207
1358940	A	C	missense_variant	Rv1215c_Rv1215c	p.Ser169Ala
1361802	G	T	missense_variant	Rv1218c_Rv1218c	p.Pro311Gln
1367484	G	T	missense_variant	tatB_Rv1224	p.Gly8Trp
1368947	G	A	missense_variant	Rv1226c_Rv1226c	p.Ala450Val
1375446	C	T	synonymous_variant	Rv1232c_Rv1232c	p.Leu241Leu
1390763	T	C	missense_variant	Rv1248c_Rv1248c	p.Met764Val
1395010	G	A	missense_variant	Rv1250_Rv1250	p.Gly278Arg
1397201	G	A	synonymous_variant	Rv1251c_Rv1251c	p.Asn680Asn
1400396	G	A	missense_variant	deaD_Rv1253	p.Val143Met
1405831	C	T	missense_variant	Rv1257c_Rv1257c	p.Gly85Asp
1409766	C	T	synonymous_variant	Rv1261c_Rv1261c	p.Thr56Thr
1410062	C	G	missense_variant	Rv1262c_Rv1262c	p.Arg104Pro
1417554	C	G	intergenic_region	embR_Rv1267c-Rv1268c_Rv1268c
1422920	T	C	synonymous_variant	Rv1273c_Rv1273c	p.Thr377Thr
1423811	G	A	synonymous_variant	Rv1273c_Rv1273c	p.Ser80Ser
1424699	C	T	missense_variant	lprB_Rv1274	p.Pro168Leu
1434045	C	T	synonymous_variant	oppD_Rv1281c	p.Glu409Glu
1437936	C	T	missense_variant	cysD_Rv1285	p.Pro10Ser
1458144	A	C	missense_variant	Rv1301_Rv1301	p.Gln196Pro
1466779	C	T	synonymous_variant	atpD_Rv1310	p.Ile313Ile
1478498	A	G	synonymous_variant	alkA_Rv1317c	p.Arg207Arg
1479085	C	T	missense_variant	alkA_Rv1317c	p.Val12Ile
1482573	C	T	missense_variant	Rv1320c_Rv1320c	p.Gly549Ser
1490905	G	A	missense_variant	glgB_Rv1326c	p.Pro470Ser
1490911	A	G	missense_variant	glgB_Rv1326c	p.Ser468Pro
1492194	C	T	missense_variant	glgB_Rv1326c	p.Gly40Asp
1496964	T	G	missense_variant	glgP_Rv1328	p.Ser801Ala
1501119	C	T	missense_variant	Rv1332_Rv1332	p.Ser65Phe
1501892	C	A	synonymous_variant	Rv1333_Rv1333	p.Gly98Gly
1505194	C	T	synonymous_variant	murI_Rv1338	p.Gly40Gly
1505973	A	G	synonymous_variant	Rv1339_Rv1339	p.Arg19Arg
1512988	C	G	intergenic_region	leuW_Rvnt19-irtA_Rv1348
1523175	C	A	synonymous_variant	moeY_Rv1355c	p.Ala286Ala
1523791	G	A	missense_variant	moeY_Rv1355c	p.Pro81Leu
1524904	A	G	intergenic_region	Rv1356c_Rv1356c-Rv1357c_Rv1357c
1526803	A	C	synonymous_variant	Rv1358_Rv1358	p.Ala64Ala
1526839	G	A	synonymous_variant	Rv1358_Rv1358	p.Val76Val
1540141	C	T	missense_variant	Rv1367c_Rv1367c	p.Val169Ile
1544255	T	C	synonymous_variant	Rv1371_Rv1371	p.Arg299Arg
1546703	T	C	missense_variant	Rv1373_Rv1373	p.Leu231Pro
1548087	A	G	missense_variant	Rv1375_Rv1375	p.Arg86Gly
1548127	C	G	missense_variant	Rv1375_Rv1375	p.Pro99Arg
1559562	A	C	missense_variant	carB_Rv1384	p.Glu821Ala
1568018	C	T	synonymous_variant	metK_Rv1392	p.Asp398Asp
1574120	G	A	missense_variant	vapC10_Rv1397c	p.Arg132Trp
1574206	C	T	missense_variant	vapC10_Rv1397c	p.Gly103Asp
1584379	C	A	missense_variant	fmu_Rv1407	p.Leu427Ile
1585283	C	A	missense_variant	ribG_Rv1409	p.Asn30Lys
1585404	A	G	missense_variant	ribG_Rv1409	p.Thr71Ala
1600685	T	C	missense_variant	Rv1425_Rv1425	p.Leu343Pro
1608276	C	A	missense_variant	Rv1431_Rv1431	p.Thr65Asn
1611283	C	T	intergenic_region	Rv1432_Rv1432-Rv1433_Rv1433
1616354	T	G	intergenic_region	tpi_Rv1438-Rv1439c_Rv1439c
1622092	C	T	intergenic_region	bisC_Rv1442-Rv1443c_Rv1443c
1626857	C	T	missense_variant	zwf2_Rv1447c	p.Val36Ile
1628290	G	T	missense_variant	tkt_Rv1449c	p.Pro637His
1634806	C	T	intergenic_region	PE_PGRS27_Rv1450c-Rv1451_Rv1451
1638364	T	C	intergenic_region	PE_PGRS28_Rv1452c-Rv1453_Rv1453
1639418	G	A	synonymous_variant	Rv1453_Rv1453	p.Leu346Leu
1639643	C	T	synonymous_variant	Rv1453_Rv1453	p.Arg421Arg
1640442	T	C	synonymous_variant	qor_Rv1454c	p.Gly73Gly
1645173	C	A	missense_variant	Rv1459c_Rv1459c	p.Trp322Cys
1647444	C	T	synonymous_variant	Rv1461_Rv1461	p.His152His
1647469	C	A	missense_variant	Rv1461_Rv1461	p.Gln161Lys
1652216	A	G	synonymous_variant	csd_Rv1464	p.Lys233Lys
1657720	C	T	missense_variant	ctpD_Rv1469	p.Ala253Val
1659994	T	C	missense_variant	echA12_Rv1472	p.Ser78Pro
1660440	G	A	synonymous_variant	echA12_Rv1472	p.Arg226Arg
1670814	C	T	synonymous_variant	Rv1480_Rv1480	p.Gly134Gly
1677603	G	A	synonymous_variant	Rv1488_Rv1488	p.Glu69Glu
1688300	C	T	synonymous_variant	lipL_Rv1497	p.Phe120Phe
1694547	C	A	intragenic_variant	Rv1503c_Rv1503c	n.1694547C>A
1695674	A	G	synonymous_variant	Rv1505c_Rv1505c	p.Tyr91Tyr
1699849	A	G	missense_variant	Rv1508c_Rv1508c	p.Ser16Pro
1706746	A	C	missense_variant	Rv1515c_Rv1515c	p.Phe261Val
1710354	C	G	synonymous_variant	Rv1518_Rv1518	p.Thr237Thr
1716472	G	A	missense_variant	mmpL12_Rv1522c	p.Pro381Ser
1719391	T	C	synonymous_variant	Rv1524_Rv1524	p.Phe222Phe
1719823	A	G	synonymous_variant	Rv1524_Rv1524	p.Lys366Lys
1721372	A	C	missense_variant	Rv1526c_Rv1526c	p.Met230Arg
1722138	G	A	missense_variant	pks5_Rv1527c	p.Ala2091Val
1726816	T	G	missense_variant	pks5_Rv1527c	p.Thr532Pro
1728022	C	G	missense_variant	pks5_Rv1527c	p.Gly130Arg
1732204	A	G	missense_variant	adh_Rv1530	p.Thr278Ala
1747327	C	T	synonymous_variant	Rv1546_Rv1546	p.Leu45Leu
1757634	T	C	intergenic_region	plsB1_Rv1551-frdA_Rv1552
1760923	C	T	synonymous_variant	frdD_Rv1555	p.Thr124Thr
1766865	C	T	missense_variant	treZ_Rv1562c	p.Arg93Gln
1776885	G	A	missense_variant	bioF1_Rv1569	p.Gly62Ser
1792777	C	T	missense_variant	Rv1592c_Rv1592c	p.Val322Ile
1792778	C	T	synonymous_variant	Rv1592c_Rv1592c	p.Glu321Glu
1793790	A	C	intergenic_region	Rv1592c_Rv1592c-Rv1593c_Rv1593c
1794486	C	T	synonymous_variant	Rv1593c_Rv1593c	p.Leu74Leu
1797577	G	A	missense_variant	nadC_Rv1596	p.Asp64Asn
1808795	A	C	missense_variant	trpE_Rv1609	p.Asp298Ala
1817856	A	C	missense_variant	tesB1_Rv1618	p.Glu81Ala
1830620	C	G	intergenic_region	Rv1628c_Rv1628c-polA_Rv1629
1839260	G	T	synonymous_variant	Rv1634_Rv1634	p.Leu31Leu
1839759	C	G	missense_variant	Rv1634_Rv1634	p.Arg198Gly
1840205	G	T	synonymous_variant	Rv1634_Rv1634	p.Pro346Pro
1849381	G	A	synonymous_variant	lysX_Rv1640c	p.Ile885Ile
1849609	C	T	synonymous_variant	lysX_Rv1640c	p.Arg809Arg
1859559	A	C	missense_variant	pheS_Rv1649	p.Asp276Ala
1860528	T	C	synonymous_variant	pheT_Rv1650	p.Cys257Cys
1867614	C	T	synonymous_variant	argJ_Rv1653	p.Ala328Ala
1867838	G	A	missense_variant	argJ_Rv1653	p.Ser403Asn
1872211	G	A	synonymous_variant	argG_Rv1658	p.Ala283Ala
1872959	G	A	synonymous_variant	argH_Rv1659	p.Arg107Arg
1877360	T	C	missense_variant	pks7_Rv1661	p.Leu686Ser
1888128	A	G	missense_variant	pks9_Rv1664	p.Thr35Ala
1889073	C	G	missense_variant	pks9_Rv1664	p.Pro350Ala
1900800	G	A	missense_variant	cmr_Rv1675c	p.Ala59Val
1905517	T	C	missense_variant	moeX_Rv1681	p.Cys90Arg
1906336	G	A	intergenic_region	moeX_Rv1681-Rv1682_Rv1682
1920120	T	G	synonymous_variant	recN_Rv1696	p.Pro146Pro
1924959	C	T	synonymous_variant	pyrG_Rv1699	p.Gly377Gly
1931470	A	G	intergenic_region	cycA_Rv1704c-PPE22_Rv1705c
1935589	G	C	synonymous_variant	Rv1707_Rv1707	p.Leu236Leu
1935695	G	T	missense_variant	Rv1707_Rv1707	p.Ala272Ser
1936525	A	G	missense_variant	Rv1708_Rv1708	p.Thr56Ala
1939763	A	G	synonymous_variant	cmk_Rv1712	p.Pro55Pro
1945745	G	A	synonymous_variant	Rv1719_Rv1719	p.Gln35Gln
1946731	G	A	intergenic_region	proT_Rvnt21-vapC12_Rv1720c
1952160	C	T	synonymous_variant	Rv1726_Rv1726	p.Thr103Thr
1956523	A	C	synonymous_variant	Rv1730c_Rv1730c	p.Thr241Thr
1960666	T	C	intergenic_region	Rv1733c_Rv1733c-MTS1338_RVnc0036
1961706	C	G	missense_variant	Rv1735c_Rv1735c	p.Gly28Ala
1963776	T	G	synonymous_variant	narX_Rv1736c	p.Ala137Ala
1963957	C	T	missense_variant	narX_Rv1736c	p.Gly77Asp
1971725	C	G	synonymous_variant	idi_Rv1745c	p.Arg89Arg
1995063	C	T	missense_variant	Rv1762c_Rv1762c	p.Met260Ile
2006361	T	C	missense_variant	Rv1771_Rv1771	p.Trp401Arg
2008217	T	G	missense_variant	Rv1774_Rv1774	p.Val129Gly
2010614	A	G	intergenic_region	Rv1776c_Rv1776c-cyp144_Rv1777
2017291	C	T	synonymous_variant	malQ_Rv1781c	p.Arg62Arg
2019236	G	T	synonymous_variant	eccB5_Rv1782	p.Pro499Pro
2030521	A	T	intragenic_variant	esxM_Rv1792	n.2030521A>T
2053454	G	A	synonymous_variant	mgtC_Rv1811	p.Leu4Leu
2057591	C	T	missense_variant	Rv1815_Rv1815	p.Pro22Ser
2059831	T	G	synonymous_variant	Rv1817_Rv1817	p.Gly79Gly
2062922	C	T	missense_variant	bacA_Rv1819c	p.Val603Ile
2063685	C	T	synonymous_variant	bacA_Rv1819c	p.Leu348Leu
2063911	A	G	missense_variant	bacA_Rv1819c	p.Ile273Thr
2066470	G	A	missense_variant	secA2_Rv1821	p.Gly5Asp
2072190	C	A	missense_variant	gcvH_Rv1826	p.Ala80Glu
2077218	G	A	missense_variant	gcvB_Rv1832	p.Ala448Thr
2082191	C	A	missense_variant	Rv1835c_Rv1835c	p.Gly133Cys
2093715	C	T	intergenic_region	guaB1_Rv1843c-gnd1_Rv1844c
2097144	C	G	missense_variant	Rv1847_Rv1847	p.Leu90Val
2100906	C	T	synonymous_variant	ureG_Rv1852	p.Asp189Asp
2107663	C	T	missense_variant	modC_Rv1859	p.His364Tyr
2108890	C	A	intergenic_region	apa_Rv1860-Rv1861_Rv1861
2110365	C	A	synonymous_variant	adhA_Rv1862	p.Thr274Thr
2120796	A	T	stop_gained&splice_region_variant	Rv1870c_Rv1870c	p.Leu212*
2122625	G	A	missense_variant	lldD2_Rv1872c	p.Ala176Val
2122976	G	C	missense_variant	lldD2_Rv1872c	p.Ala59Gly
2123182	A	C	synonymous_variant	Rv1873_Rv1873	p.Ser3Ser
2128372	G	A	synonymous_variant	glnA3_Rv1878	p.Thr117Thr
2129281	A	C	synonymous_variant	glnA3_Rv1878	p.Ala420Ala
2130529	G	A	intergenic_region	Rv1879_Rv1879-cyp140_Rv1880c
2145878	G	A	missense_variant	lppD_Rv1899c	p.Pro123Leu
2147906	C	T	missense_variant	cinA_Rv1901	p.Thr82Ile
2151148	C	G	missense_variant	Rv1904_Rv1904	p.Ile65Met
2151678	T	G	missense_variant	aao_Rv1905c	p.Thr240Pro
2154724	A	C	missense_variant	katG_Rv1908c	p.Leu463Arg
2158109	C	T	missense_variant	fadB5_Rv1912c	p.Gly328Asp
2162837	C	T	intergenic_region	aceAb_Rv1916-PPE34_Rv1917c
2170813	C	G	intergenic_region	PPE35_Rv1918c-Rv1919c_Rv1919c
2173033	A	G	missense_variant	lppF_Rv1921c	p.Trp255Arg
2177073	C	T	intergenic_region	Rv1924c_Rv1924c-fadD31_Rv1925
2185342	C	T	missense_variant	fadE17_Rv1934c	p.Asp283Asn
2186785	C	T	synonymous_variant	echA13_Rv1935c	p.Gln125Gln
2199416	G	A	intergenic_region	Rv1948c_Rv1948c-Rv1950c_Rv1950c	n.2199416G>A
2203875	G	A	synonymous_variant	parE1_Rv1959c	p.Leu35Leu
2209465	A	G	missense_variant	mce3A_Rv1966	p.Thr47Ala
2209807	C	T	missense_variant	mce3A_Rv1966	p.Pro161Ser
2211121	C	T	missense_variant	mce3B_Rv1967	p.Thr174Met
2211600	C	G	missense_variant	mce3B_Rv1967	p.Gln334Glu
2216035	A	G	missense_variant	mce3F_Rv1971	p.Glu260Gly
2217857	T	G	missense_variant	Rv1974_Rv1974	p.Cys67Gly
2218012	G	A	synonymous_variant	Rv1974_Rv1974	p.Ala118Ala
2222308	C	T	missense_variant	Rv1979c_Rv1979c	p.Gly286Asp
2225237	T	C	intergenic_region	nrdF1_Rv1981c-vapC36_Rv1982c
2225238	A	C	intergenic_region	nrdF1_Rv1981c-vapC36_Rv1982c
2228812	G	A	missense_variant	RV1984a_RV1984a	p.Arg46Gln
2229801	G	C	synonymous_variant	Rv1985c_Rv1985c	p.Pro34Pro
2231486	G	A	intergenic_region	Rv1987_Rv1987-erm_37__Rv1988
2233442	C	T	missense_variant	Rv1990c_Rv1990c	p.Val66Met
2237059	G	T	missense_variant	ctpG_Rv1992c	p.Thr83Asn
2241742	G	A	synonymous_variant	ctpF_Rv1997	p.Pro528Pro
2243034	G	T	missense_variant	Rv1998c_Rv1998c	p.Arg230Ser
2246960	C	G	synonymous_variant	Rv2001_Rv2001	p.Val43Val
2251179	C	T	synonymous_variant	Rv2005c_Rv2005c	p.Pro235Pro
2253528	A	C	missense_variant	otsB1_Rv2006	p.Glu509Asp
2254034	G	A	missense_variant	otsB1_Rv2006	p.Arg678Gln
2260100	T	C	intergenic_region	Rv2012_Rv2012-Rv2015c_Rv2015c
2277272	A	G	synonymous_variant	Rv2030c_Rv2030c	p.Tyr405Tyr
2280734	G	A	missense_variant	Rv2033c_Rv2033c	p.His117Tyr
2282376	T	C	missense_variant	Rv2036_Rv2036	p.Val93Ala
2282377	T	C	synonymous_variant	Rv2036_Rv2036	p.Val93Val
2311913	G	A	missense_variant	Rv2052c_Rv2052c	p.Ala202Val
2316510	G	A	missense_variant	Rv2059_Rv2059	p.Gly446Asp
2328543	C	T	missense_variant	cobM_Rv2071c	p.Met145Ile
2328730	T	C	missense_variant	cobM_Rv2071c	p.Asp83Gly
2331620	C	A	synonymous_variant	Rv2075c_Rv2075c	p.Gly420Gly
2331789	T	G	missense_variant	Rv2075c_Rv2075c	p.Gln364Pro
2338416	C	G	synonymous_variant	Rv2081c_Rv2081c	p.Ala30Ala
2338422	C	T	stop_gained	Rv2081c_Rv2081c	p.Trp28*
2338425	A	G	synonymous_variant	Rv2081c_Rv2081c	p.Phe27Phe
2338428	G	A	synonymous_variant	Rv2081c_Rv2081c	p.Asn26Asn
2338431	A	G	synonymous_variant	Rv2081c_Rv2081c	p.His25His
2338434	C	T	synonymous_variant	Rv2081c_Rv2081c	p.Ser24Ser
2338692	C	G	intergenic_region	Rv2081c_Rv2081c-Rv2082_Rv2082
2338701	C	T	intergenic_region	Rv2081c_Rv2081c-Rv2082_Rv2082
2338702	A	G	intergenic_region	Rv2081c_Rv2081c-Rv2082_Rv2082
2338704	C	G	intergenic_region	Rv2081c_Rv2081c-Rv2082_Rv2082
2338707	C	T	intergenic_region	Rv2081c_Rv2081c-Rv2082_Rv2082
2341030	A	G	missense_variant	Rv2083_Rv2083	p.Thr54Ala
2343717	G	C	missense_variant	Rv2086_Rv2086	p.Gly136Ala
2350186	G	A	synonymous_variant	helY_Rv2092c	p.Arg623Arg
2359051	T	C	synonymous_variant	Rv2100_Rv2100	p.Asp221Asp
2361492	T	G	missense_variant	helZ_Rv2101	p.Leu418Arg
2369186	C	G	missense_variant	prcA_Rv2109c	p.Gly182Arg
2376425	G	A	intergenic_region	mpa_Rv2115c-lppK_Rv2116
2378938	G	A	missense_variant	Rv2119_Rv2119	p.Ala185Thr
2379743	G	C	intergenic_region	Rv2120c_Rv2120c-hisG_Rv2121c
2380297	T	G	missense_variant	hisG_Rv2121c	p.Lys122Gln
2388641	A	G	missense_variant	ansP1_Rv2127	p.Asp9Gly
2390299	G	A	intergenic_region	Rv2128_Rv2128-Rv2129c_Rv2129c
2393341	C	A	intergenic_region	cysQ_Rv2131c-Rv2132_Rv2132
2394922	C	T	missense_variant	Rv2134c_Rv2134c	p.Val106Met
2396770	G	C	synonymous_variant	Rv2136c_Rv2136c	p.Ser23Ser
2411730	G	C	synonymous_variant	murC_Rv2152c	p.Ser131Ser
2413246	A	C	missense_variant	murG_Rv2153c	p.Leu36Val
2419142	G	A	synonymous_variant	murE_Rv2158c	p.Val489Val
2421816	G	A	intragenic_variant	Rv2160c_Rv2160c	n.2421816G>A
2424864	G	A	intergenic_region	PE_PGRS38_Rv2162c-pbpB_Rv2163c
2425471	C	T	synonymous_variant	pbpB_Rv2163c	p.Arg539Arg
2437259	T	G	missense_variant	mptA_Rv2174	p.Ser451Ala
2441970	G	A	synonymous_variant	Rv2179c_Rv2179c	p.Phe116Phe
2446461	G	A	synonymous_variant	Rv2184c_Rv2184c	p.Arg162Arg
2448458	T	C	missense_variant	fadD15_Rv2187	p.Ile100Thr
2449295	A	G	missense_variant	fadD15_Rv2187	p.Glu379Gly
2470591	C	A	intergenic_region	Rv2205c_Rv2205c-Rv2206_Rv2206
2472956	C	T	missense_variant	cobS_Rv2208	p.Ser155Leu
2478266	A	C	missense_variant	Rv2212_Rv2212	p.Glu359Asp
2480676	G	A	synonymous_variant	ephD_Rv2214c	p.Leu342Leu
2486335	A	G	missense_variant	Rv2219_Rv2219	p.Gln34Arg
2495500	C	T	synonymous_variant	caeA_Rv2224c	p.Leu508Leu
2501148	C	T	missense_variant	Rv2227_Rv2227	p.Ala73Val
2507412	G	A	synonymous_variant	ptpA_Rv2234	p.Leu89Leu
2509253	C	G	missense_variant	cobD_Rv2236c	p.Lys41Asn
2511712	T	G	missense_variant	Rv2240c_Rv2240c	p.Lys190Thr
2515363	C	T	synonymous_variant	Rv2242_Rv2242	p.Asp20Asp
2518132	T	C	synonymous_variant	kasA_Rv2245	p.Thr6Thr
2522550	T	C	missense_variant	Rv2248_Rv2248	p.Val64Ala
2525776	C	T	missense_variant	Rv2251_Rv2251	p.Ala71Val
2540441	T	C	missense_variant	cyp124_Rv2266	p.Leu113Pro
2559151	C	T	missense_variant	Rv2286c_Rv2286c	p.Gly140Asp
2562783	C	T	missense_variant	lppO_Rv2290	p.Ala62Val
2563958	C	A	missense_variant	sseB_Rv2291	p.Ala262Glu
2566768	G	A	intergenic_region	Rv2294_Rv2294-Rv2295_Rv2295
2577246	G	A	intragenic_variant	Rv2306A_Rv2306A	n.2577246G>A
2581109	A	C	synonymous_variant	Rv2308_Rv2308	p.Arg231Arg
2605293	T	G	missense_variant	mez_Rv2332	p.Asp62Glu
2608488	C	T	intergenic_region	stp_Rv2333c-cysK1_Rv2334
2619271	C	T	intergenic_region	PE_PGRS39_Rv2340c-asnT_Rvnt25
2625052	G	A	missense_variant	Rv2345_Rv2345	p.Arg411Gln
2631226	C	A	missense_variant	plcA_Rv2351c	p.Asp284Tyr
2631641	G	T	synonymous_variant	plcA_Rv2351c	p.Pro145Pro
2632500	G	A	intergenic_region	plcA_Rv2351c-PPE38_Rv2352c
2641840	G	A	missense_variant	zur_Rv2359	p.Arg64His
2643915	T	A	missense_variant	recO_Rv2362c	p.His115Leu
2691713	C	T	missense_variant	Rv2395_Rv2395	p.Pro548Ser
2709795	G	A	synonymous_variant	Rv2411c_Rv2411c	p.Ala57Ala
2712913	A	C	missense_variant	Rv2415c_Rv2415c	p.Leu291Arg
2716153	G	T	synonymous_variant	Rv2417c_Rv2417c	p.Thr54Thr
2723506	C	T	synonymous_variant	Rv2426c_Rv2426c	p.Leu226Leu
2727096	C	T	synonymous_variant	ahpD_Rv2429	p.Asp97Asp
2740693	C	T	intergenic_region	rplU_Rv2442c-dctA_Rv2443
2748087	G	A	synonymous_variant	valS_Rv2448c	p.Ser713Ser
2764939	A	G	missense_variant	tig_Rv2462c	p.Leu118Pro
2790458	C	A	missense_variant	plsC_Rv2483c	p.Gly189Cys
2791098	T	C	missense_variant	Rv2484c_Rv2484c	p.Asp466Gly
2791475	G	A	synonymous_variant	Rv2484c_Rv2484c	p.Ala340Ala
2792072	C	G	synonymous_variant	Rv2484c_Rv2484c	p.Leu141Leu
2793706	G	A	missense_variant	lipQ_Rv2485c	p.Leu95Phe
2818854	A	C	missense_variant	scoB_Rv2503c	p.Phe92Val
2825466	A	G	synonymous_variant	Rv2509_Rv2509	p.Lys263Lys
2838564	C	G	synonymous_variant	Rv2522c_Rv2522c	p.Pro326Pro
2841022	G	A	missense_variant	fas_Rv2524c	p.Arg2771Cys
2847281	G	A	synonymous_variant	fas_Rv2524c	p.Asp684Asp
2851736	C	G	intergenic_region	vapC17_Rv2527-mrr_Rv2528c
2858669	T	G	missense_variant	nusB_Rv2533c	p.Asp19Ala
2870386	T	C	intergenic_region	vapB20_Rv2550c-Rv2551c_Rv2551c
2878980	T	C	missense_variant	Rv2559c_Rv2559c	p.Asp317Gly
2880507	A	G	missense_variant	Rv2560_Rv2560	p.Ile145Val
2882343	C	A	synonymous_variant	Rv2563_Rv2563	p.Ile18Ile
2886570	G	A	synonymous_variant	Rv2566_Rv2566	p.Glu66Glu
2897871	G	A	intergenic_region	aspS_Rv2572c-Rv2573_Rv2573
2919808	G	A	synonymous_variant	fadD9_Rv2590	p.Pro646Pro
2925962	C	T	missense_variant	vapC40_Rv2596	p.Arg77Cys
2927511	T	G	missense_variant	Rv2599_Rv2599	p.Ile12Ser
2930057	G	C	intergenic_region	speE_Rv2601-vapB41_Rv2601A
2938874	G	C	missense_variant	pimA_Rv2610c	p.Pro43Arg
2942377	G	A	synonymous_variant	thrS_Rv2614c	p.Gly297Gly
2945042	C	G	intergenic_region	PE_PGRS45_Rv2615c-Rv2616_Rv2616
2953307	T	G	intergenic_region	hrp1_Rv2626c-Rv2627c_Rv2627c
2954571	A	C	missense_variant	Rv2627c_Rv2627c	p.Leu60Val
2955233	T	C	missense_variant	Rv2628_Rv2628	p.Leu59Ser
2959324	G	A	intergenic_region	Rv2632c_Rv2632c-Rv2633c_Rv2633c
2966503	A	G	intergenic_region	cadI_Rv2641-Rv2642_Rv2642
2970017	C	G	intergenic_region	valU_Rvnt34-Rv2645_Rv2645
2970018	G	T	intergenic_region	valU_Rvnt34-Rv2645_Rv2645
2970019	A	G	intergenic_region	valU_Rvnt34-Rv2645_Rv2645
2970376	A	G	missense_variant	Rv2645_Rv2645	p.Asp85Gly
2971122	C	T	missense_variant	Rv2646_Rv2646	p.Thr191Ile
2980970	C	A	missense_variant	Rv2660c_Rv2660c	p.Cys74Phe
2985216	A	G	missense_variant	Rv2668_Rv2668	p.Lys162Glu
2987643	T	G	intergenic_region	ribD_Rv2671-Rv2672_Rv2672
2988630	G	C	missense_variant	Rv2672_Rv2672	p.Asp317His
2988815	C	G	missense_variant	Rv2672_Rv2672	p.Asn378Lys
2993137	C	A	missense_variant	hemY_Rv2677c	p.Ala286Ser
2994187	C	T	synonymous_variant	hemE_Rv2678c	p.Leu292Leu
3000362	C	T	missense_variant	Rv2683_Rv2683	p.Ser84Leu
3003115	G	C	missense_variant	arsB1_Rv2685	p.Gly378Ala
3010420	G	A	missense_variant	ceoC_Rv2692	p.Val133Ile
3016852	G	A	intergenic_region	suhB_Rv2701c-ppgK_Rv2702	n.3016852G>A
3021962	G	A	missense_variant	Rv2709_Rv2709	p.Glu42Lys
3027606	G	C	missense_variant	Rv2714_Rv2714	p.Trp181Ser
3027798	C	T	missense_variant	Rv2714_Rv2714	p.Ala245Val
3031168	G	A	missense_variant	Rv2719c_Rv2719c	p.His124Tyr
3056663	G	A	synonymous_variant	Rv2743c_Rv2743c	p.Cys190Cys
3064701	G	C	missense_variant	Rv2752c_Rv2752c	p.Phe497Leu
3069805	C	G	synonymous_variant	hsdM_Rv2756c	p.Val93Val
3086742	A	C	missense_variant	Rv2779c_Rv2779c	p.Phe5Val
3088625	G	A	synonymous_variant	Rv2781c_Rv2781c	p.Val120Val
3103461	G	A	synonymous_variant	pptT_Rv2794c	p.Tyr160Tyr
3104189	G	A	synonymous_variant	Rv2795c_Rv2795c	p.Cys241Cys
3104336	T	C	synonymous_variant	Rv2795c_Rv2795c	p.Glu192Glu
3105144	A	C	missense_variant	lppV_Rv2796c	p.Phe159Cys
3111930	A	C	missense_variant	Rv2803_Rv2803	p.Asn37His
3118449	G	A	missense_variant	Rv2813_Rv2813	p.Val76Ile
3119513	T	C	intergenic_region	Rv2813_Rv2813-Rv2816c_Rv2816c
3119737	G	C	intergenic_region	Rv2813_Rv2813-Rv2816c_Rv2816c
3119738	G	C	intergenic_region	Rv2813_Rv2813-Rv2816c_Rv2816c
3119740	T	G	intergenic_region	Rv2813_Rv2813-Rv2816c_Rv2816c
3119741	T	A	intergenic_region	Rv2813_Rv2813-Rv2816c_Rv2816c
3122137	C	A	intergenic_region	Rv2813_Rv2813-Rv2816c_Rv2816c
3122943	A	G	intergenic_region	Rv2813_Rv2813-Rv2816c_Rv2816c
3122949	C	T	intergenic_region	Rv2813_Rv2813-Rv2816c_Rv2816c
3122951	T	A	intergenic_region	Rv2813_Rv2813-Rv2816c_Rv2816c
3124014	A	C	missense_variant	Rv2817c_Rv2817c	p.Ser324Ala
3137237	C	T	intergenic_region	vapB22_Rv2830c-echA16_Rv2831
3174496	G	A	missense_variant	Rv2862c_Rv2862c	p.Arg50Cys
3180988	A	C	missense_variant	rip_Rv2869c	p.Phe259Val
3182994	G	A	synonymous_variant	dxr_Rv2870c	p.Asp6Asp
3186664	A	C	synonymous_variant	dipZ_Rv2874	p.Ala606Ala
3188769	G	A	missense_variant	merT_Rv2877c	p.His35Tyr
3189242	G	A	synonymous_variant	mpt53_Rv2878c	p.Ala52Ala
3189580	C	T	intergenic_region	mpt53_Rv2878c-cdsA_Rv2881c
3198496	G	A	synonymous_variant	tsf_Rv2889c	p.Ile204Ile
3200304	G	A	synonymous_variant	Rv2891_Rv2891	p.Val13Val
3218122	A	C	missense_variant	Rv2910c_Rv2910c	p.Ile50Ser
3233940	G	C	missense_variant	ftsY_Rv2921c	p.Ala67Gly
3244414	G	A	missense_variant	fadD26_Rv2930	p.Val240Met
3257233	G	A	missense_variant	ppsC_Rv2933	p.Asp517Asn
3257531	G	A	missense_variant	ppsC_Rv2933	p.Arg616His
3266030	G	A	synonymous_variant	ppsD_Rv2934	p.Ser1261Ser
3271037	G	A	missense_variant	ppsE_Rv2935	p.Asp1101Asn
3273138	G	C	missense_variant	drrA_Rv2936	p.Asp309His
3278302	T	C	missense_variant	mas_Rv2940c	p.Ile1472Val
3290870	G	C	synonymous_variant	lppX_Rv2945c	p.Ser152Ser
3296721	G	C	missense_variant	pks15_Rv2947c	p.Arg374Gly
3302683	T	C	intergenic_region	fadD29_Rv2950c-Rv2951c_Rv2951c
3303444	C	T	missense_variant	Rv2951c_Rv2951c	p.Val269Met
3308470	A	G	missense_variant	Rv2955c_Rv2955c	p.Trp26Arg
3309275	C	G	missense_variant	Rv2956_Rv2956	p.Pro203Arg
3311119	C	G	synonymous_variant	Rv2958c_Rv2958c	p.Val294Val
3314412	G	A	synonymous_variant	Rv2962c_Rv2962c	p.Ala237Ala
3326554	C	A	missense_variant	Rv2971_Rv2971	p.His152Asn
3331864	T	C	missense_variant	Rv2975a_Rv2975a	p.Val4Ala
3344133	C	G	missense_variant	leuD_Rv2987c	p.Gly166Ala
3351483	T	G	missense_variant	Rv2994_Rv2994	p.Leu72Arg
3367238	G	C	missense_variant	Rv3008_Rv3008	p.Asp199His
3369869	T	G	intergenic_region	pfkA_Rv3010c-gatA_Rv3011c
3371260	C	T	missense_variant	gatA_Rv3011c	p.Val59Ile
3391074	G	C	missense_variant	Rv3031_Rv3031	p.Val385Leu
3406045	G	A	missense_variant	fecB_Rv3044	p.Ala304Thr
3415332	G	A	intergenic_region	nrdH_Rv3053c-Rv3054c_Rv3054c
3420825	G	A	missense_variant	cyp136_Rv3059	p.Gly445Asp
3422104	G	A	synonymous_variant	Rv3060c_Rv3060c	p.Val370Val
3422687	G	A	missense_variant	Rv3060c_Rv3060c	p.Thr176Ile
3440542	G	A	synonymous_variant	atsF_Rv3077	p.Gly334Gly
3442970	C	T	missense_variant	pknK_Rv3080c	p.Ala1007Thr
3447800	G	T	missense_variant	virS_Rv3082c	p.Asp209Glu
3454263	G	C	missense_variant	Rv3087_Rv3087	p.Val447Leu
3457514	C	G	intergenic_region	fadD13_Rv3089-Rv3090_Rv3090
3462880	G	A	synonymous_variant	Rv3094c_Rv3094c	p.Leu338Leu
3463561	C	T	missense_variant	Rv3094c_Rv3094c	p.Ala111Thr
3464629	G	A	missense_variant	Rv3096_Rv3096	p.Gly28Glu
3467465	G	C	synonymous_variant	Rv3098c_Rv3098c	p.Ala66Ala
3469694	G	T	synonymous_variant	smpB_Rv3100c	p.Ala30Ala
3471151	G	A	synonymous_variant	ftsE_Rv3102c	p.Arg73Arg
3475159	G	A	missense_variant	fprA_Rv3106	p.Asp385Asn
3476033	T	G	missense_variant	agpS_Rv3107c	p.Glu310Ala
3478501	G	A	missense_variant	moaA1_Rv3109	p.Gly285Ser
3479591	G	A	missense_variant	moaC1_Rv3111	p.Glu141Lys
3480789	C	T	missense_variant	Rv3114_Rv3114	p.Pro11Ser
3498418	G	A	missense_variant	devS_Rv3132c	p.Thr283Ile
3499086	C	A	synonymous_variant	devS_Rv3132c	p.Ala60Ala
3505005	C	A	missense_variant	pflA_Rv3138	p.Pro271Thr
3509091	C	G	intergenic_region	fadB4_Rv3141-Rv3142c_Rv3142c
3512634	C	T	missense_variant	nuoC_Rv3147	p.Pro3Ser
3521044	G	A	missense_variant	nuoI_Rv3153	p.Ala180Thr
3524488	G	C	missense_variant	nuoM_Rv3157	p.Arg119Ser
3530955	G	C	missense_variant	Rv3161c_Rv3161c	p.Leu62Val
3535059	T	G	missense_variant	Rv3166c_Rv3166c	p.Asn98Thr
3541237	T	A	missense_variant	Rv3172c_Rv3172c	p.Lys43Ile
3543648	G	A	synonymous_variant	Rv3175_Rv3175	p.Pro263Pro
3546767	G	C	synonymous_variant	Rv3178_Rv3178	p.Gly110Gly
3554967	A	G	missense_variant	Rv3189_Rv3189	p.Asp109Gly
3555699	G	A	missense_variant	Rv3190c_Rv3190c	p.Ala330Val
3560645	T	C	missense_variant	Rv3193c_Rv3193c	p.Gln843Arg
3564737	G	C	missense_variant	Rv3195_Rv3195	p.Gly125Ala
3566943	G	A	intergenic_region	Rv3196A_Rv3196A-Rv3197_Rv3197
3571834	G	T	missense_variant	nudC_Rv3199c	p.Pro237Gln
3573636	C	T	missense_variant	Rv3200c_Rv3200c	p.Asp12Asn
3574504	G	A	missense_variant	Rv3201c_Rv3201c	p.Arg845Trp
3575759	G	A	synonymous_variant	Rv3201c_Rv3201c	p.Thr426Thr
3577958	G	A	missense_variant	Rv3202c_Rv3202c	p.Ala748Val
3583212	G	A	missense_variant	moeB1_Rv3206c	p.Arg167Cys
3584085	G	T	missense_variant	Rv3207c_Rv3207c	p.Arg192Ser
3585577	T	C	missense_variant	Rv3208_Rv3208	p.Cys192Arg
3589537	C	T	synonymous_variant	Rv3212_Rv3212	p.Pro48Pro
3590511	G	A	missense_variant	Rv3212_Rv3212	p.Arg373His
3598005	C	T	intergenic_region	TB7.3_Rv3221c-rshA_Rv3221A
3604279	G	A	synonymous_variant	aroA_Rv3227	p.Gly301Gly
3624486	C	T	missense_variant	lpqB_Rv3244c	p.Gly142Asp
3638093	A	G	missense_variant	pmmA_Rv3257c	p.Leu206Ser
3646964	C	G	synonymous_variant	rmlD_Rv3266c	p.Leu282Leu
3647041	G	A	missense_variant	rmlD_Rv3266c	p.Pro257Ser
3649458	C	A	stop_gained	Rv3268_Rv3268	p.Tyr13*
3658266	G	C	missense_variant	purE_Rv3275c	p.Arg125Gly
3662932	G	A	missense_variant	accD5_Rv3280	p.Glu291Lys
3666905	C	T	synonymous_variant	accA3_Rv3285	p.Thr183Thr
3670040	T	C	synonymous_variant	Rv3289c_Rv3289c	p.Ala124Ala
3679949	G	A	missense_variant	lhr_Rv3296	p.Glu1059Lys
3681548	C	A	synonymous_variant	nei_Rv3297	p.Arg77Arg
3690016	G	A	missense_variant	lpdA_Rv3303c	p.Ser308Leu
3693681	C	A	synonymous_variant	amiB1_Rv3306c	p.Ala103Ala
3696181	G	A	missense_variant	pmmB_Rv3308	p.Gly440Ser
3697708	G	A	missense_variant	sapM_Rv3310	p.Ala171Thr
3713768	T	C	missense_variant	sigJ_Rv3328c	p.Thr189Ala
3771628	C	A	synonymous_variant	Rv3359_Rv3359	p.Ile95Ile
3772616	A	G	intergenic_region	Rv3359_Rv3359-Rv3360_Rv3360
3773435	G	T	synonymous_variant	Rv3361c_Rv3361c	p.Arg45Arg
3785946	G	A	missense_variant	Rv3371_Rv3371	p.Gly339Arg
3786033	G	A	missense_variant	Rv3371_Rv3371	p.Val368Ile
3788365	G	T	stop_gained&splice_region_variant	echA18_Rv3373	p.Gly214*
3808103	C	T	missense_variant	cmaA1_Rv3392c	p.Ser112Asn
3811629	A	G	missense_variant	Rv3395c_Rv3395c	p.Val3Ala
3830695	G	A	synonymous_variant	guaB2_Rv3411c	p.Ala275Ala
3851888	C	T	synonymous_variant	Rv3433c_Rv3433c	p.Ala442Ala
3854962	G	A	intergenic_region	Rv3435c_Rv3435c-glmS_Rv3436c
3867404	C	A	stop_gained	eccC4_Rv3447c	p.Glu279*
3868379	C	T	missense_variant	eccD4_Rv3448	p.Arg10Trp
3871246	C	T	synonymous_variant	eccB4_Rv3450c	p.Gly417Gly
3874726	C	A	intragenic_variant	Rv3453_Rv3453	n.3874726C>A
3875230	A	G	intragenic_variant	Rv3453_Rv3453	n.3875230A>G
3881186	G	C	missense_variant	Rv3463_Rv3463	p.Gly94Arg
3893480	A	G	intragenic_variant	kgtP_Rv3476c	n.3893480A>G
3895727	A	C	intergenic_region	PPE60_Rv3478-Rv3479_Rv3479
3898869	A	C	missense_variant	Rv3479_Rv3479	p.Asn1017Thr
3899764	C	T	synonymous_variant	Rv3480c_Rv3480c	p.Leu213Leu
3909235	C	G	missense_variant	otsA_Rv3490	p.Leu334Val
3917305	C	A	missense_variant	mce4B_Rv3498c	p.Val232Phe
3917418	C	T	missense_variant	mce4B_Rv3498c	p.Gly194Asp
3922836	C	T	synonymous_variant	fadE26_Rv3504	p.Asp122Asp
3984321	A	G	synonymous_variant	cyp125_Rv3545c	p.His375His
3987092	G	C	missense_variant	ddn_Rv3547	p.Glu83Asp
3989914	T	G	missense_variant	Rv3551_Rv3551	p.Ser7Ala
3994313	G	A	synonymous_variant	fdxB_Rv3554	p.Pro543Pro
3994898	G	A	missense_variant	Rv3555c_Rv3555c	p.Arg268Trp
3995746	G	T	intergenic_region	Rv3555c_Rv3555c-fadA6_Rv3556c
3999707	G	A	synonymous_variant	Rv3559c_Rv3559c	p.Ala243Ala
4005114	C	G	missense_variant	fadE32_Rv3563	p.Ser275Trp
4008747	G	A	missense_variant	hsaB_Rv3567c	p.Thr179Ile
4012219	C	T	missense_variant	hsaA_Rv3570c	p.Asp18Asn
4016419	A	G	intergenic_region	fadE34_Rv3573c-kstR_Rv3574
4028752	G	A	missense_variant	Rv3586_Rv3586	p.Ala288Thr
4029237	G	A	missense_variant	Rv3587c_Rv3587c	p.Pro176Ser
4035887	G	A	missense_variant	Rv3594_Rv3594	p.Glu11Lys
4036398	C	T	missense_variant	Rv3594_Rv3594	p.Ala181Val
4054637	G	A	synonymous_variant	espD_Rv3614c	p.Gly20Gly
4056416	A	C	intergenic_region	espA_Rv3616c-ephA_Rv3617
4057005	G	T	intergenic_region	espA_Rv3616c-ephA_Rv3617
4062698	G	A	missense_variant	lpqG_Rv3623	p.Gly58Ser
4067152	A	G	missense_variant	Rv3627c_Rv3627c	p.Val45Ala
4073918	G	A	synonymous_variant	Rv3635_Rv3635	p.Leu95Leu
4089058	C	T	missense_variant	Rv3649_Rv3649	p.Pro93Leu
4091569	C	T	intergenic_region	PE33_Rv3650-Rv3651_Rv3651
4095295	C	T	synonymous_variant	Rv3655c_Rv3655c	p.Glu2Glu
4095320	G	A	intergenic_region	Rv3655c_Rv3655c-Rv3656c_Rv3656c
4105757	T	C	missense_variant	dppA_Rv3666c	p.Gln443Arg
4107074	C	T	missense_variant	dppA_Rv3666c	p.Arg4Gln
4112429	C	T	missense_variant	Rv3671c_Rv3671c	p.Val363Ile
4116682	C	T	synonymous_variant	crp_Rv3676	p.Leu69Leu
4117161	A	C	intergenic_region	crp_Rv3676-Rv3677c_Rv3677c
4119246	C	T	synonymous_variant	Rv3679_Rv3679	p.Asp157Asp
4121675	T	C	intergenic_region	whiB4_Rv3681c-ponA2_Rv3682
4128743	G	A	intergenic_region	cyp137_Rv3685c-Rv3686c_Rv3686c
4129917	C	A	synonymous_variant	Rv3688c_Rv3688c	p.Ser147Ser
4130711	C	G	missense_variant	Rv3689_Rv3689	p.Leu119Val
4138377	G	A	missense_variant	glpK_Rv3696c	p.Ala460Val
4145737	G	A	synonymous_variant	etgB_Rv3703c	p.Tyr385Tyr
4150567	G	A	synonymous_variant	Rv3707c_Rv3707c	p.Asp158Asp
4156239	G	A	missense_variant	dnaQ_Rv3711c	p.Ala164Val
4156503	T	C	missense_variant	dnaQ_Rv3711c	p.Asp76Gly
4158361	G	A	synonymous_variant	cobQ2_Rv3713	p.Pro45Pro
4168771	C	T	missense_variant	Rv3723_Rv3723	p.Ser79Leu
4179089	T	C	missense_variant	Rv3729_Rv3729	p.Ser269Pro
4190532	C	A	intergenic_region	PPE67_Rv3739c-Rv3740c_Rv3740c
4197189	G	A	intergenic_region	Rv3747_Rv3747-Rv3748_Rv3748
4199739	G	T	synonymous_variant	Rv3753c_Rv3753c	p.Ile161Ile
4200220	G	A	missense_variant	Rv3753c_Rv3753c	p.Thr1Met
4202383	C	A	synonymous_variant	proZ_Rv3756c	p.Val77Val
4210876	C	T	missense_variant	tcrY_Rv3764c	p.Arg45His
4212976	G	A	synonymous_variant	Rv3766_Rv3766	p.Ala228Ala
4215484	C	G	missense_variant	Rv3770c_Rv3770c	p.Ala98Pro
4216255	G	C	intergenic_region	Rv3770c_Rv3770c-Rv3771c_Rv3771c	n.4216255G>C
4217557	G	A	missense_variant	hisC2_Rv3772	p.Ala142Thr
4230033	T	C	missense_variant	rfbD_Rv3783	p.Val259Ala
4232327	G	A	synonymous_variant	Rv3785_Rv3785	p.Arg336Arg
4240671	T	C	missense_variant	embC_Rv3793	p.Ile270Thr
4247646	C	A	missense_variant	embB_Rv3795	p.Ala378Glu
4251297	C	G	synonymous_variant	fadE35_Rv3797	p.Gly71Gly
4258017	G	A	synonymous_variant	pks13_Rv3800c	p.Leu1044Leu
4261499	A	G	missense_variant	fadD32_Rv3801c	p.Val523Ala
4263279	G	A	intergenic_region	fadD32_Rv3801c-clp6_Rv3802c
4269387	G	T	missense_variant	ubiA_Rv3806c	p.Asp149Glu
4269606	G	A	synonymous_variant	ubiA_Rv3806c	p.Arg76Arg
4280072	C	A	synonymous_variant	Rv3815c_Rv3815c	p.Ala239Ala
4281815	G	C	missense_variant	Rv3817_Rv3817	p.Ala57Pro
4284004	G	A	synonymous_variant	Rv3819_Rv3819	p.Gln3Gln
4284201	A	G	missense_variant	Rv3819_Rv3819	p.Tyr69Cys
4287164	G	A	synonymous_variant	Rv3822_Rv3822	p.Gly148Gly
4287250	C	T	missense_variant	Rv3822_Rv3822	p.Pro177Leu
4287361	T	C	missense_variant	Rv3822_Rv3822	p.Val214Ala
4289953	G	A	missense_variant	mmpL8_Rv3823c	p.Ala526Val
4290564	T	G	synonymous_variant	mmpL8_Rv3823c	p.Ala322Ala
4290827	G	C	missense_variant	mmpL8_Rv3823c	p.Arg235Gly
4291449	A	C	synonymous_variant	mmpL8_Rv3823c	p.Gly27Gly
4309617	G	T	missense_variant	Rv3835_Rv3835	p.Ala191Ser
4310449	G	A	missense_variant	Rv3836_Rv3836	p.Ala17Thr
4313128	T	C	missense_variant	Rv3839_Rv3839	p.Ser122Pro
4316566	G	C	missense_variant	Rv3843c_Rv3843c	p.Arg11Gly
4322600	G	A	missense_variant	Rv3848_Rv3848	p.Ser92Asn
4323006	A	G	synonymous_variant	Rv3848_Rv3848	p.Ala227Ala
4324042	C	T	missense_variant	Rv3850_Rv3850	p.Arg10Cys
4329782	A	G	intergenic_region	Rv3857c_Rv3857c-gltD_Rv3858c
4334244	T	C	missense_variant	gltB_Rv3859c	p.Glu613Gly
4334425	C	G	missense_variant	gltB_Rv3859c	p.Glu553Gln
4336597	A	C	intergenic_region	gltB_Rv3859c-Rv3860_Rv3860
4344041	C	T	missense_variant	eccA1_Rv3868	p.Ala243Val
4344042	G	T	synonymous_variant	eccA1_Rv3868	p.Ala243Ala
4355141	A	C	missense_variant	eccD1_Rv3877	p.Glu45Asp
4362735	T	C	missense_variant	eccE1_Rv3882c	p.Asp229Gly
4364826	G	C	intergenic_region	mycP1_Rv3883c-eccA2_Rv3884c
4364867	A	G	intergenic_region	mycP1_Rv3883c-eccA2_Rv3884c
4366305	G	A	synonymous_variant	eccA2_Rv3884c	p.Thr178Thr
4367649	G	A	synonymous_variant	eccE2_Rv3885c	p.Tyr291Tyr
4368294	G	T	missense_variant	eccE2_Rv3885c	p.Asp76Glu
4372353	C	G	synonymous_variant	Rv3888c_Rv3888c	p.Arg118Arg
4374228	C	T	missense_variant	esxD_Rv3891c	p.Ala49Thr
4376445	G	A	synonymous_variant	eccC2_Rv3894c	p.Pro1336Pro
4376670	G	T	synonymous_variant	eccC2_Rv3894c	p.Pro1261Pro
4377033	C	G	synonymous_variant	eccC2_Rv3894c	p.Ser1140Ser
4379634	G	C	missense_variant	eccC2_Rv3894c	p.Asp273Glu
4383655	G	A	stop_gained&splice_region_variant	Rv3898c_Rv3898c	p.Gln111*
4384007	G	C	intergenic_region	Rv3898c_Rv3898c-Rv3899c_Rv3899c
4385187	G	A	missense_variant	Rv3899c_Rv3899c	p.Pro65Ser
4386142	G	A	missense_variant	Rv3900c_Rv3900c	p.Ser56Leu
4388730	T	C	missense_variant	Rv3903c_Rv3903c	p.Gln568Arg
4389216	C	A	missense_variant	Rv3903c_Rv3903c	p.Gly406Val
4390391	C	G	synonymous_variant	Rv3903c_Rv3903c	p.Ala14Ala
4391029	C	T	initiator_codon_variant	esxF_Rv3905c	p.Met1?
4394210	C	G	missense_variant	Rv3909_Rv3909	p.Arg7Gly
4394744	G	C	missense_variant	Rv3909_Rv3909	p.Val185Leu
4395387	G	A	missense_variant	Rv3909_Rv3909	p.Ser399Asn
4397841	C	T	synonymous_variant	Rv3910_Rv3910	p.Val415Val
4406116	C	A	missense_variant	parB_Rv3917c	p.Ala126Ser
4407588	C	T	synonymous_variant	gid_Rv3919c	p.Ala205Ala
4408213	G	A	intergenic_region	gid_Rv3919c-Rv3920c_Rv3920c
4408920	G	A	intergenic_region	Rv3920c_Rv3920c-Rv3921c_Rv3921c
4408923	T	C	intergenic_region	Rv3920c_Rv3920c-Rv3921c_Rv3921c
