# Supplementary material for: Reference set of Mycobacterium tuberculosis clinical strains: A tool for research and product development
Source: PLoS One. 2019 Mar 25;14(3):e0214088. doi: 10.1371/journal.pone.0214088 (PMC6433267; doi:10.1371/journal.pone.0214088)
Supplement: S1 Table — (ZIP) [file pone.0214088.s001.zip › homo_snps/N1274.snps.tsv]

Position	REF	MUT	FUNCTION	GENE_NAME/Rv_NAME	AA_CHANGE
1849	C	A	intergenic_region	dnaA_Rv0001-dnaN_Rv0002
2532	C	T	synonymous_variant	dnaN_Rv0002	p.Leu161Leu
9143	C	T	synonymous_variant	gyrA_Rv0006	p.Ile614Ile
10965	C	G	intergenic_region	ileT_Rvnt01-alaT_Rvnt02
11410	G	A	intergenic_region	alaT_Rvnt02-Rv0008c_Rv0008c
12204	G	A	synonymous_variant	Rv0008c_Rv0008c	p.Leu36Leu
12297	C	T	synonymous_variant	Rv0008c_Rv0008c	p.Val5Val
13460	G	A	synonymous_variant	Rv0010c_Rv0010c	p.Asp33Asp
14401	G	A	missense_variant	Rv0012_Rv0012	p.Glu105Lys
17842	G	C	synonymous_variant	pknA_Rv0015c	p.Ala307Ala
23174	A	C	missense_variant	pstP_Rv0018c	p.Leu3Arg
26957	C	G	intergenic_region	Rv0021c_Rv0021c-whiB5_Rv0022c
27469	G	A	intergenic_region	whiB5_Rv0022c-Rv0023_Rv0023
27487	G	A	intergenic_region	whiB5_Rv0022c-Rv0023_Rv0023
36538	C	T	synonymous_variant	bioF2_Rv0032	p.Ser748Ser
39758	G	A	synonymous_variant	Rv0036c_Rv0036c	p.His24His
42519	C	G	missense_variant	mtc28_Rv0040c	p.Ala283Pro
43945	G	A	synonymous_variant	leuS_Rv0041	p.Val128Val
46785	C	G	synonymous_variant	Rv0042c_Rv0042c	p.Val141Val
49274	C	A	synonymous_variant	Rv0045c_Rv0045c	p.Thr222Thr
49360	C	T	missense_variant	Rv0045c_Rv0045c	p.Val194Ile
53422	G	A	intergenic_region	Rv0049_Rv0049-ponA1_Rv0050
54842	G	T	missense_variant	ponA1_Rv0050	p.Ala394Ser
56001	G	A	synonymous_variant	Rv0051_Rv0051	p.Gln102Gln
59651	G	T	synonymous_variant	rplI_Rv0056	p.Pro81Pro
67012	C	T	synonymous_variant	Rv0063_Rv0063	p.Thr30Thr
69984	C	A	synonymous_variant	Rv0064_Rv0064	p.Ala455Ala
72549	C	T	missense_variant	icd2_Rv0066c	p.Gly655Ser
73090	C	G	missense_variant	icd2_Rv0066c	p.Lys474Asn
75233	C	A	intergenic_region	Rv0067c_Rv0067c-Rv0068_Rv0068
89200	T	G	missense_variant	Rv0080_Rv0080	p.Val60Gly
93469	A	G	missense_variant	hycP_Rv0085	p.Ile61Val
97696	C	T	intergenic_region	Rv0088_Rv0088-Rv0089_Rv0089
97925	C	T	synonymous_variant	Rv0089_Rv0089	p.Val56Val
99604	C	G	intergenic_region	Rv0090_Rv0090-mtn_Rv0091
100465	C	G	intergenic_region	mtn_Rv0091-ctpA_Rv0092
103600	G	A	missense_variant	Rv0093c_Rv0093c	p.Arg22Cys
113872	C	T	missense_variant	nrp_Rv0101	p.Pro1291Leu
117566	T	G	intergenic_region	nrp_Rv0101-Rv0102_Rv0102
122499	C	T	synonymous_variant	Rv0104_Rv0104	p.Ser61Ser
123198	T	C	synonymous_variant	Rv0104_Rv0104	p.Pro294Pro
126803	G	A	missense_variant	ctpI_Rv0107c	p.Pro1247Ser
129576	A	C	synonymous_variant	ctpI_Rv0107c	p.Ala322Ala
132954	C	G	intergenic_region	PE_PGRS1_Rv0109-Rv0110_Rv0110
139756	C	T	intergenic_region	hddA_Rv0115-Rv0115a_Rv0115a
144217	C	T	synonymous_variant	fadD7_Rv0119	p.Leu57Leu
157129	C	T	missense_variant	fbpC_Rv0129c	p.Gly158Ser
157395	T	C	missense_variant	fbpC_Rv0129c	p.Lys69Arg
168176	G	T	missense_variant	Rv0142_Rv0142	p.Gly156Cys
170671	G	A	missense_variant	Rv0144_Rv0144	p.Ala130Thr
172492	C	G	stop_gained	Rv0146_Rv0146	p.Tyr94*
175911	C	A	stop_gained	Rv0149_Rv0149	p.Ser71*
181090	C	T	intergenic_region	PE2_Rv0152c-ptbB_Rv0153c
195360	C	T	missense_variant	fadD5_Rv0166	p.Ala123Val
202898	A	G	synonymous_variant	mce1D_Rv0172	p.Val141Val
204866	T	G	missense_variant	lprK_Rv0173	p.Tyr268Asp
207079	G	C	missense_variant	Rv0175_Rv0175	p.Arg89Pro
208322	G	T	missense_variant	Rv0176_Rv0176	p.Ala291Ser
210624	C	T	synonymous_variant	lprO_Rv0179c	p.Leu63Leu
218599	T	C	intergenic_region	mymT_Rv0186A-Rv0187_Rv0187
223752	G	C	synonymous_variant	Rv0192_Rv0192	p.Gly63Gly
224338	C	T	missense_variant	Rv0192_Rv0192	p.Pro259Ser
225668	T	C	missense_variant	Rv0193c_Rv0193c	p.Ser302Gly
233358	C	A	synonymous_variant	Rv0197_Rv0197	p.Val376Val
233364	C	G	missense_variant	Rv0197_Rv0197	p.Ser378Arg
241758	G	A	missense_variant	Rv0203_Rv0203	p.Gly82Glu
243598	G	A	missense_variant	Rv0205_Rv0205	p.Arg72His
251669	C	T	intergenic_region	Rv0210_Rv0210-pckA_Rv0211
255373	T	C	missense_variant	Rv0213c_Rv0213c	p.Asp193Gly
260282	T	G	missense_variant	lipW_Rv0217c	p.Thr184Pro
262268	A	T	synonymous_variant	Rv0219_Rv0219	p.Ala5Ala
264992	T	C	missense_variant	Rv0221_Rv0221	p.Leu309Pro
266405	C	T	missense_variant	Rv0223c_Rv0223c	p.Gly454Ser
270421	C	T	missense_variant	Rv0226c_Rv0226c	p.Ala382Thr
274463	C	A	missense_variant	Rv0229c_Rv0229c	p.Arg86Leu
276539	G	C	missense_variant	fadE4_Rv0231	p.Gly161Ala
276578	T	C	missense_variant	fadE4_Rv0231	p.Met174Thr
283496	G	A	missense_variant	aftD_Rv0236c	p.Ser1119Leu
289253	C	T	synonymous_variant	vapB24_Rv0239	p.Asp50Asp
296068	G	A	missense_variant	Rv0245_Rv0245	p.Gly22Arg
296671	G	C	intergenic_region	Rv0245_Rv0245-Rv0246_Rv0246
301341	C	A	synonymous_variant	Rv0249c_Rv0249c	p.Pro105Pro
312309	C	G	synonymous_variant	Rv0260c_Rv0260c	p.Leu117Leu
320180	G	A	synonymous_variant	oplA_Rv0266c	p.Ile325Ile
323729	T	C	missense_variant	Rv0269c_Rv0269c	p.Asp268Gly
324812	C	T	synonymous_variant	fadD2_Rv0270	p.Asp82Asp
328569	G	C	intergenic_region	fadE6_Rv0271c-Rv0272c_Rv0272c
331588	A	G	missense_variant	Rv0275c_Rv0275c	p.Leu24Ser
342873	C	T	synonymous_variant	eccA3_Rv0282	p.Val248Val
343281	C	G	synonymous_variant	eccA3_Rv0282	p.Ala384Ala
358473	G	C	missense_variant	tam_Rv0294	p.Trp101Cys
363563	G	A	missense_variant	Rv0299_Rv0299	p.Ala30Thr
376064	C	A	missense_variant	Rv0306_Rv0306	p.Gln51Lys
381030	G	A	missense_variant	Rv0312_Rv0312	p.Gly159Ser
396199	T	C	intergenic_region	Rv0330c_Rv0330c-Rv0331_Rv0331
406251	T	C	missense_variant	Rv0339c_Rv0339c	p.Asp733Gly
412280	G	T	missense_variant	iniA_Rv0342	p.Gln481His
415693	G	A	synonymous_variant	ansP2_Rv0346c	p.Leu425Leu
416201	G	C	synonymous_variant	ansP2_Rv0346c	p.Arg255Arg
422745	C	T	synonymous_variant	dnaJ1_Rv0352	p.Gly98Gly
438271	A	G	missense_variant	Rv0359_Rv0359	p.Thr252Ala
438470	C	T	synonymous_variant	Rv0360c_Rv0360c	p.Lys90Lys
440365	G	A	synonymous_variant	mgtE_Rv0362	p.Ser165Ser
440878	C	T	synonymous_variant	mgtE_Rv0362	p.Thr336Thr
447442	T	C	missense_variant	Rv0370c_Rv0370c	p.Glu201Gly
447642	G	C	synonymous_variant	Rv0370c_Rv0370c	p.Leu134Leu
454333	T	G	missense_variant	Rv0376c_Rv0376c	p.Thr14Pro
455325	G	C	missense_variant	Rv0377_Rv0377	p.Arg302Pro
455329	C	T	synonymous_variant	Rv0377_Rv0377	p.Gly303Gly
457392	G	A	synonymous_variant	Rv0381c_Rv0381c	p.Tyr144Tyr
462037	T	C	intergenic_region	clpB_Rv0384c-Rv0385_Rv0385
468357	G	A	missense_variant	purT_Rv0389	p.Gly8Glu
480127	T	C	synonymous_variant	Rv0401_Rv0401	p.Val113Val
484504	C	G	synonymous_variant	fadD30_Rv0404	p.Ala176Ala
485561	A	C	missense_variant	fadD30_Rv0404	p.Ile529Leu
489495	G	A	synonymous_variant	pks6_Rv0405	p.Lys1255Lys
498703	T	G	missense_variant	Rv0412c_Rv0412c	p.Lys306Thr
514657	G	T	missense_variant	ctpH_Rv0425c	p.Ala222Glu
517389	C	A	missense_variant	Rv0428c_Rv0428c	p.Val139Phe
517411	G	A	synonymous_variant	Rv0428c_Rv0428c	p.Arg131Arg
519185	G	T	missense_variant	Rv0431_Rv0431	p.Gly38Val
519844	C	T	missense_variant	sodC_Rv0432	p.Thr82Met
522081	G	A	missense_variant	Rv0434_Rv0434	p.Ala190Thr
523654	C	T	missense_variant	Rv0435c_Rv0435c	p.Ala294Thr
527176	G	A	missense_variant	moeA2_Rv0438c	p.Ser62Leu
527316	G	C	missense_variant	moeA2_Rv0438c	p.Ile15Met
528354	A	C	intergenic_region	Rv0439c_Rv0439c-groEL2_Rv0440
534427	A	T	intergenic_region	sigK_Rv0445c-Rv0446c_Rv0446c
548326	T	C	missense_variant	Rv0457c_Rv0457c	p.Thr428Ala
555492	G	A	missense_variant	Rv0465c_Rv0465c	p.Ala272Val
565404	T	G	synonymous_variant	Rv0474_Rv0474	p.Arg128Arg
565551	C	T	intergenic_region	Rv0474_Rv0474-hbhA_Rv0475
572591	C	T	synonymous_variant	lprQ_Rv0483	p.Asp294Asp
573384	G	T	missense_variant	Rv0484c_Rv0484c	p.Leu140Ile
579284	T	C	intergenic_region	gpm1_Rv0489-senX3_Rv0490
580772	T	A	intergenic_region	senX3_Rv0490-regX3_Rv0491
584511	T	G	synonymous_variant	Rv0493c_Rv0493c	p.Thr60Thr
590763	C	G	missense_variant	proC_Rv0500	p.Asp227Glu
594254	C	G	missense_variant	cmaA2_Rv0503c	p.Asp176His
611977	C	T	missense_variant	Rv0519c_Rv0519c	p.Gly33Asp
629714	G	A	synonymous_variant	Rv0537c_Rv0537c	p.Asp6Asp
634626	T	C	synonymous_variant	menE_Rv0542c	p.Arg293Arg
652950	T	C	synonymous_variant	grcC1_Rv0562	p.Arg60Arg
657081	C	T	synonymous_variant	Rv0565c_Rv0565c	p.Val130Val
657578	G	A	synonymous_variant	Rv0566c_Rv0566c	p.Asp154Asp
671718	G	A	missense_variant	TB27.3_Rv0577	p.Ala185Thr
682361	C	T	missense_variant	Rv0585c_Rv0585c	p.Val638Met
684290	G	A	intergenic_region	Rv0585c_Rv0585c-mce2R_Rv0586
684376	T	C	intergenic_region	Rv0585c_Rv0585c-mce2R_Rv0586
686123	C	A	missense_variant	Rv0588_Rv0588	p.Leu66Met
690248	A	C	missense_variant	mce2C_Rv0591	p.Asn397Thr
692916	T	C	missense_variant	lprL_Rv0593	p.Leu298Ser
693329	A	G	missense_variant	mce2F_Rv0594	p.Ile31Met
700776	C	T	missense_variant	lpqO_Rv0604	p.Pro180Ser
705602	C	T	missense_variant	Rv0610c_Rv0610c	p.Ser103Asn
707370	T	C	missense_variant	Rv0613c_Rv0613c	p.Thr716Ala
712858	C	A	missense_variant	galK_Rv0620	p.Ala48Glu
715266	G	A	stop_gained&splice_region_variant	Rv0621_Rv0621	p.Trp355*
717588	G	A	synonymous_variant	Rv0625c_Rv0625c	p.Val102Val
725190	G	A	synonymous_variant	recC_Rv0631c	p.Phe1039Phe
729685	C	T	missense_variant	Rv0633c_Rv0633c	p.Arg161Gln
753174	C	A	missense_variant	vapC6_Rv0656c	p.Trp65Leu
753264	G	A	missense_variant	vapC6_Rv0656c	p.Ser35Leu
762434	T	G	synonymous_variant	rpoB_Rv0667	p.Gly876Gly
767339	A	G	intergenic_region	rpoC_Rv0668-Rv0669c_Rv0669c
788615	G	C	missense_variant	Rv0688_Rv0688	p.Gly226Arg
792629	C	G	missense_variant	Rv0693_Rv0693	p.Ala158Gly
794735	G	A	synonymous_variant	Rv0695_Rv0695	p.Arg7Arg
798779	T	C	intergenic_region	Rv0697_Rv0697-Rv0698_Rv0698
798934	C	A	synonymous_variant	Rv0698_Rv0698	p.Arg34Arg
807405	C	T	synonymous_variant	atsA_Rv0711	p.Ser357Ser
811621	C	T	synonymous_variant	rplN_Rv0714	p.Ala83Ala
815236	C	T	missense_variant	rplO_Rv0723	p.Thr16Ile
815851	G	A	synonymous_variant	sppA_Rv0724	p.Arg63Arg
820734	A	G	missense_variant	serA2_Rv0728c	p.Val248Ala
821023	C	A	stop_gained	serA2_Rv0728c	p.Glu152*
821907	C	T	missense_variant	xylB_Rv0729	p.Pro134Leu
824772	A	T	intergenic_region	Rv0731c_Rv0731c-secY_Rv0732
856795	A	G	missense_variant	cyp51_Rv0764c	p.Tyr415His
859459	C	T	missense_variant	cyp123_Rv0766c	p.Arg205Gln
871271	C	A	missense_variant	purB_Rv0777	p.Pro422Thr
873164	G	C	missense_variant	Rv0779c_Rv0779c	p.Ile43Met
873464	T	C	missense_variant	purC_Rv0780	p.Val41Ala
876141	G	T	intergenic_region	purC_Rv0780-emrB_Rv0783c	n.876141G>T
877800	G	A	missense_variant	emrB_Rv0783c	p.Ala214Val
886993	T	C	missense_variant	Rv0793_Rv0793	p.Val92Ala
894888	C	T	synonymous_variant	Rv0801_Rv0801	p.Ser86Ser
896979	T	C	missense_variant	purL_Rv0803	p.Val387Ala
903537	G	T	missense_variant	purF_Rv0808	p.Arg476Leu
906742	T	C	missense_variant	pabC_Rv0812	p.Val107Ala
911261	C	T	missense_variant	Rv0818_Rv0818	p.Pro97Leu
913274	G	C	synonymous_variant	phoT_Rv0820	p.Ser183Ser
916046	G	T	missense_variant	Rv0822c_Rv0822c	p.Pro89His
919551	C	T	start_lost	Rv0825c_Rv0825c	p.Val1?
933699	T	G	synonymous_variant	Rv0837c_Rv0837c	p.Gly111Gly
938153	A	G	synonymous_variant	Rv0842_Rv0842	p.Gln14Gln
938246	G	A	synonymous_variant	Rv0842_Rv0842	p.Leu45Leu
945238	G	T	missense_variant	cysK2_Rv0848	p.Ala101Ser
948294	C	T	missense_variant	Rv0851c_Rv0851c	p.Gly59Ser
950116	C	G	missense_variant	pdc_Rv0853c	p.Ala335Pro
951142	A	C	intergenic_region	pdc_Rv0853c-Rv0854_Rv0854
957306	C	T	synonymous_variant	fadB_Rv0860	p.Ala338Ala
989287	C	G	missense_variant	citA_Rv0889c	p.Gly192Ala
991939	G	A	missense_variant	Rv0890c_Rv0890c	p.Arg220Cys
996263	G	A	synonymous_variant	Rv0893c_Rv0893c	p.Thr11Thr
996982	G	A	synonymous_variant	Rv0894_Rv0894	p.Ala153Ala
1002172	G	A	missense_variant	Rv0897c_Rv0897c	p.Arg82Trp
1007198	A	G	missense_variant	accD3_Rv0904c	p.Leu328Pro
1008460	C	T	missense_variant	echA6_Rv0905	p.Ser85Phe
1009500	C	T	missense_variant	Rv0906_Rv0906	p.Pro186Leu
1012815	C	G	missense_variant	ctpE_Rv0908	p.Ala362Gly
1014815	G	T	missense_variant	Rv0909_Rv0909	p.Gln45His
1015774	T	C	missense_variant	Rv0911_Rv0911	p.Leu126Pro
1023911	C	G	intergenic_region	betP_Rv0917-Rv0918_Rv0918
1025080	G	C	missense_variant	Rv0919_Rv0919	p.Glu133Gln
1029586	G	A	missense_variant	Rv0923c_Rv0923c	p.Pro331Leu
1040706	C	A	missense_variant	pstS2_Rv0932c	p.Ala115Ser
1063765	A	G	missense_variant	sucD_Rv0952	p.Lys209Arg
1071349	G	C	missense_variant	Rv0959_Rv0959	p.Gly32Ala
1088600	T	C	missense_variant	Rv0976c_Rv0976c	p.Ile526Val
1094472	G	A	intergenic_region	PE_PGRS17_Rv0978c-Rv0979c_Rv0979c
1096470	G	C	intergenic_region	PE_PGRS18_Rv0980c-mprA_Rv0981
1096665	T	C	intergenic_region	PE_PGRS18_Rv0980c-mprA_Rv0981
1096667	C	G	intergenic_region	PE_PGRS18_Rv0980c-mprA_Rv0981
1096670	C	T	intergenic_region	PE_PGRS18_Rv0980c-mprA_Rv0981
1096671	C	T	intergenic_region	PE_PGRS18_Rv0980c-mprA_Rv0981
1097023	A	G	missense_variant	mprA_Rv0981	p.Ser68Gly
1097220	C	T	synonymous_variant	mprA_Rv0981	p.Ser133Ser
1099058	G	A	intergenic_region	mprB_Rv0982-pepD_Rv0983
1105284	A	G	missense_variant	Rv0988_Rv0988	p.Ile57Val
1106099	C	T	synonymous_variant	Rv0988_Rv0988	p.Ile328Ile
1109163	G	C	missense_variant	Rv0992c_Rv0992c	p.Ile3Met
1110956	G	T	missense_variant	moeA1_Rv0994	p.Gly230Cys
1111852	G	T	missense_variant	rimJ_Rv0995	p.Asp81Tyr
1113290	C	G	missense_variant	Rv0996_Rv0996	p.Gln303Glu
1117990	T	G	missense_variant	arcA_Rv1001	p.Leu269Arg
1123597	G	A	missense_variant	Rv1005c_Rv1005c	p.Ser1Leu
1131300	A	G	missense_variant	Rv1012_Rv1012	p.Asn58Ser
1138662	C	T	synonymous_variant	Rv1019_Rv1019	p.Ser116Ser
1139089	G	C	synonymous_variant	mfd_Rv1020	p.Thr41Thr
1143832	C	A	missense_variant	lpqU_Rv1022	p.Pro33Thr
1144409	T	G	missense_variant	lpqU_Rv1022	p.Ile225Ser
1151054	C	G	synonymous_variant	kdpD_Rv1028c	p.Ser211Ser
1152805	T	A	missense_variant	kdpA_Rv1029	p.Leu265Gln
1152863	A	G	synonymous_variant	kdpA_Rv1029	p.Gln284Gln
1153388	C	T	synonymous_variant	kdpA_Rv1029	p.Asn459Asn
1173750	G	T	synonymous_variant	Rv1050_Rv1050	p.Ala290Ala
1177184	C	A	intergenic_region	Rv1052_Rv1052-leuX_Rvnt17	n.1177184C>A
1203824	C	T	missense_variant	Rv1078_Rv1078	p.Thr171Ile
1220570	T	G	intergenic_region	MTS0858_RVnc0034-glyA1_Rv1093
1220711	T	C	synonymous_variant	glyA1_Rv1093	p.Ser46Ser
1227830	G	T	synonymous_variant	glpX_Rv1099c	p.Thr285Thr
1235446	C	T	synonymous_variant	xseA_Rv1108c	p.Ser5Ser
1240744	C	A	missense_variant	Rv1115_Rv1115	p.Asn186Lys
1244259	A	C	synonymous_variant	zwf1_Rv1121	p.Arg185Arg
1247391	A	C	missense_variant	ephC_Rv1124	p.Ser89Arg
1250357	G	T	missense_variant	ppdK_Rv1127c	p.Pro350Thr
1255928	C	T	synonymous_variant	prpD_Rv1130	p.Gly458Gly
1257390	C	T	synonymous_variant	Rv1132_Rv1132	p.Ser22Ser
1265828	G	A	synonymous_variant	Rv1138c_Rv1138c	p.Leu221Leu
1271187	C	G	missense_variant	Rv1144_Rv1144	p.Thr11Ser
1281984	G	A	intergenic_region	Rv1155_Rv1155-Rv1155a_Rv1155a
1287100	G	A	intergenic_region	mutT2_Rv1160-narG_Rv1161
1287112	C	T	intergenic_region	mutT2_Rv1160-narG_Rv1161
1308317	T	C	missense_variant	Rv1176c_Rv1176c	p.His159Arg
1310316	T	C	missense_variant	Rv1178_Rv1178	p.Val318Ala
1317129	G	A	synonymous_variant	pks4_Rv1181	p.Ala632Ala
1325650	G	A	intergenic_region	Rv1184c_Rv1184c-fadD21_Rv1185c
1338837	A	G	intergenic_region	Rv1194c_Rv1194c-PE13_Rv1195
1345016	C	T	missense_variant	dapD_Rv1201c	p.Ala52Thr
1355438	G	A	missense_variant	glgA_Rv1212c	p.Ala75Val
1355607	C	T	missense_variant	glgA_Rv1212c	p.Gly19Arg
1358940	A	C	missense_variant	Rv1215c_Rv1215c	p.Ser169Ala
1361190	G	A	synonymous_variant	Rv1217c_Rv1217c	p.Ser204Ser
1361220	C	T	synonymous_variant	Rv1217c_Rv1217c	p.Val194Val
1368947	G	A	missense_variant	Rv1226c_Rv1226c	p.Ala450Val
1371470	G	A	missense_variant	lpqX_Rv1228	p.Arg184His
1377568	A	G	synonymous_variant	lpqY_Rv1235	p.Val15Val
1384699	C	T	synonymous_variant	vapC33_Rv1242	p.Arg55Arg
1395010	G	A	missense_variant	Rv1250_Rv1250	p.Gly278Arg
1396618	C	A	stop_gained	Rv1251c_Rv1251c	p.Glu875*
1397201	G	A	synonymous_variant	Rv1251c_Rv1251c	p.Asn680Asn
1398759	G	A	missense_variant	Rv1251c_Rv1251c	p.Ala161Val
1400396	G	A	missense_variant	deaD_Rv1253	p.Val143Met
1401033	C	T	missense_variant	deaD_Rv1253	p.Ser355Leu
1404601	C	A	initiator_codon_variant	cyp130_Rv1256c	p.Met1?
1405848	C	T	synonymous_variant	Rv1257c_Rv1257c	p.Gly79Gly
1410062	C	G	missense_variant	Rv1262c_Rv1262c	p.Arg104Pro
1417554	C	G	intergenic_region	embR_Rv1267c-Rv1268c_Rv1268c
1419192	G	A	missense_variant	lprA_Rv1270c	p.Thr186Met
1421398	G	A	missense_variant	Rv1272c_Rv1272c	p.Ser303Phe
1424699	C	T	missense_variant	lprB_Rv1274	p.Pro168Leu
1436782	G	A	synonymous_variant	oppB_Rv1283c	p.Ala112Ala
1437284	G	A	intergenic_region	oppB_Rv1283c-canA_Rv1284
1437345	C	T	synonymous_variant	canA_Rv1284	p.Leu8Leu
1440090	C	T	missense_variant	Rv1286_Rv1286	p.Thr395Ile
1445430	C	A	intergenic_region	Rv1290A_Rv1290A-Rv1291c_Rv1291c
1447371	C	T	synonymous_variant	argS_Rv1292	p.Leu331Leu
1450316	C	T	synonymous_variant	thrA_Rv1294	p.Ala314Ala
1453006	C	T	intergenic_region	thrB_Rv1296-rho_Rv1297
1458144	A	C	missense_variant	Rv1301_Rv1301	p.Gln196Pro
1463106	A	G	missense_variant	atpH_Rv1307	p.Ile422Val
1478357	G	T	synonymous_variant	alkA_Rv1317c	p.Pro254Pro
1490911	A	G	missense_variant	glgB_Rv1326c	p.Ser468Pro
1492194	C	T	missense_variant	glgB_Rv1326c	p.Gly40Asp
1495836	G	A	missense_variant	glgP_Rv1328	p.Val425Met
1496964	T	G	missense_variant	glgP_Rv1328	p.Ser801Ala
1498951	G	T	missense_variant	dinG_Rv1329c	p.Thr80Lys
1499221	G	A	missense_variant	pncB1_Rv1330c	p.Pro447Ser
1501700	G	A	synonymous_variant	Rv1333_Rv1333	p.Val34Val
1505194	C	T	synonymous_variant	murI_Rv1338	p.Gly40Gly
1505973	A	G	synonymous_variant	Rv1339_Rv1339	p.Arg19Arg
1513189	C	T	missense_variant	irtA_Rv1348	p.Ala48Val
1519897	T	C	missense_variant	Rv1353c_Rv1353c	p.Gln30Arg
1521688	C	T	synonymous_variant	Rv1354c_Rv1354c	p.Leu63Leu
1523175	C	A	synonymous_variant	moeY_Rv1355c	p.Ala286Ala
1523791	G	A	missense_variant	moeY_Rv1355c	p.Pro81Leu
1540484	C	G	synonymous_variant	Rv1367c_Rv1367c	p.Leu54Leu
1548087	A	G	missense_variant	Rv1375_Rv1375	p.Arg86Gly
1559562	A	C	missense_variant	carB_Rv1384	p.Glu821Ala
1569602	G	A	synonymous_variant	cyp132_Rv1394c	p.Val456Val
1574206	C	T	missense_variant	vapC10_Rv1397c	p.Gly103Asp
1575211	G	A	missense_variant	nlhH_Rv1399c	p.Pro200Leu
1584379	C	A	missense_variant	fmu_Rv1407	p.Leu427Ile
1585283	C	A	missense_variant	ribG_Rv1409	p.Asn30Lys
1585404	A	G	missense_variant	ribG_Rv1409	p.Thr71Ala
1593331	G	A	intergenic_region	lprH_Rv1418-Rv1419_Rv1419
1595342	T	C	missense_variant	uvrC_Rv1420	p.Val434Ala
1597190	C	T	synonymous_variant	Rv1422_Rv1422	p.Leu104Leu
1599058	A	C	synonymous_variant	Rv1424c_Rv1424c	p.Arg199Arg
1600685	T	C	missense_variant	Rv1425_Rv1425	p.Leu343Pro
1603008	C	T	synonymous_variant	fadD12_Rv1427c	p.Arg307Arg
1604060	G	A	missense_variant	Rv1428c_Rv1428c	p.Pro234Ser
1611283	C	T	intergenic_region	Rv1432_Rv1432-Rv1433_Rv1433
1613696	C	T	synonymous_variant	gap_Rv1436	p.Ala130Ala
1614143	G	A	synonymous_variant	gap_Rv1436	p.Leu279Leu
1634633	A	T	intergenic_region	PE_PGRS27_Rv1450c-Rv1451_Rv1451
1634636	T	A	intergenic_region	PE_PGRS27_Rv1450c-Rv1451_Rv1451	n.1634636T>A
1635877	G	T	synonymous_variant	Rv1451_Rv1451	p.Leu283Leu
1638364	T	C	intergenic_region	PE_PGRS28_Rv1452c-Rv1453_Rv1453
1639418	G	A	synonymous_variant	Rv1453_Rv1453	p.Leu346Leu
1639643	C	T	synonymous_variant	Rv1453_Rv1453	p.Arg421Arg
1640442	T	C	synonymous_variant	qor_Rv1454c	p.Gly73Gly
1650406	C	A	missense_variant	Rv1462_Rv1462	p.Thr294Asn
1659994	T	C	missense_variant	echA12_Rv1472	p.Ser78Pro
1676249	T	A	missense_variant	Rv1486c_Rv1486c	p.Gln212Leu
1676880	A	G	missense_variant	Rv1486c_Rv1486c	p.Trp2Arg
1681147	G	A	intergenic_region	Rv1490_Rv1490-Rv1491c_Rv1491c
1694547	C	A	intragenic_variant	Rv1503c_Rv1503c	n.1694547C>A
1695674	A	G	synonymous_variant	Rv1505c_Rv1505c	p.Tyr91Tyr
1706746	A	C	missense_variant	Rv1515c_Rv1515c	p.Phe261Val
1713923	A	G	missense_variant	fadD25_Rv1521	p.His541Arg
1719391	T	C	synonymous_variant	Rv1524_Rv1524	p.Phe222Phe
1720853	G	A	missense_variant	Rv1526c_Rv1526c	p.Ala403Val
1726641	G	A	missense_variant	pks5_Rv1527c	p.Thr590Ile
1726816	T	G	missense_variant	pks5_Rv1527c	p.Thr532Pro
1748439	C	T	missense_variant	dnaE1_Rv1547	p.Thr249Ile
1748814	C	A	missense_variant	dnaE1_Rv1547	p.Ala374Glu
1760923	C	T	synonymous_variant	frdD_Rv1555	p.Thr124Thr
1763482	G	A	missense_variant	ilvA_Rv1559	p.Gly19Arg
1764225	C	T	synonymous_variant	ilvA_Rv1559	p.Ala266Ala
1768994	C	T	missense_variant	treY_Rv1563c	p.Asp147Asn
1797577	G	A	missense_variant	nadC_Rv1596	p.Asp64Asn
1802047	C	G	missense_variant	hisB_Rv1601	p.Gln5Glu
1811375	G	T	synonymous_variant	trpB_Rv1612	p.Gly83Gly
1812448	C	T	synonymous_variant	trpA_Rv1613	p.Tyr30Tyr
1816370	C	T	missense_variant	pykA_Rv1617	p.Ala61Val
1818286	C	T	synonymous_variant	tesB1_Rv1618	p.Gly224Gly
1826054	C	T	missense_variant	Rv1624c_Rv1624c	p.Ala178Thr
1827468	C	A	missense_variant	cya_Rv1625c	p.Val160Leu
1830946	C	T	synonymous_variant	polA_Rv1629	p.Thr94Thr
1833025	C	T	synonymous_variant	polA_Rv1629	p.Asp787Asp
1834159	G	A	synonymous_variant	rpsA_Rv1630	p.Leu206Leu
1839260	G	T	synonymous_variant	Rv1634_Rv1634	p.Leu31Leu
1872959	G	A	synonymous_variant	argH_Rv1659	p.Arg107Arg
1881051	G	C	synonymous_variant	pks7_Rv1661	p.Val1916Val
1888128	A	G	missense_variant	pks9_Rv1664	p.Thr35Ala
1889073	C	G	missense_variant	pks9_Rv1664	p.Pro350Ala
1900800	G	A	missense_variant	cmr_Rv1675c	p.Ala59Val
1901537	G	T	missense_variant	Rv1676_Rv1676	p.Arg164Leu
1904947	C	T	synonymous_variant	Rv1680_Rv1680	p.Ala173Ala
1906336	G	A	intergenic_region	moeX_Rv1681-Rv1682_Rv1682
1908598	G	A	synonymous_variant	Rv1683_Rv1683	p.Arg335Arg
1919627	G	A	synonymous_variant	ppnK_Rv1695	p.Val294Val
1920120	T	G	synonymous_variant	recN_Rv1696	p.Pro146Pro
1924959	C	T	synonymous_variant	pyrG_Rv1699	p.Gly377Gly
1925136	G	A	synonymous_variant	pyrG_Rv1699	p.Val436Val
1925772	G	T	missense_variant	Rv1700_Rv1700	p.Arg64Leu
1926029	T	C	missense_variant	Rv1700_Rv1700	p.Tyr150His
1931470	A	G	intergenic_region	cycA_Rv1704c-PPE22_Rv1705c
1935331	T	G	synonymous_variant	Rv1707_Rv1707	p.Ala150Ala
1935695	G	T	missense_variant	Rv1707_Rv1707	p.Ala272Ser
1936525	A	G	missense_variant	Rv1708_Rv1708	p.Thr56Ala
1939763	A	G	synonymous_variant	cmk_Rv1712	p.Pro55Pro
1943243	C	T	synonymous_variant	fadB3_Rv1715	p.Val195Val
1952160	C	T	synonymous_variant	Rv1726_Rv1726	p.Thr103Thr
1952743	G	A	missense_variant	Rv1726_Rv1726	p.Val298Met
1956523	A	C	synonymous_variant	Rv1730c_Rv1730c	p.Thr241Thr
1963957	C	T	missense_variant	narX_Rv1736c	p.Gly77Asp
1972901	C	T	missense_variant	pknF_Rv1746	p.Ala255Val
1977646	G	A	synonymous_variant	Rv1749c_Rv1749c	p.Ala80Ala
1992751	T	A	intergenic_region	wag22_Rv1759c-Rv1760_Rv1760
1992792	C	T	intergenic_region	wag22_Rv1759c-Rv1760_Rv1760
1993561	T	C	missense_variant	Rv1760_Rv1760	p.Cys137Arg
1995528	A	G	synonymous_variant	Rv1762c_Rv1762c	p.His105His
2003252	C	T	synonymous_variant	Rv1769_Rv1769	p.Ala209Ala
2003827	A	C	missense_variant	Rv1769_Rv1769	p.Asp401Ala
2011568	G	C	missense_variant	cyp144_Rv1777	p.Glu305Gln
2017291	C	T	synonymous_variant	malQ_Rv1781c	p.Arg62Arg
2019236	G	T	synonymous_variant	eccB5_Rv1782	p.Pro499Pro
2023628	C	G	missense_variant	cyp143_Rv1785c	p.Gly334Ala
2030521	A	T	intragenic_variant	esxM_Rv1792	n.2030521A>T
2034676	C	T	synonymous_variant	mycP5_Rv1796	p.Ile316Ile
2054069	G	T	synonymous_variant	mgtC_Rv1811	p.Arg209Arg
2056184	C	T	intergenic_region	Rv1813c_Rv1813c-erg3_Rv1814
2062922	C	T	missense_variant	bacA_Rv1819c	p.Val603Ile
2072190	C	A	missense_variant	gcvH_Rv1826	p.Ala80Glu
2077218	G	A	missense_variant	gcvB_Rv1832	p.Ala448Thr
2087652	C	T	initiator_codon_variant	vapC13_Rv1838c	p.Val1?
2093715	C	T	intergenic_region	guaB1_Rv1843c-gnd1_Rv1844c
2097144	C	G	missense_variant	Rv1847_Rv1847	p.Leu90Val
2105602	C	T	synonymous_variant	modA_Rv1857	p.Thr206Thr
2110365	C	A	synonymous_variant	adhA_Rv1862	p.Thr274Thr
2120796	A	T	stop_gained&splice_region_variant	Rv1870c_Rv1870c	p.Leu212*
2122625	G	A	missense_variant	lldD2_Rv1872c	p.Ala176Val
2128372	G	A	synonymous_variant	glnA3_Rv1878	p.Thr117Thr
2129281	A	C	synonymous_variant	glnA3_Rv1878	p.Ala420Ala
2130514	C	T	intergenic_region	Rv1879_Rv1879-cyp140_Rv1880c
2130529	G	A	intergenic_region	Rv1879_Rv1879-cyp140_Rv1880c
2138453	C	T	intragenic_variant	Rv1888A_Rv1888A	n.2138453C>T
2142250	C	T	intergenic_region	Rv1894c_Rv1894c-Rv1895_Rv1895
2145878	G	A	missense_variant	lppD_Rv1899c	p.Pro123Leu
2151678	T	G	missense_variant	aao_Rv1905c	p.Thr240Pro
2153184	T	G	intergenic_region	Rv1906c_Rv1906c-Rv1907c_Rv1907c
2158560	G	A	stop_gained	fadB5_Rv1912c	p.Gln178*
2158905	C	A	stop_gained	fadB5_Rv1912c	p.Gly63*
2172526	A	C	stop_lost&splice_region_variant	lppF_Rv1921c	p.Ter424Glyext*?
2173860	A	C	intergenic_region	lppF_Rv1921c-Rv1922_Rv1922
2177073	C	T	intergenic_region	Rv1924c_Rv1924c-fadD31_Rv1925
2180693	T	C	synonymous_variant	Rv1928c_Rv1928c	p.Lys175Lys
2186236	C	T	synonymous_variant	echA13_Rv1935c	p.Pro308Pro
2187587	G	C	missense_variant	Rv1936_Rv1936	p.Gln68His
2199416	G	A	intergenic_region	Rv1948c_Rv1948c-Rv1950c_Rv1950c	n.2199416G>A
2212049	G	A	missense_variant	mce3C_Rv1968	p.Ala142Thr
2216345	C	A	synonymous_variant	mce3F_Rv1971	p.Pro363Pro
2218012	G	A	synonymous_variant	Rv1974_Rv1974	p.Ala118Ala
2221584	G	C	missense_variant	Rv1978_Rv1978	p.Ser226Thr
2222308	C	T	missense_variant	Rv1979c_Rv1979c	p.Gly286Asp
2230127	G	A	synonymous_variant	Rv1986_Rv1986	p.Val39Val
2231486	G	A	intergenic_region	Rv1987_Rv1987-erm_37__Rv1988
2241742	G	A	synonymous_variant	ctpF_Rv1997	p.Pro528Pro
2243034	G	T	missense_variant	Rv1998c_Rv1998c	p.Arg230Ser
2243491	G	T	synonymous_variant	Rv1998c_Rv1998c	p.Ile77Ile
2244421	G	T	missense_variant	Rv1999c_Rv1999c	p.Leu240Met
2245916	T	G	synonymous_variant	Rv2000_Rv2000	p.Ala236Ala
2246960	C	G	synonymous_variant	Rv2001_Rv2001	p.Val43Val
2258032	G	A	start_lost	vapB15_Rv2009	p.Val1?
2258567	G	A	missense_variant	vapC15_Rv2010	p.Val99Met
2275764	G	A	missense_variant	pfkB_Rv2029c	p.Leu221Phe
2275802	A	C	missense_variant	pfkB_Rv2029c	p.Leu208Arg
2282376	T	C	missense_variant	Rv2036_Rv2036	p.Val93Ala
2282377	T	C	synonymous_variant	Rv2036_Rv2036	p.Val93Val
2283881	A	G	missense_variant	Rv2038c_Rv2038c	p.Tyr306His
2284456	T	G	missense_variant	Rv2038c_Rv2038c	p.Glu114Ala
2285558	G	A	synonymous_variant	Rv2039c_Rv2039c	p.Cys28Cys
2309203	G	A	missense_variant	ppm1_Rv2051c	p.Ala518Val
2316491	C	T	missense_variant	Rv2059_Rv2059	p.Arg440Cys
2318816	C	T	synonymous_variant	cobN_Rv2062c	p.Leu646Leu
2321073	G	A	missense_variant	mazF7_Rv2063A	p.Arg6Gln
2325320	T	C	missense_variant	Rv2067c_Rv2067c	p.Asp184Gly
2333215	C	T	missense_variant	Rv2076c_Rv2076c	p.Cys25Tyr
2335080	T	C	synonymous_variant	Rv2078_Rv2078	p.Leu8Leu
2341030	A	G	missense_variant	Rv2083_Rv2083	p.Thr54Ala
2344246	G	C	intergenic_region	Rv2086_Rv2086-pknJ_Rv2088
2345085	A	C	synonymous_variant	pknJ_Rv2088	p.Ala225Ala
2346929	C	T	synonymous_variant	pepE_Rv2089c	p.Leu132Leu
2348708	G	A	synonymous_variant	Rv2091c_Rv2091c	p.Val195Val
2350186	G	A	synonymous_variant	helY_Rv2092c	p.Arg623Arg
2353385	G	C	missense_variant	pafC_Rv2095c	p.Gln311Glu
2376425	G	A	intergenic_region	mpa_Rv2115c-lppK_Rv2116
2378930	A	C	missense_variant	Rv2119_Rv2119	p.Lys182Thr
2379743	G	C	intergenic_region	Rv2120c_Rv2120c-hisG_Rv2121c
2383119	G	A	synonymous_variant	metH_Rv2124c	p.Thr983Thr
2389093	C	T	synonymous_variant	ansP1_Rv2127	p.Leu160Leu
2390299	G	A	intergenic_region	Rv2128_Rv2128-Rv2129c_Rv2129c
2402765	G	A	intergenic_region	parD2_Rv2142A-Rv2143_Rv2143
2403144	C	T	synonymous_variant	Rv2143_Rv2143	p.Arg56Arg
2419142	G	A	synonymous_variant	murE_Rv2158c	p.Val489Val
2424864	G	A	intergenic_region	PE_PGRS38_Rv2162c-pbpB_Rv2163c
2437259	T	G	missense_variant	mptA_Rv2174	p.Ser451Ala
2438445	G	C	missense_variant	pknL_Rv2176	p.Ala169Pro
2447539	G	A	intergenic_region	TB16.3_Rv2185c-Rv2186c_Rv2186c
2449295	A	G	missense_variant	fadD15_Rv2187	p.Glu379Gly
2449826	C	G	missense_variant	fadD15_Rv2187	p.Ser556Trp
2452452	G	A	missense_variant	Rv2190c_Rv2190c	p.Thr274Met
2472029	T	G	missense_variant	cobT_Rv2207	p.Trp207Gly
2472956	C	T	missense_variant	cobS_Rv2208	p.Ser155Leu
2478619	G	A	synonymous_variant	pepB_Rv2213	p.Leu94Leu
2479277	A	G	missense_variant	pepB_Rv2213	p.Thr314Ala
2483579	A	G	missense_variant	dlaT_Rv2215	p.Lys539Glu
2494494	G	A	synonymous_variant	Rv2223c_Rv2223c	p.Val302Val
2495500	C	T	synonymous_variant	caeA_Rv2224c	p.Leu508Leu
2501148	C	T	missense_variant	Rv2227_Rv2227	p.Ala73Val
2504177	C	T	synonymous_variant	Rv2230c_Rv2230c	p.Glu144Glu
2511712	T	G	missense_variant	Rv2240c_Rv2240c	p.Lys190Thr
2512641	C	T	synonymous_variant	aceE_Rv2241	p.Leu35Leu
2516271	T	C	missense_variant	Rv2242_Rv2242	p.Met323Thr
2518132	T	C	synonymous_variant	kasA_Rv2245	p.Thr6Thr
2529725	G	T	synonymous_variant	Rv2256c_Rv2256c	p.Val50Val
2533377	T	C	synonymous_variant	Rv2260_Rv2260	p.Asp16Asp
2534186	C	T	intragenic_variant	Rv2261c_Rv2261c	n.2534186C>T
2536312	C	T	synonymous_variant	Rv2263_Rv2263	p.Arg224Arg
2542960	C	G	missense_variant	cyp128_Rv2268c	p.Gln439His
2562644	G	T	missense_variant	lppO_Rv2290	p.Ala16Ser
2562783	C	T	missense_variant	lppO_Rv2290	p.Ala62Val
2563958	C	A	missense_variant	sseB_Rv2291	p.Ala262Glu
2567539	A	C	missense_variant	Rv2296_Rv2296	p.Glu12Asp
2577246	G	A	intragenic_variant	Rv2306A_Rv2306A	n.2577246G>A
2581109	A	C	synonymous_variant	Rv2308_Rv2308	p.Arg231Arg
2590269	G	A	synonymous_variant	uspB_Rv2317	p.Arg191Arg
2591172	G	A	missense_variant	uspC_Rv2318	p.Ala219Thr
2600260	A	G	synonymous_variant	Rv2327_Rv2327	p.Arg91Arg
2605293	T	G	missense_variant	mez_Rv2332	p.Asp62Glu
2608488	C	T	intergenic_region	stp_Rv2333c-cysK1_Rv2334
2615413	A	G	missense_variant	mmpL9_Rv2339	p.Thr241Ala
2624372	C	G	missense_variant	Rv2345_Rv2345	p.His184Gln
2626600	G	A	intergenic_region	esxP_Rv2347c-Rv2348c_Rv2348c
2627946	A	G	synonymous_variant	plcC_Rv2349c	p.Arg251Arg
2631641	G	T	synonymous_variant	plcA_Rv2351c	p.Pro145Pro
2632362	T	C	intergenic_region	plcA_Rv2351c-PPE38_Rv2352c
2632500	G	A	intergenic_region	plcA_Rv2351c-PPE38_Rv2352c
2641840	G	A	missense_variant	zur_Rv2359	p.Arg64His
2648555	G	A	synonymous_variant	Rv2367c_Rv2367c	p.Leu120Leu
2656635	G	A	missense_variant	mbtG_Rv2378c	p.Pro357Ser
2661039	G	A	synonymous_variant	mbtF_Rv2379c	p.Ile349Ile
2688700	C	T	missense_variant	ggtB_Rv2394	p.Pro231Ser
2690160	A	G	missense_variant	Rv2395_Rv2395	p.Asn30Ser
2691713	C	T	missense_variant	Rv2395_Rv2395	p.Pro548Ser
2697489	C	T	missense_variant	subI_Rv2400c	p.Ala76Thr
2700222	T	C	missense_variant	Rv2402_Rv2402	p.Leu565Pro
2709795	G	A	synonymous_variant	Rv2411c_Rv2411c	p.Ala57Ala
2712328	C	T	synonymous_variant	Rv2414c_Rv2414c	p.Pro183Pro
2712913	A	C	missense_variant	Rv2415c_Rv2415c	p.Leu291Arg
2719580	T	C	intergenic_region	Rv2422_Rv2422-Rv2423_Rv2423
2720069	G	A	missense_variant	Rv2423_Rv2423	p.Gly158Glu
2720444	C	T	missense_variant	Rv2423_Rv2423	p.Ser283Phe
2726105	G	A	intergenic_region	oxyR'_Rv2427A-ahpC_Rv2428
2729058	A	C	missense_variant	Rv2433c_Rv2433c	p.Leu26Arg
2737996	G	C	synonymous_variant	proB_Rv2439c	p.Ala84Ala
2738221	G	A	synonymous_variant	proB_Rv2439c	p.Ile9Ile
2738665	T	G	missense_variant	obg_Rv2440c	p.Asp341Ala
2744311	A	G	missense_variant	rne_Rv2444c	p.Leu225Pro
2753869	A	G	missense_variant	Rv2454c_Rv2454c	p.Val293Ala
2756981	A	C	missense_variant	Rv2456c_Rv2456c	p.Asp404Glu
2764939	A	G	missense_variant	tig_Rv2462c	p.Leu118Pro
2770740	C	T	synonymous_variant	pepN_Rv2467	p.Ala585Ala
2779824	G	A	synonymous_variant	gdh_Rv2476c	p.Arg813Arg
2782498	G	A	synonymous_variant	Rv2477c_Rv2477c	p.Asp515Asp
2790458	C	A	missense_variant	plsC_Rv2483c	p.Gly189Cys
2791475	G	A	synonymous_variant	Rv2484c_Rv2484c	p.Ala340Ala
2798595	C	T	synonymous_variant	Rv2488c_Rv2488c	p.Ala762Ala
2812633	G	A	missense_variant	citE_Rv2498c	p.His182Tyr
2817747	G	A	missense_variant	accD1_Rv2502c	p.Ala243Val
2818905	C	T	missense_variant	scoB_Rv2503c	p.Glu75Lys
2821097	G	C	missense_variant	fadD35_Rv2505c	p.Ala167Gly
2858669	T	G	missense_variant	nusB_Rv2533c	p.Asp19Ala
2870386	T	C	intergenic_region	vapB20_Rv2550c-Rv2551c_Rv2551c
2878980	T	C	missense_variant	Rv2559c_Rv2559c	p.Asp317Gly
2881337	C	T	intergenic_region	Rv2560_Rv2560-Rv2561_Rv2561
2881569	A	G	intragenic_variant	Rv2561_Rv2561	n.2881569A>G
2884068	A	C	missense_variant	glnQ_Rv2564	p.Met243Leu
2895473	A	G	missense_variant	Rv2571c_Rv2571c	p.Phe163Ser
2897660	T	C	synonymous_variant	aspS_Rv2572c	p.Ala48Ala
2897871	G	A	intergenic_region	aspS_Rv2572c-Rv2573_Rv2573
2898522	T	C	synonymous_variant	Rv2573_Rv2573	p.Tyr160Tyr
2903050	G	A	missense_variant	Rv2578c_Rv2578c	p.Thr161Ile
2903710	T	C	synonymous_variant	dhaA_Rv2579	p.Tyr24Tyr
2910852	C	G	missense_variant	apt_Rv2584c	p.Ala17Pro
2925462	T	A	intergenic_region	ruvC_Rv2594c-vapB40_Rv2595
2927511	T	G	missense_variant	Rv2599_Rv2599	p.Ile12Ser
2941179	G	A	synonymous_variant	Rv2613c_Rv2613c	p.Arg6Arg
2945042	C	G	intergenic_region	PE_PGRS45_Rv2615c-Rv2616_Rv2616
2949251	G	A	missense_variant	Rv2622_Rv2622	p.Val206Ile
2953307	T	G	intergenic_region	hrp1_Rv2626c-Rv2627c_Rv2627c
2955233	T	C	missense_variant	Rv2628_Rv2628	p.Leu59Ser
2957115	G	A	missense_variant	Rv2630_Rv2630	p.Gly75Ser
2958693	G	A	synonymous_variant	Rv2631_Rv2631	p.Ala374Ala
2959265	A	T	intergenic_region	Rv2632c_Rv2632c-Rv2633c_Rv2633c
2959272	T	C	intergenic_region	Rv2632c_Rv2632c-Rv2633c_Rv2633c
2959324	G	A	intergenic_region	Rv2632c_Rv2632c-Rv2633c_Rv2633c
2964594	G	A	missense_variant	Rv2638_Rv2638	p.Ala64Thr
2970017	C	G	intergenic_region	valU_Rvnt34-Rv2645_Rv2645
2970018	G	T	intergenic_region	valU_Rvnt34-Rv2645_Rv2645
2970019	A	G	intergenic_region	valU_Rvnt34-Rv2645_Rv2645
2971122	C	T	missense_variant	Rv2646_Rv2646	p.Thr191Ile
2980970	C	A	missense_variant	Rv2660c_Rv2660c	p.Cys74Phe
2985216	A	G	missense_variant	Rv2668_Rv2668	p.Lys162Glu
3000362	C	T	missense_variant	Rv2683_Rv2683	p.Ser84Leu
3010014	G	A	missense_variant	ceoB_Rv2691	p.Gly224Glu
3011837	A	G	intergenic_region	Rv2694c_Rv2694c-Rv2695_Rv2695
3027548	C	T	missense_variant	Rv2714_Rv2714	p.Pro162Ser
3027606	G	C	missense_variant	Rv2714_Rv2714	p.Trp181Ser
3040344	C	T	synonymous_variant	miaA_Rv2727c	p.Glu142Glu
3043700	C	T	synonymous_variant	Rv2731_Rv2731	p.Ala225Ala
3044806	C	T	missense_variant	Rv2732c_Rv2732c	p.Val62Met
3047565	A	G	missense_variant	Rv2734_Rv2734	p.Asn249Asp
3059791	G	C	intergenic_region	argA_Rv2747-ftsK_Rv2748c
3069566	C	T	missense_variant	hsdM_Rv2756c	p.Gly173Asp
3069805	C	G	synonymous_variant	hsdM_Rv2756c	p.Val93Val
3072285	A	C	missense_variant	hsdS_Rv2761c	p.Leu119Arg
3075440	A	G	intergenic_region	Rv2765_Rv2765-fabG5_Rv2766c
3076172	C	T	missense_variant	fabG5_Rv2766c	p.Asp67Asn
3085311	A	C	missense_variant	Rv2777c_Rv2777c	p.Val82Gly
3088625	G	A	synonymous_variant	Rv2781c_Rv2781c	p.Val120Val
3105144	A	C	missense_variant	lppV_Rv2796c	p.Phe159Cys
3111280	G	A	missense_variant	Rv2802c_Rv2802c	p.Leu182Phe
3115384	G	C	intergenic_region	Rv2808_Rv2808-Rv2809_Rv2809
3118449	G	A	missense_variant	Rv2813_Rv2813	p.Val76Ile
3119513	T	C	intergenic_region	Rv2813_Rv2813-Rv2816c_Rv2816c
3119737	G	C	intergenic_region	Rv2813_Rv2813-Rv2816c_Rv2816c
3119738	G	C	intergenic_region	Rv2813_Rv2813-Rv2816c_Rv2816c
3119740	T	G	intergenic_region	Rv2813_Rv2813-Rv2816c_Rv2816c
3119741	T	A	intergenic_region	Rv2813_Rv2813-Rv2816c_Rv2816c
3122943	A	G	intergenic_region	Rv2813_Rv2813-Rv2816c_Rv2816c
3122949	C	T	intergenic_region	Rv2813_Rv2813-Rv2816c_Rv2816c
3122951	T	A	intergenic_region	Rv2813_Rv2813-Rv2816c_Rv2816c
3131177	G	A	synonymous_variant	Rv2823c_Rv2823c	p.Leu199Leu
3132482	A	T	missense_variant	Rv2824c_Rv2824c	p.Leu78Gln
3134231	G	A	synonymous_variant	Rv2826c_Rv2826c	p.Pro121Pro
3137237	C	T	intergenic_region	vapB22_Rv2830c-echA16_Rv2831
3164225	A	G	missense_variant	Rv2854_Rv2854	p.Asp25Gly
3165807	G	A	synonymous_variant	mtr_Rv2855	p.Val201Val
3174013	G	A	missense_variant	mapB_Rv2861c	p.Pro2Leu
3188769	G	A	missense_variant	merT_Rv2877c	p.His35Tyr
3189580	C	T	intergenic_region	mpt53_Rv2878c-cdsA_Rv2881c
3200304	G	A	synonymous_variant	Rv2891_Rv2891	p.Val13Val
3202731	A	C	synonymous_variant	Rv2893_Rv2893	p.Gly104Gly
3208600	G	A	synonymous_variant	fdhD_Rv2899c	p.Tyr269Tyr
3212723	C	A	synonymous_variant	rnhB_Rv2902c	p.Ala78Ala
3230361	T	G	missense_variant	glnD_Rv2918c	p.Asn107Thr
3236442	G	A	synonymous_variant	smc_Rv2922c	p.His455His
3236497	A	T	missense_variant	smc_Rv2922c	p.Val437Glu
3244113	T	C	synonymous_variant	fadD26_Rv2930	p.Pro139Pro
3244414	G	A	missense_variant	fadD26_Rv2930	p.Val240Met
3261192	C	G	synonymous_variant	ppsC_Rv2933	p.Ala1836Ala
3271037	G	A	missense_variant	ppsE_Rv2935	p.Asp1101Asn
3273107	C	A	synonymous_variant	drrA_Rv2936	p.Ala298Ala
3273138	G	C	missense_variant	drrA_Rv2936	p.Asp309His
3296695	C	T	synonymous_variant	pks15_Rv2947c	p.Val382Val
3296721	G	C	missense_variant	pks15_Rv2947c	p.Arg374Gly
3302683	T	C	intergenic_region	fadD29_Rv2950c-Rv2951c_Rv2951c
3306441	G	A	missense_variant	Rv2953_Rv2953	p.Arg388Gln
3308437	A	C	missense_variant	Rv2955c_Rv2955c	p.Phe37Val
3309910	C	T	synonymous_variant	Rv2957_Rv2957	p.Thr147Thr
3311119	C	G	synonymous_variant	Rv2958c_Rv2958c	p.Val294Val
3312620	C	A	missense_variant	Rv2959c_Rv2959c	p.Glu73Asp
3316955	A	C	missense_variant	purU_Rv2964	p.Met143Leu
3326133	C	G	synonymous_variant	Rv2971_Rv2971	p.Pro11Pro
3336587	T	A	intergenic_region	Rv2980_Rv2980-ddlA_Rv2981c
3336646	T	A	intergenic_region	Rv2980_Rv2980-ddlA_Rv2981c
3348536	C	T	intergenic_region	Rv2991_Rv2991-gluU_Rvnt35
3355949	A	C	missense_variant	Rv2997_Rv2997	p.Asp284Ala
3357464	C	G	intergenic_region	Rv2998_Rv2998-lppY_Rv2999
3359171	C	T	missense_variant	Rv3000_Rv3000	p.Thr187Ile
3369869	T	G	intergenic_region	pfkA_Rv3010c-gatA_Rv3011c
3371260	C	T	missense_variant	gatA_Rv3011c	p.Val59Ile
3385218	C	T	missense_variant	Rv3026c_Rv3026c	p.Gly287Glu
3393640	C	T	synonymous_variant	Rv3033_Rv3033	p.Asn87Asn
3395654	G	A	synonymous_variant	Rv3035_Rv3035	p.Leu92Leu
3410946	C	T	synonymous_variant	Rv3049c_Rv3049c	p.Val46Val
3411867	C	T	missense_variant	Rv3050c_Rv3050c	p.Val31Met
3415332	G	A	intergenic_region	nrdH_Rv3053c-Rv3054c_Rv3054c
3428897	G	C	missense_variant	cstA_Rv3063	p.Arg552Pro
3436821	G	A	missense_variant	Rv3074_Rv3074	p.Ala15Thr
3437007	G	C	missense_variant	Rv3074_Rv3074	p.Ala77Pro
3440542	G	A	synonymous_variant	atsF_Rv3077	p.Gly334Gly
3440917	G	A	synonymous_variant	atsF_Rv3077	p.Pro459Pro
3442314	G	A	missense_variant	Rv3079c_Rv3079c	p.Ala95Val
3457514	C	G	intergenic_region	fadD13_Rv3089-Rv3090_Rv3090
3459081	G	C	missense_variant	Rv3090_Rv3090	p.Ala291Pro
3462692	C	G	missense_variant	Rv3093c_Rv3093c	p.Ala25Pro
3464629	G	A	missense_variant	Rv3096_Rv3096	p.Gly28Glu
3475159	G	A	missense_variant	fprA_Rv3106	p.Asp385Asn
3477073	C	T	missense_variant	Rv3108_Rv3108	p.Ala5Val
3477644	G	C	intergenic_region	Rv3108_Rv3108-moaA1_Rv3109	n.3477644G>C
3481438	A	C	intergenic_region	Rv3114_Rv3114-Rv3115_Rv3115	n.3481438A>C
3489665	C	T	missense_variant	moaR1_Rv3124	p.Pro54Ser
3498418	G	A	missense_variant	devS_Rv3132c	p.Thr283Ile
3500243	G	C	synonymous_variant	Rv3134c_Rv3134c	p.Ala169Ala
3505005	C	A	missense_variant	pflA_Rv3138	p.Pro271Thr
3509091	C	G	intergenic_region	fadB4_Rv3141-Rv3142c_Rv3142c
3509231	G	A	missense_variant	Rv3142c_Rv3142c	p.Arg106Cys
3509399	T	C	missense_variant	Rv3142c_Rv3142c	p.Thr50Ala
3515467	C	T	missense_variant	nuoF_Rv3150	p.Pro19Leu
3521044	G	A	missense_variant	nuoI_Rv3153	p.Ala180Thr
3521483	G	T	synonymous_variant	nuoJ_Rv3154	p.Gly115Gly
3538946	T	C	missense_variant	aofH_Rv3170	p.Ser148Pro
3539353	G	A	synonymous_variant	aofH_Rv3170	p.Gln283Gln
3555699	G	A	missense_variant	Rv3190c_Rv3190c	p.Ala330Val
3557253	C	T	intergenic_region	Rv3190A_Rv3190A-Rv3191c_Rv3191c
3560645	T	C	missense_variant	Rv3193c_Rv3193c	p.Gln843Arg
3562338	G	T	missense_variant	Rv3193c_Rv3193c	p.Leu279Met
3563354	G	A	synonymous_variant	Rv3194c_Rv3194c	p.Pro311Pro
3566943	G	A	intergenic_region	Rv3196A_Rv3196A-Rv3197_Rv3197
3571834	G	T	missense_variant	nudC_Rv3199c	p.Pro237Gln
3573636	C	T	missense_variant	Rv3200c_Rv3200c	p.Asp12Asn
3577958	G	A	missense_variant	Rv3202c_Rv3202c	p.Ala748Val
3587257	A	C	missense_variant	Rv3210c_Rv3210c	p.Leu95Val
3600576	C	T	synonymous_variant	Rv3224_Rv3224	p.Cys242Cys
3608592	A	G	synonymous_variant	Rv3231c_Rv3231c	p.Asp94Asp
3617404	T	C	missense_variant	Rv3239c_Rv3239c	p.Asn67Ser
3624486	C	T	missense_variant	lpqB_Rv3244c	p.Gly142Asp
3634741	A	C	missense_variant	Rv3254_Rv3254	p.Glu356Ala
3645524	C	T	missense_variant	manB_Rv3264c	p.Asp152Asn
3647041	G	A	missense_variant	rmlD_Rv3266c	p.Pro257Ser
3653988	G	A	missense_variant	Rv3272_Rv3272	p.Val181Met
3656206	C	A	missense_variant	Rv3273_Rv3273	p.Arg524Ser
3658266	G	C	missense_variant	purE_Rv3275c	p.Arg125Gly
3678094	C	T	synonymous_variant	lhr_Rv3296	p.Ala440Ala
3679764	G	A	missense_variant	lhr_Rv3296	p.Ser997Asn
3679949	G	A	missense_variant	lhr_Rv3296	p.Glu1059Lys
3683054	G	T	synonymous_variant	atsB_Rv3299c	p.Gly970Gly
3685510	T	C	missense_variant	atsB_Rv3299c	p.Ser152Gly
3696181	G	A	missense_variant	pmmB_Rv3308	p.Gly440Ser
3697708	G	A	missense_variant	sapM_Rv3310	p.Ala171Thr
3714639	G	A	missense_variant	Rv3329_Rv3329	p.Arg83His
3715775	C	T	intergenic_region	Rv3329_Rv3329-dacB1_Rv3330
3721358	G	A	synonymous_variant	Rv3334_Rv3334	p.Ser34Ser
3729342	C	T	missense_variant	Rv3342_Rv3342	p.Ala240Val
3771628	C	A	synonymous_variant	Rv3359_Rv3359	p.Ile95Ile
3772616	A	G	intergenic_region	Rv3359_Rv3359-Rv3360_Rv3360
3778311	G	A	intergenic_region	spoU_Rv3366-PE_PGRS51_Rv3367
3785946	G	A	missense_variant	Rv3371_Rv3371	p.Gly339Arg
3786033	G	A	missense_variant	Rv3371_Rv3371	p.Val368Ile
3786859	G	A	synonymous_variant	otsB2_Rv3372	p.Ala182Ala
3788365	G	T	stop_gained&splice_region_variant	echA18_Rv3373	p.Gly214*
3791660	C	A	missense_variant	Rv3377c_Rv3377c	p.Ala232Ser
3804380	T	C	missense_variant	htdY_Rv3389c	p.Thr138Ala
3806392	C	T	missense_variant	acrA1_Rv3391	p.Pro258Ser
3808103	C	T	missense_variant	cmaA1_Rv3392c	p.Ser112Asn
3809225	G	T	synonymous_variant	iunH_Rv3393	p.Leu255Leu
3811629	A	G	missense_variant	Rv3395c_Rv3395c	p.Val3Ala
3821503	A	C	missense_variant	Rv3402c_Rv3402c	p.Leu130Arg
3821845	G	T	missense_variant	Rv3402c_Rv3402c	p.Ala16Glu
3822030	C	T	intergenic_region	Rv3402c_Rv3402c-Rv3403c_Rv3403c
3831749	T	C	synonymous_variant	Rv3412_Rv3412	p.Gly8Gly
3851887	A	C	missense_variant	Rv3433c_Rv3433c	p.Ser443Ala
3858264	G	A	missense_variant	Rv3439c_Rv3439c	p.Pro467Ser
3860216	G	A	synonymous_variant	mrsA_Rv3441c	p.Ala385Ala
3862331	G	A	synonymous_variant	rplM_Rv3443c	p.Ala20Ala
3869355	T	C	missense_variant	eccD4_Rv3448	p.Ile335Thr
3870010	A	G	missense_variant	mycP4_Rv3449	p.Thr87Ala
3874726	C	A	intragenic_variant	Rv3453_Rv3453	n.3874726C>A
3874745	G	C	intragenic_variant	Rv3453_Rv3453	n.3874745G>C
3888079	G	C	missense_variant	ilvB2_Rv3470c	p.Pro242Ala
3898869	A	C	missense_variant	Rv3479_Rv3479	p.Asn1017Thr
3908062	C	T	intergenic_region	Rv3488_Rv3488-Rv3489_Rv3489
3918649	T	C	synonymous_variant	mce4A_Rv3499c	p.Gly184Gly
3922836	C	T	synonymous_variant	fadE26_Rv3504	p.Asp122Asp
3937262	G	A	missense_variant	ilvX_Rv3509c	p.Ala388Val
3960726	A	G	intergenic_region	ltp3_Rv3523-Rv3524_Rv3524
3966777	C	T	missense_variant	Rv3529c_Rv3529c	p.Val88Ile
3981983	G	A	synonymous_variant	fadE29_Rv3543c	p.Pro386Pro
3989914	T	G	missense_variant	Rv3551_Rv3551	p.Ser7Ala
3994101	A	G	missense_variant	fdxB_Rv3554	p.Ile473Val
3994898	G	A	missense_variant	Rv3555c_Rv3555c	p.Arg268Trp
4012219	C	T	missense_variant	hsaA_Rv3570c	p.Asp18Asn
4012286	C	T	intergenic_region	hsaA_Rv3570c-kshB_Rv3571
4033711	A	G	missense_variant	Rv3591c_Rv3591c	p.Val111Ala
4044872	G	A	synonymous_variant	panC_Rv3602c	p.Gly113Gly
4046306	T	C	synonymous_variant	Rv3604c_Rv3604c	p.Glu397Glu
4052349	T	G	missense_variant	ftsH_Rv3610c	p.Lys179Gln
4054637	G	A	synonymous_variant	espD_Rv3614c	p.Gly20Gly
4057036	A	G	intergenic_region	espA_Rv3616c-ephA_Rv3617
4058792	T	G	missense_variant	Rv3618_Rv3618	p.Val32Gly
4059186	G	T	synonymous_variant	Rv3618_Rv3618	p.Ala163Ala
4067152	A	G	missense_variant	Rv3627c_Rv3627c	p.Val45Ala
4090890	G	T	missense_variant	Rv3649_Rv3649	p.Ala704Ser
4092376	T	C	missense_variant	Rv3651_Rv3651	p.Ile179Thr
4093627	G	T	intergenic_region	Rv3651_Rv3651-PE_PGRS60_Rv3652
4096636	C	T	missense_variant	Rv3658c_Rv3658c	p.Gly102Ser
4105757	T	C	missense_variant	dppA_Rv3666c	p.Gln443Arg
4113210	G	A	synonymous_variant	Rv3671c_Rv3671c	p.Val102Val
4115952	C	T	intergenic_region	nth_Rv3674c-Rv3675_Rv3675
4116682	C	T	synonymous_variant	crp_Rv3676	p.Leu69Leu
4117161	A	C	intergenic_region	crp_Rv3676-Rv3677c_Rv3677c
4119246	C	T	synonymous_variant	Rv3679_Rv3679	p.Asp157Asp
4121675	T	C	intergenic_region	whiB4_Rv3681c-ponA2_Rv3682
4122287	G	T	synonymous_variant	ponA2_Rv3682	p.Ala124Ala
4127714	A	C	missense_variant	cyp137_Rv3685c	p.Phe338Val
4130711	C	G	missense_variant	Rv3689_Rv3689	p.Leu119Val
4138168	G	A	intergenic_region	Rv3695_Rv3695-glpK_Rv3696c
4138377	G	A	missense_variant	glpK_Rv3696c	p.Ala460Val
4142192	G	A	missense_variant	Rv3699_Rv3699	p.Gly50Glu
4156239	G	A	missense_variant	dnaQ_Rv3711c	p.Ala164Val
4158361	G	A	synonymous_variant	cobQ2_Rv3713	p.Pro45Pro
4166441	G	A	synonymous_variant	dnaZX_Rv3721c	p.His97His
4169763	A	C	intergenic_region	Rv3723_Rv3723-Rv3725_Rv3725	n.4169763A>C
4169852	G	T	intergenic_region	Rv3723_Rv3723-Rv3725_Rv3725	n.4169852G>T
4170739	G	C	missense_variant	Rv3725_Rv3725	p.Val176Leu
4190532	C	A	intergenic_region	PPE67_Rv3739c-Rv3740c_Rv3740c
4195068	C	T	synonymous_variant	ctpJ_Rv3743c	p.Gly102Gly
4195390	A	T	intergenic_region	ctpJ_Rv3743c-nmtR_Rv3744
4195799	C	A	synonymous_variant	nmtR_Rv3744	p.Gly120Gly
4197189	G	A	intergenic_region	Rv3747_Rv3747-Rv3748_Rv3748
4200220	G	A	missense_variant	Rv3753c_Rv3753c	p.Thr1Met
4201963	G	T	synonymous_variant	proZ_Rv3756c	p.Thr217Thr
4202383	C	A	synonymous_variant	proZ_Rv3756c	p.Val77Val
4205225	A	C	missense_variant	proX_Rv3759c	p.Phe50Cys
4210876	C	T	missense_variant	tcrY_Rv3764c	p.Arg45His
4216255	G	C	intergenic_region	Rv3770c_Rv3770c-Rv3771c_Rv3771c	n.4216255G>C
4218301	C	A	synonymous_variant	Rv3773c_Rv3773c	p.Pro175Pro
4219370	C	T	synonymous_variant	echA21_Rv3774	p.Leu174Leu
4222131	C	T	missense_variant	Rv3776_Rv3776	p.Ala348Val
4225225	C	G	missense_variant	Rv3779_Rv3779	p.Leu81Val
4226275	C	T	missense_variant	Rv3779_Rv3779	p.Pro431Ser
4232273	G	A	synonymous_variant	Rv3785_Rv3785	p.Glu318Glu
4232327	G	A	synonymous_variant	Rv3785_Rv3785	p.Arg336Arg
4235277	C	G	intergenic_region	Rv3788_Rv3788-Rv3789_Rv3789
4240671	T	C	missense_variant	embC_Rv3793	p.Ile270Thr
4242075	G	A	missense_variant	embC_Rv3793	p.Arg738Gln
4247646	C	A	missense_variant	embB_Rv3795	p.Ala378Glu
4249195	C	A	synonymous_variant	embB_Rv3795	p.Pro894Pro
4258447	G	A	synonymous_variant	pks13_Rv3800c	p.Arg900Arg
4261499	A	G	missense_variant	fadD32_Rv3801c	p.Val523Ala
4262388	C	T	missense_variant	fadD32_Rv3801c	p.Gly227Ser
4263279	G	A	intergenic_region	fadD32_Rv3801c-clp6_Rv3802c
4266647	A	G	synonymous_variant	fbpA_Rv3804c	p.Val4Val
4269387	G	T	missense_variant	ubiA_Rv3806c	p.Asp149Glu
4269606	G	A	synonymous_variant	ubiA_Rv3806c	p.Arg76Arg
4281944	G	A	missense_variant	Rv3817_Rv3817	p.Ala100Thr
4286826	A	G	missense_variant	Rv3822_Rv3822	p.Lys36Glu
4287361	T	C	missense_variant	Rv3822_Rv3822	p.Val214Ala
4289953	G	A	missense_variant	mmpL8_Rv3823c	p.Ala526Val
4290564	T	G	synonymous_variant	mmpL8_Rv3823c	p.Ala322Ala
4290827	G	C	missense_variant	mmpL8_Rv3823c	p.Arg235Gly
4292941	G	A	synonymous_variant	papA1_Rv3824c	p.His78His
4305243	G	A	missense_variant	Rv3830c_Rv3830c	p.Pro148Leu
4314800	G	A	missense_variant	glpQ1_Rv3842c	p.His255Tyr
4316566	G	C	missense_variant	Rv3843c_Rv3843c	p.Arg11Gly
4318425	G	C	intergenic_region	MTS2975_RVnc0040-Rv3844_Rv3844
4318703	G	A	intergenic_region	MTS2975_RVnc0040-Rv3844_Rv3844
4323006	A	G	synonymous_variant	Rv3848_Rv3848	p.Ala227Ala
4328310	A	G	intergenic_region	ethR_Rv3855-Rv3856c_Rv3856c
4328492	G	A	missense_variant	Rv3856c_Rv3856c	p.Ala306Val
4329783	G	A	intergenic_region	Rv3857c_Rv3857c-gltD_Rv3858c
4329864	G	A	intergenic_region	Rv3857c_Rv3857c-gltD_Rv3858c
4333070	G	A	synonymous_variant	gltB_Rv3859c	p.Pro1004Pro
4334425	C	G	missense_variant	gltB_Rv3859c	p.Glu553Gln
4336597	A	C	intergenic_region	gltB_Rv3859c-Rv3860_Rv3860
4336991	C	T	missense_variant	Rv3860_Rv3860	p.Ala72Val
4367649	G	A	synonymous_variant	eccE2_Rv3885c	p.Tyr291Tyr
4368126	C	T	synonymous_variant	eccE2_Rv3885c	p.Leu132Leu
4372540	A	C	missense_variant	Rv3888c_Rv3888c	p.Val56Gly
4373504	G	C	missense_variant	espG2_Rv3889c	p.His43Asp
4374228	C	T	missense_variant	esxD_Rv3891c	p.Ala49Thr
4376549	C	G	missense_variant	eccC2_Rv3894c	p.Val1302Leu
4377033	C	G	synonymous_variant	eccC2_Rv3894c	p.Ser1140Ser
4380238	A	G	missense_variant	eccC2_Rv3894c	p.Leu72Pro
4383132	C	T	stop_gained	Rv3897c_Rv3897c	p.Trp170*
4385187	G	A	missense_variant	Rv3899c_Rv3899c	p.Pro65Ser
4386142	G	A	missense_variant	Rv3900c_Rv3900c	p.Ser56Leu
4390195	C	T	missense_variant	Rv3903c_Rv3903c	p.Gly80Arg
4392960	C	T	synonymous_variant	pcnA_Rv3907c	p.Glu38Glu
4394048	G	A	synonymous_variant	mutT4_Rv3908	p.Leu200Leu
4394210	C	G	missense_variant	Rv3909_Rv3909	p.Arg7Gly
4395387	G	A	missense_variant	Rv3909_Rv3909	p.Ser399Asn
4396495	C	A	synonymous_variant	Rv3909_Rv3909	p.Gly768Gly
4397736	C	T	synonymous_variant	Rv3910_Rv3910	p.Ile380Ile
4407793	C	G	missense_variant	gid_Rv3919c	p.Arg137Pro
4408175	C	G	missense_variant	gid_Rv3919c	p.Ala10Pro
4408920	G	A	intergenic_region	Rv3920c_Rv3920c-Rv3921c_Rv3921c
4409305	G	T	synonymous_variant	Rv3921c_Rv3921c	p.Ile255Ile
