# Supplementary material for: Reference set of Mycobacterium tuberculosis clinical strains: A tool for research and product development
Source: PLoS One. 2019 Mar 25;14(3):e0214088. doi: 10.1371/journal.pone.0214088 (PMC6433267; doi:10.1371/journal.pone.0214088)
Supplement: S1 Table — (ZIP) [file pone.0214088.s001.zip › homo_snps/N0157.snps.tsv]

Position	REF	MUT	FUNCTION	GENE_NAME/Rv_NAME	AA_CHANGE
6112	G	C	missense_variant	gyrB_Rv0005	p.Met291Ile
8452	C	T	missense_variant	gyrA_Rv0006	p.Ala384Val
9260	G	C	synonymous_variant	gyrA_Rv0006	p.Leu653Leu
11243	G	T	intergenic_region	alaT_Rvnt02-Rv0008c_Rv0008c
13175	A	G	synonymous_variant	Rv0010c_Rv0010c	p.Asp128Asp
13298	G	C	missense_variant	Rv0010c_Rv0010c	p.Ile87Met
15088	C	T	missense_variant	trpG_Rv0013	p.Pro59Ser
16526	C	T	synonymous_variant	pknB_Rv0014c	p.Gln315Gln
22961	T	G	missense_variant	pstP_Rv0018c	p.Asp74Ala
26347	C	G	missense_variant	Rv0021c_Rv0021c	p.Asp179His
27199	G	A	stop_gained	whiB5_Rv0022c	p.Gln82*
27473	G	T	intergenic_region	whiB5_Rv0022c-Rv0023_Rv0023
27996	T	C	synonymous_variant	Rv0023_Rv0023	p.Tyr134Tyr
31142	C	T	intergenic_region	Rv0026_Rv0026-Rv0027_Rv0027
39623	C	G	missense_variant	Rv0036c_Rv0036c	p.Met69Ile
41151	C	A	missense_variant	Rv0037c_Rv0037c	p.Ala18Ser
46735	G	A	missense_variant	Rv0042c_Rv0042c	p.Ala158Val
49976	C	T	intergenic_region	Rv0045c_Rv0045c-ino1_Rv0046c
50557	C	T	missense_variant	ino1_Rv0046c	p.Gly190Arg
64028	C	T	synonymous_variant	Rv0060_Rv0060	p.Pro40Pro
64211	C	T	synonymous_variant	Rv0060_Rv0060	p.Arg101Arg
65159	G	A	synonymous_variant	Rv0061c_Rv0061c	p.Gly64Gly
65663	C	G	missense_variant	celA1_Rv0062	p.His38Asp
65703	T	C	missense_variant	celA1_Rv0062	p.Val51Ala
66892	C	G	intergenic_region	celA1_Rv0062-Rv0063_Rv0063
68174	T	C	missense_variant	Rv0063_Rv0063	p.Ser418Pro
74737	T	G	missense_variant	Rv0067c_Rv0067c	p.Glu154Asp
75233	C	A	intergenic_region	Rv0067c_Rv0067c-Rv0068_Rv0068
79479	T	C	intergenic_region	glyA2_Rv0070c-Rv0071_Rv0071
82884	T	C	missense_variant	Rv0074_Rv0074	p.Val46Ala
83343	C	T	missense_variant	Rv0074_Rv0074	p.Pro199Leu
89871	C	T	synonymous_variant	Rv0081_Rv0081	p.Asp99Asp
98966	G	C	missense_variant	Rv0090_Rv0090	p.Ala163Pro
115499	T	G	synonymous_variant	nrp_Rv0101	p.Arg1833Arg
126853	G	A	missense_variant	ctpI_Rv0107c	p.Ala1230Val
127664	C	T	missense_variant	ctpI_Rv0107c	p.Gly960Arg
137233	C	T	synonymous_variant	gca_Rv0112	p.Ala315Ala
137673	G	A	missense_variant	gmhA_Rv0113	p.Ala119Thr
139954	A	C	intergenic_region	hddA_Rv0115-Rv0115a_Rv0115a
144433	C	G	missense_variant	fadD7_Rv0119	p.Pro129Ala
144434	C	T	missense_variant	fadD7_Rv0119	p.Pro129Leu
144564	C	T	synonymous_variant	fadD7_Rv0119	p.Ile172Ile
146788	G	A	synonymous_variant	fusA2_Rv0120c	p.Val328Val
146872	C	T	synonymous_variant	fusA2_Rv0120c	p.Gln300Gln
160976	C	G	missense_variant	Rv0133_Rv0133	p.Asn36Lys
162226	G	A	stop_gained	ephF_Rv0134	p.Trp152*
167986	C	T	synonymous_variant	Rv0142_Rv0142	p.Asp92Asp
168787	C	T	missense_variant	Rv0143c_Rv0143c	p.Val466Ile
177175	G	C	intergenic_region	Rv0150c_Rv0150c-PE1_Rv0151c
194040	C	A	missense_variant	TB18.5_Rv0164	p.Leu139Met
196874	C	T	missense_variant	yrbE1A_Rv0167	p.Thr5Ile
200283	T	C	missense_variant	mce1B_Rv0170	p.Leu130Ser
200379	C	T	missense_variant	mce1B_Rv0170	p.Ala162Val
206585	C	G	missense_variant	mce1F_Rv0174	p.Pro452Arg
211705	G	A	synonymous_variant	Rv0180c_Rv0180c	p.Gly182Gly
211993	C	A	missense_variant	Rv0180c_Rv0180c	p.Lys86Asn
213536	A	G	missense_variant	sigG_Rv0182c	p.Val202Ala
215238	C	T	synonymous_variant	Rv0184_Rv0184	p.Asp90Asp
225315	G	A	synonymous_variant	Rv0193c_Rv0193c	p.Pro419Pro
226676	G	A	intergenic_region	Rv0193c_Rv0193c-Rv0194_Rv0194
235681	G	A	missense_variant	zmp1_Rv0198c	p.Ala276Val
236512	C	T	intergenic_region	zmp1_Rv0198c-Rv0199_Rv0199
244550	A	G	synonymous_variant	mmpL3_Rv0206c	p.Arg923Arg
254903	C	A	missense_variant	Rv0213c_Rv0213c	p.Gly350Cys
256146	C	T	missense_variant	fadD4_Rv0214	p.Thr28Met
257987	C	T	intragenic_variant	Rv0215c_Rv0215c	n.257987C>T
263057	T	G	synonymous_variant	lipC_Rv0220	p.Arg82Arg
263149	A	C	missense_variant	lipC_Rv0220	p.Glu113Ala
264298	C	A	missense_variant	Rv0221_Rv0221	p.Gln78Lys
264984	C	G	synonymous_variant	Rv0221_Rv0221	p.Thr306Thr
272678	C	T	synonymous_variant	Rv0227c_Rv0227c	p.Ala54Ala
273568	G	T	missense_variant	Rv0228_Rv0228	p.Ala172Ser
281454	C	A	synonymous_variant	Rv0235c_Rv0235c	p.Arg387Arg
282604	A	T	missense_variant	Rv0235c_Rv0235c	p.Phe4Tyr
290374	T	C	missense_variant	htdX_Rv0241c	p.His94Arg
294170	G	A	synonymous_variant	fadE5_Rv0244c	p.Gly488Gly
303414	C	T	synonymous_variant	nirB_Rv0252	p.Phe183Phe
326002	A	G	missense_variant	fadD2_Rv0270	p.Asp479Gly
344288	C	G	synonymous_variant	eccB3_Rv0283	p.Ser89Ser
351885	G	A	missense_variant	esxH_Rv0288	p.Gly13Asp
357582	G	A	synonymous_variant	Rv0293c_Rv0293c	p.His161His
360576	G	A	stop_gained	atsG_Rv0296c	p.Gln194*
378357	T	G	missense_variant	Rv0309_Rv0309	p.Ser143Ala
378939	G	C	synonymous_variant	Rv0310c_Rv0310c	p.Arg70Arg
393941	C	T	missense_variant	cyp135A1_Rv0327c	p.Met35Ile
396750	G	A	missense_variant	Rv0331_Rv0331	p.Val184Ile
405404	C	T	synonymous_variant	Rv0338c_Rv0338c	p.Arg146Arg
406274	T	C	synonymous_variant	Rv0339c_Rv0339c	p.Ala725Ala
406599	G	A	missense_variant	Rv0339c_Rv0339c	p.Ser617Leu
418813	C	T	missense_variant	Rv0348_Rv0348	p.Thr174Ile
420405	C	T	missense_variant	dnaK_Rv0350	p.Arg191Cys
422745	C	T	synonymous_variant	dnaJ1_Rv0352	p.Gly98Gly
439711	T	C	intergenic_region	Rv0361_Rv0361-mgtE_Rv0362
439857	C	A	intergenic_region	Rv0361_Rv0361-mgtE_Rv0362
440510	G	T	missense_variant	mgtE_Rv0362	p.Val214Phe
445400	C	T	missense_variant	Rv0368c_Rv0368c	p.Ala376Thr
446747	C	T	synonymous_variant	Rv0369c_Rv0369c	p.Val100Val
447525	G	C	missense_variant	Rv0370c_Rv0370c	p.Ile173Met
448309	C	G	missense_variant	Rv0371c_Rv0371c	p.Val109Leu
451029	C	A	missense_variant	Rv0373c_Rv0373c	p.Asp259Tyr
451136	G	T	missense_variant	Rv0373c_Rv0373c	p.Thr223Asn
452288	C	T	intergenic_region	Rv0374c_Rv0374c-Rv0375c_Rv0375c	n.452288C>T
453659	C	A	synonymous_variant	Rv0376c_Rv0376c	p.Thr238Thr
456487	C	A	synonymous_variant	Rv0380c_Rv0380c	p.Pro111Pro
456511	G	A	synonymous_variant	Rv0380c_Rv0380c	p.Thr103Thr
469042	C	T	synonymous_variant	purT_Rv0389	p.Asn236Asn
471666	A	G	missense_variant	ndhA_Rv0392c	p.Met325Thr
492655	G	A	synonymous_variant	pta_Rv0408	p.Ala290Ala
495198	A	G	missense_variant	pknG_Rv0410c	p.Phe706Ser
495473	C	T	synonymous_variant	pknG_Rv0410c	p.Ser614Ser
508435	C	T	missense_variant	thiD_Rv0422c	p.Val41Ile
527050	G	A	missense_variant	moeA2_Rv0438c	p.Thr104Ile
528781	G	A	synonymous_variant	groEL2_Rv0440	p.Glu58Glu
534864	G	T	missense_variant	Rv0446c_Rv0446c	p.Leu118Met
542959	C	T	intergenic_region	Rv0452_Rv0452-PPE11_Rv0453
549251	C	T	stop_gained	Rv0457c_Rv0457c	p.Trp119*
551090	C	T	synonymous_variant	Rv0458_Rv0458	p.Tyr472Tyr
555945	T	C	missense_variant	Rv0465c_Rv0465c	p.Gln121Arg
556035	G	T	missense_variant	Rv0465c_Rv0465c	p.Pro91Gln
558109	G	A	missense_variant	icl1_Rv0467	p.Gly195Ser
560664	C	T	synonymous_variant	umaA_Rv0469	p.Asn259Asn
560666	A	G	missense_variant	umaA_Rv0469	p.Lys260Arg
562497	C	T	missense_variant	Rv0471c_Rv0471c	p.Glu73Lys
564723	C	T	missense_variant	Rv0473_Rv0473	p.Thr387Met
567065	C	G	missense_variant	Rv0477_Rv0477	p.Ala97Gly
568693	G	T	missense_variant	Rv0479c_Rv0479c	p.Ala92Glu
575368	T	C	synonymous_variant	mshA_Rv0486	p.Asp7Asp
591965	G	A	synonymous_variant	galE2_Rv0501	p.Ala104Ala
592584	A	G	missense_variant	galE2_Rv0501	p.Met311Val
595374	T	C	intergenic_region	Rv0504c_Rv0504c-serB1_Rv0505c
595501	G	A	missense_variant	serB1_Rv0505c	p.Ala362Val
597260	G	A	missense_variant	mmpL2_Rv0507	p.Arg21Gln
615938	G	A	synonymous_variant	hemL_Rv0524	p.Glu368Glu
621390	G	A	missense_variant	Rv0530_Rv0530	p.Val162Ile
627350	C	G	missense_variant	galE3_Rv0536	p.Pro35Ala
635530	G	A	intergenic_region	menE_Rv0542c-Rv0543c_Rv0543c
638558	A	C	missense_variant	Rv0547c_Rv0547c	p.Ile120Ser
639835	C	T	missense_variant	menB_Rv0548c	p.Arg41His
641791	G	T	missense_variant	fadD8_Rv0551c	p.Leu341Ile
643449	C	T	synonymous_variant	Rv0552_Rv0552	p.Ala187Ala
643483	G	A	missense_variant	Rv0552_Rv0552	p.Gly199Ser
646163	C	A	missense_variant	bpoC_Rv0554	p.Gln233Lys
646531	A	T	synonymous_variant	menD_Rv0555	p.Thr78Thr
649345	C	T	synonymous_variant	mgtA_Rv0557	p.Ala270Ala
654996	C	T	synonymous_variant	gpdA1_Rv0564c	p.Ser318Ser
655707	G	A	synonymous_variant	gpdA1_Rv0564c	p.Val81Val
678440	C	T	synonymous_variant	lpqN_Rv0583c	p.Thr212Thr
685955	G	A	missense_variant	Rv0588_Rv0588	p.Ala10Thr
686066	A	G	missense_variant	Rv0588_Rv0588	p.Ile47Val
687602	C	A	missense_variant	mce2A_Rv0589	p.Thr261Asn
703945	A	T	missense_variant	Rv0609A_Rv0609A	p.Asp39Val
704997	G	A	stop_gained	Rv0610c_Rv0610c	p.Gln305*
705060	C	T	missense_variant	Rv0610c_Rv0610c	p.Ala284Thr
707671	G	A	synonymous_variant	Rv0613c_Rv0613c	p.Thr615Thr
717537	C	T	synonymous_variant	Rv0625c_Rv0625c	p.Leu119Leu
718984	G	A	missense_variant	Rv0628c_Rv0628c	p.Ala310Val
719092	G	T	missense_variant	Rv0628c_Rv0628c	p.Thr274Lys
720863	G	T	synonymous_variant	recD_Rv0629c	p.Ala290Ala
722852	G	A	missense_variant	recB_Rv0630c	p.Pro721Leu
726498	C	A	synonymous_variant	recC_Rv0631c	p.Leu603Leu
727020	G	T	synonymous_variant	recC_Rv0631c	p.Leu429Leu
729109	A	G	missense_variant	echA3_Rv0632c	p.Val57Ala
730087	G	A	missense_variant	Rv0633c_Rv0633c	p.Ala27Val
734116	T	C	missense_variant	secE1_Rv0638	p.Met127Thr
749968	T	C	intergenic_region	Rv0653c_Rv0653c-Rv0654_Rv0654
752046	C	T	missense_variant	mkl_Rv0655	p.Ala177Val
753392	T	C	intergenic_region	vapC6_Rv0656c-vapB6_Rv0657c
753668	C	T	intergenic_region	vapB6_Rv0657c-Rv0658c_Rv0658c
754387	G	A	missense_variant	Rv0658c_Rv0658c	p.Thr8Ile
756840	T	C	missense_variant	atsD_Rv0663	p.Val235Ala
763531	G	C	synonymous_variant	rpoC_Rv0668	p.Pro54Pro
763884	C	T	missense_variant	rpoC_Rv0668	p.Ala172Val
763886	C	A	synonymous_variant	rpoC_Rv0668	p.Arg173Arg
767609	A	G	intergenic_region	rpoC_Rv0668-Rv0669c_Rv0669c
770657	G	A	missense_variant	lpqP_Rv0671	p.Ala26Thr
772089	C	T	synonymous_variant	fadE8_Rv0672	p.Ser202Ser
782694	C	T	synonymous_variant	fusA1_Rv0684	p.Ala70Ala
782943	G	A	synonymous_variant	fusA1_Rv0684	p.Thr153Thr
786137	A	C	intergenic_region	tuf_Rv0685-Rv0686_Rv0686
793702	C	T	missense_variant	Rv0694_Rv0694	p.Pro123Leu
797597	C	T	missense_variant	Rv0697_Rv0697	p.Thr222Met
800357	C	A	intergenic_region	Rv0699_Rv0699-rpsJ_Rv0700
810287	C	G	synonymous_variant	Rv0713_Rv0713	p.Thr114Thr
811492	C	G	synonymous_variant	rplN_Rv0714	p.Val40Val
812502	C	T	synonymous_variant	rplE_Rv0716	p.Val148Val
817696	G	A	missense_variant	Rv0725c_Rv0725c	p.Pro250Leu
819213	T	C	missense_variant	Rv0726c_Rv0726c	p.Glu143Gly
824429	C	T	missense_variant	Rv0731c_Rv0731c	p.Glu71Lys
829719	G	A	intergenic_region	Rv0737_Rv0737-Rv0738_Rv0738
835526	G	A	missense_variant	Rv0745_Rv0745	p.Ala125Thr
841153	A	G	synonymous_variant	vapB31_Rv0748	p.Arg69Arg
841155	C	T	missense_variant	vapB31_Rv0748	p.Ala70Val
841494	C	G	synonymous_variant	vapC31_Rv0749	p.Leu89Leu
841495	A	G	missense_variant	vapC31_Rv0749	p.Met90Val
850985	A	G	missense_variant	Rv0756c_Rv0756c	p.Ile161Thr
864166	C	T	synonymous_variant	Rv0771_Rv0771	p.Gly9Gly
864499	C	T	synonymous_variant	Rv0771_Rv0771	p.Ala120Ala
865761	C	T	synonymous_variant	purD_Rv0772	p.His392His
884134	C	G	missense_variant	Rv0790c_Rv0790c	p.Ala223Pro
885689	G	T	missense_variant	Rv0791c_Rv0791c	p.Thr51Lys
889003	C	T	intergenic_region	lpdB_Rv0794c-Rv0797_Rv0797
895082	A	G	missense_variant	Rv0802c_Rv0802c	p.Phe183Leu
895120	C	T	missense_variant	Rv0802c_Rv0802c	p.Arg170His
898477	A	G	missense_variant	Rv0804_Rv0804	p.Ile133Val
910015	C	A	missense_variant	thiX_Rv0816c	p.Ala7Ser
923267	G	A	missense_variant	Rv0831c_Rv0831c	p.Thr148Met
930496	C	G	intergenic_region	PE_PGRS14_Rv0834c-lpqQ_Rv0835
940486	G	A	synonymous_variant	narL_Rv0844c	p.Ala207Ala
945972	C	T	synonymous_variant	cysK2_Rv0848	p.Asp345Asp
947176	C	G	missense_variant	Rv0849_Rv0849	p.Ala374Gly
952597	C	T	synonymous_variant	far_Rv0855	p.Ile322Ile
959346	C	T	missense_variant	ercc3_Rv0861c	p.Arg269His
970476	C	G	intergenic_region	PE_PGRS15_Rv0872c-fadE10_Rv0873
971445	T	C	missense_variant	fadE10_Rv0873	p.Val314Ala
976043	G	T	intergenic_region	Rv0876c_Rv0876c-Rv0877_Rv0877
981837	C	T	missense_variant	serC_Rv0884c	p.Ala240Thr
987601	C	T	synonymous_variant	Rv0888_Rv0888	p.Gly123Gly
990383	G	A	synonymous_variant	Rv0890c_Rv0890c	p.Gly738Gly
990521	G	A	synonymous_variant	Rv0890c_Rv0890c	p.Arg692Arg
996219	G	A	missense_variant	Rv0893c_Rv0893c	p.Ala26Val
996982	G	A	synonymous_variant	Rv0894_Rv0894	p.Ala153Ala
1002342	T	C	missense_variant	Rv0897c_Rv0897c	p.Tyr25Cys
1009490	C	T	stop_gained	Rv0906_Rv0906	p.Gln183*
1011286	T	C	missense_variant	Rv0907_Rv0907	p.Ile384Thr
1022613	G	A	missense_variant	betP_Rv0917	p.Arg176Gln
1029997	A	G	missense_variant	Rv0923c_Rv0923c	p.Val194Ala
1032241	G	T	synonymous_variant	Rv0925c_Rv0925c	p.Ala131Ala
1032524	T	C	missense_variant	Rv0925c_Rv0925c	p.Asp37Gly
1036484	G	A	missense_variant	pstC2_Rv0929	p.Ala153Thr
1043136	C	T	missense_variant	pstS1_Rv0934	p.Thr341Ile
1046146	C	T	missense_variant	ligD_Rv0938	p.Ala4Val
1048102	G	A	missense_variant	ligD_Rv0938	p.Arg656His
1055126	C	T	synonymous_variant	pgi_Rv0946c	p.Leu520Leu
1057882	C	T	missense_variant	Rv0948c_Rv0948c	p.Glu28Lys
1060822	A	G	missense_variant	Rv0950c_Rv0950c	p.Val278Ala
1061386	T	C	missense_variant	Rv0950c_Rv0950c	p.Glu90Gly
1061858	C	T	intergenic_region	Rv0950c_Rv0950c-sucC_Rv0951
1061936	C	T	intergenic_region	Rv0950c_Rv0950c-sucC_Rv0951
1062636	G	A	missense_variant	sucC_Rv0951	p.Glu225Lys
1063922	C	T	synonymous_variant	sucD_Rv0952	p.Gly261Gly
1065742	G	A	missense_variant	Rv0954_Rv0954	p.Gly206Ser
1066038	A	G	splice_region_variant&stop_retained_variant	Rv0954_Rv0954	p.Ter304Ter
1070381	A	G	missense_variant	Rv0958_Rv0958	p.Thr167Ala
1072342	A	G	missense_variant	Rv0959_Rv0959	p.Asp363Gly
1077754	C	T	missense_variant	Rv0966c_Rv0966c	p.Ala28Thr
1078398	G	A	stop_gained	Rv0968_Rv0968	p.Trp3*
1083755	A	G	missense_variant	accA2_Rv0973c	p.Ser666Pro
1085623	A	G	missense_variant	accA2_Rv0973c	p.Val43Ala
1086648	C	A	missense_variant	accD2_Rv0974c	p.Arg233Leu
1094472	G	A	intergenic_region	PE_PGRS17_Rv0978c-Rv0979c_Rv0979c
1094538	T	G	intergenic_region	PE_PGRS17_Rv0978c-Rv0979c_Rv0979c
1096508	C	G	intergenic_region	PE_PGRS18_Rv0980c-mprA_Rv0981
1096510	T	C	intergenic_region	PE_PGRS18_Rv0980c-mprA_Rv0981
1096633	T	G	intergenic_region	PE_PGRS18_Rv0980c-mprA_Rv0981
1099212	C	T	synonymous_variant	pepD_Rv0983	p.Phe49Phe
1100589	C	T	missense_variant	moaB2_Rv0984	p.His44Tyr
1104634	C	T	missense_variant	Rv0987_Rv0987	p.Ala698Val
1111518	T	C	missense_variant	moeA1_Rv0994	p.Val417Ala
1117405	C	T	missense_variant	arcA_Rv1001	p.Thr74Ile
1119739	C	T	synonymous_variant	Rv1002c_Rv1002c	p.Leu67Leu
1121074	C	T	missense_variant	Rv1004c_Rv1004c	p.Ala359Thr
1121078	A	C	synonymous_variant	Rv1004c_Rv1004c	p.Pro357Pro
1125183	G	A	synonymous_variant	Rv1006_Rv1006	p.Gln490Gln
1128814	G	A	missense_variant	rpfB_Rv1009	p.Glu242Lys
1136017	A	G	synonymous_variant	prsA_Rv1017c	p.Gly155Gly
1139222	G	A	missense_variant	mfd_Rv1020	p.Ala86Thr
1154174	G	A	missense_variant	kdpB_Rv1030	p.Val151Ile
1155700	C	T	synonymous_variant	kdpB_Rv1030	p.Ile659Ile
1157771	G	C	missense_variant	trcS_Rv1032c	p.Ser62Cys
1168323	A	G	synonymous_variant	Rv1045_Rv1045	p.Gly217Gly
1171563	A	T	missense_variant	Rv1048c_Rv1048c	p.Phe197Leu
1184826	G	T	missense_variant	Rv1061_Rv1061	p.Arg271Leu
1192830	G	A	missense_variant	Rv1069c_Rv1069c	p.Arg482Trp
1199019	T	C	missense_variant	fadA3_Rv1074c	p.Thr119Ala
1201291	A	G	synonymous_variant	lipU_Rv1076	p.Glu175Glu
1201867	A	G	missense_variant	cbs_Rv1077	p.Met51Val
1225126	G	A	missense_variant	Rv1096_Rv1096	p.Val248Ile
1228116	A	G	missense_variant	glpX_Rv1099c	p.Ile190Thr
1237403	G	A	missense_variant	Rv1111c_Rv1111c	p.Pro264Ser
1244768	G	A	synonymous_variant	zwf1_Rv1121	p.Leu354Leu
1257032	G	A	missense_variant	prpC_Rv1131	p.Val301Met
1257343	C	G	missense_variant	Rv1132_Rv1132	p.Arg7Gly
1258324	A	G	missense_variant	Rv1132_Rv1132	p.Ile334Val
1262230	C	T	intergenic_region	Rv1134_Rv1134-PPE16_Rv1135c
1273058	G	A	synonymous_variant	Rv1145_Rv1145	p.Leu212Leu
1281515	G	A	synonymous_variant	Rv1155_Rv1155	p.Gly29Gly
1287160	A	C	intergenic_region	mutT2_Rv1160-narG_Rv1161
1311988	C	G	missense_variant	Rv1179c_Rv1179c	p.Gly438Arg
1314617	C	T	missense_variant	pks3_Rv1180	p.Ala298Val
1315746	G	A	synonymous_variant	pks4_Rv1181	p.Val171Val
1316480	G	C	missense_variant	pks4_Rv1181	p.Gly416Ala
1320508	G	A	synonymous_variant	papA3_Rv1182	p.Val158Val
1320614	C	G	missense_variant	papA3_Rv1182	p.Leu194Val
1344857	C	T	missense_variant	dapD_Rv1201c	p.Gly105Ser
1346549	A	G	synonymous_variant	Rv1203c_Rv1203c	p.His119His
1356648	C	T	synonymous_variant	glgC_Rv1213	p.Asp271Asp
1363194	G	A	synonymous_variant	Rv1219c_Rv1219c	p.Ala56Ala
1369389	C	T	missense_variant	Rv1226c_Rv1226c	p.Gly303Ser
1369735	G	A	synonymous_variant	Rv1226c_Rv1226c	p.Tyr187Tyr
1372292	C	T	missense_variant	mrp_Rv1229c	p.Ala220Thr
1373869	G	A	missense_variant	Rv1230c_Rv1230c	p.Ala110Val
1374578	C	T	missense_variant	Rv1231c_Rv1231c	p.Arg96His
1374639	T	A	missense_variant	Rv1231c_Rv1231c	p.Asn76Tyr
1378715	G	A	missense_variant	lpqY_Rv1235	p.Asp398Asn
1387211	G	A	missense_variant	lpqZ_Rv1244	p.Ala119Thr
1389866	C	T	missense_variant	Rv1248c_Rv1248c	p.Gly1063Ser
1393208	G	A	missense_variant	Rv1249c_Rv1249c	p.Arg259Trp
1394688	G	A	missense_variant	Rv1250_Rv1250	p.Met170Ile
1397215	C	G	missense_variant	Rv1251c_Rv1251c	p.Gly676Arg
1401206	G	A	missense_variant	deaD_Rv1253	p.Glu413Lys
1403167	C	T	missense_variant	Rv1255c_Rv1255c	p.Gly74Ser
1417019	C	T	missense_variant	embR_Rv1267c	p.Cys110Tyr
1417793	G	A	synonymous_variant	Rv1268c_Rv1268c	p.Thr188Thr
1419602	T	C	synonymous_variant	lprA_Rv1270c	p.Leu49Leu
1426928	C	T	synonymous_variant	Rv1277_Rv1277	p.Phe255Phe
1430640	C	A	synonymous_variant	Rv1279_Rv1279	p.Arg193Arg
1443354	C	T	synonymous_variant	Rv1289_Rv1289	p.Ala196Ala
1443899	T	C	synonymous_variant	Rv1290c_Rv1290c	p.Ala383Ala
1445977	C	T	intergenic_region	Rv1291c_Rv1291c-argV_Rvnt18
1453165	C	G	intergenic_region	thrB_Rv1296-rho_Rv1297
1453930	G	A	missense_variant	rho_Rv1297	p.Gly243Ser
1453996	C	G	missense_variant	rho_Rv1297	p.Arg265Gly
1460907	T	C	missense_variant	atpB_Rv1304	p.Phe222Leu
1461414	T	C	missense_variant	atpF_Rv1306	p.Phe32Leu
1468150	C	T	intergenic_region	Rv1312_Rv1312-Rv1313c_Rv1313c
1474732	A	G	non_coding_exon_variant	rrl_Rvnr02
1478222	C	G	synonymous_variant	alkA_Rv1317c	p.Leu299Leu
1514010	G	T	missense_variant	irtA_Rv1348	p.Val322Phe
1519700	G	T	missense_variant	Rv1353c_Rv1353c	p.Arg96Ser
1521526	T	C	synonymous_variant	Rv1354c_Rv1354c	p.Glu117Glu
1522862	C	T	missense_variant	moeY_Rv1355c	p.Val391Ile
1525160	G	A	intergenic_region	Rv1356c_Rv1356c-Rv1357c_Rv1357c
1533999	G	C	synonymous_variant	Rv1362c_Rv1362c	p.Thr204Thr
1534548	G	A	synonymous_variant	Rv1362c_Rv1362c	p.Ile21Ile
1535643	C	T	non_coding_exon_variant	mcr15_RVnc0015	n.74G>A
1541129	C	T	missense_variant	lprF_Rv1368	p.Ala37Val
1551288	T	G	synonymous_variant	Rv1378c_Rv1378c	p.Ile456Ile
1553855	C	T	synonymous_variant	pyrB_Rv1380	p.Thr208Thr
1560912	G	A	synonymous_variant	pyrF_Rv1385	p.Glu156Glu
1563686	G	T	intergenic_region	PPE20_Rv1387-mihF_Rv1388
1567985	A	G	synonymous_variant	metK_Rv1392	p.Glu387Glu
1568178	C	T	synonymous_variant	Rv1393c_Rv1393c	p.Pro470Pro
1569878	G	T	synonymous_variant	cyp132_Rv1394c	p.Ile364Ile
1575793	A	G	missense_variant	nlhH_Rv1399c	p.Val6Ala
1578829	T	G	missense_variant	priA_Rv1402	p.Leu406Arg
1580181	G	A	missense_variant	Rv1403c_Rv1403c	p.Pro81Leu
1580283	A	G	missense_variant	Rv1403c_Rv1403c	p.Ile47Thr
1581377	C	T	missense_variant	Rv1405c_Rv1405c	p.Gly198Asp
1589739	C	T	synonymous_variant	Rv1413_Rv1413	p.Gly118Gly
1590555	C	T	synonymous_variant	ribA2_Rv1415	p.Thr53Thr
1594594	G	A	missense_variant	uvrC_Rv1420	p.Gly185Ser
1600164	C	T	synonymous_variant	Rv1425_Rv1425	p.Gly169Gly
1601528	C	T	missense_variant	lipO_Rv1426c	p.Cys265Tyr
1604290	A	T	missense_variant	Rv1428c_Rv1428c	p.Val157Asp
1613927	C	A	synonymous_variant	gap_Rv1436	p.Ala207Ala
1616831	A	G	intergenic_region	tpi_Rv1438-Rv1439c_Rv1439c
1617833	C	T	intergenic_region	Rv1439c_Rv1439c-secG_Rv1440
1625259	A	C	missense_variant	opcA_Rv1446c	p.Ile36Ser
1639386	G	A	missense_variant	Rv1453_Rv1453	p.Glu336Lys
1647830	G	A	missense_variant	Rv1461_Rv1461	p.Gly281Asp
1657843	G	A	missense_variant	ctpD_Rv1469	p.Arg294His
1658535	G	T	missense_variant	ctpD_Rv1469	p.Val525Phe
1659902	T	C	missense_variant	echA12_Rv1472	p.Val47Ala
1664717	C	T	missense_variant	acn_Rv1475c	p.Ala444Thr
1668914	C	G	missense_variant	Rv1478_Rv1478	p.Leu166Val
1676308	T	C	synonymous_variant	Rv1486c_Rv1486c	p.Gly192Gly
1676662	C	G	synonymous_variant	Rv1486c_Rv1486c	p.Arg74Arg
1677765	C	T	synonymous_variant	Rv1488_Rv1488	p.Arg123Arg
1679833	C	A	missense_variant	Rv1490_Rv1490	p.Thr171Asn
1691520	T	G	missense_variant	Rv1500_Rv1500	p.Leu224Arg
1697633	T	C	missense_variant	Rv1507A_Rv1507A	p.Leu93Pro
1712671	G	A	missense_variant	fadD25_Rv1521	p.Val124Ile
1715799	C	A	missense_variant	mmpL12_Rv1522c	p.Ser605Ile
1716649	C	T	missense_variant	mmpL12_Rv1522c	p.Glu322Lys
1718444	T	C	synonymous_variant	Rv1523_Rv1523	p.Arg264Arg
1721490	C	G	missense_variant	Rv1526c_Rv1526c	p.Ala191Pro
1728615	A	C	intergenic_region	pks5_Rv1527c-papA4_Rv1528c
1731563	A	T	missense_variant	adh_Rv1530	p.His64Leu
1735903	A	G	intergenic_region	Rv1534_Rv1534-Rv1535_Rv1535
1739390	A	G	missense_variant	ileS_Rv1536	p.Thr958Ala
1745446	T	A	missense_variant	Rv1543_Rv1543	p.Leu128His
1754299	A	C	missense_variant	fadD11_Rv1550	p.Glu195Ala
1754983	C	T	missense_variant	fadD11_Rv1550	p.Ala423Val
1758790	C	T	synonymous_variant	frdA_Rv1552	p.Pro370Pro
1791823	T	C	missense_variant	Rv1591_Rv1591	p.Leu85Ser
1808898	C	T	synonymous_variant	trpE_Rv1609	p.Asp332Asp
1819651	C	T	synonymous_variant	Rv1619_Rv1619	p.Tyr359Tyr
1826343	C	T	synonymous_variant	Rv1624c_Rv1624c	p.Arg81Arg
1826624	G	A	missense_variant	cya_Rv1625c	p.Ala441Val
1827553	C	G	missense_variant	cya_Rv1625c	p.Leu131Phe
1829576	C	T	synonymous_variant	Rv1627c_Rv1627c	p.Glu166Glu
1832642	G	T	missense_variant	polA_Rv1629	p.Gly660Cys
1832643	G	C	missense_variant	polA_Rv1629	p.Gly660Ala
1832806	C	T	synonymous_variant	polA_Rv1629	p.Ser714Ser
1839329	G	A	synonymous_variant	Rv1634_Rv1634	p.Arg54Arg
1841313	G	A	synonymous_variant	Rv1635c_Rv1635c	p.Gly310Gly
1848147	C	A	synonymous_variant	Rv1639c_Rv1639c	p.Val104Val
1849191	T	C	missense_variant	lysX_Rv1640c	p.Ile949Val
1851048	A	C	missense_variant	lysX_Rv1640c	p.Ser330Ala
1853974	C	T	synonymous_variant	tsnR_Rv1644	p.Gly123Gly
1859989	C	T	missense_variant	pheT_Rv1650	p.Arg78Trp
1873954	G	T	missense_variant	argH_Rv1659	p.Arg439Leu
1875886	C	A	missense_variant	pks7_Rv1661	p.Leu195Met
1876739	T	G	missense_variant	pks7_Rv1661	p.Val479Gly
1880005	G	T	missense_variant	pks7_Rv1661	p.Gly1568Cys
1886263	C	G	missense_variant	pks8_Rv1662	p.His1520Gln
1886859	C	A	synonymous_variant	pks17_Rv1663	p.Gly116Gly
1887284	G	A	missense_variant	pks17_Rv1663	p.Arg258Gln
1888128	A	G	missense_variant	pks9_Rv1664	p.Thr35Ala
1896007	G	A	missense_variant	Rv1669_Rv1669	p.Ala95Thr
1897646	G	C	missense_variant	Rv1672c_Rv1672c	p.Pro188Ala
1898544	G	A	missense_variant	Rv1673c_Rv1673c	p.Ala230Val
1900933	C	T	missense_variant	cmr_Rv1675c	p.Ala15Thr
1902156	G	A	missense_variant	dsbF_Rv1677	p.Gly137Arg
1902386	C	A	intergenic_region	dsbF_Rv1677-Rv1678_Rv1678
1902387	C	A	intergenic_region	dsbF_Rv1677-Rv1678_Rv1678
1907027	A	G	missense_variant	Rv1682_Rv1682	p.Ile209Val
1907177	C	T	missense_variant	Rv1682_Rv1682	p.Arg259Trp
1910579	C	T	missense_variant	Rv1683_Rv1683	p.Arg996Cys
1923530	C	T	synonymous_variant	mctB_Rv1698	p.Ala262Ala
1923985	G	A	missense_variant	pyrG_Rv1699	p.Val53Ile
1926128	T	C	missense_variant	Rv1700_Rv1700	p.Phe183Leu
1935623	C	T	missense_variant	Rv1707_Rv1707	p.Arg248Trp
1939763	A	G	synonymous_variant	cmk_Rv1712	p.Pro55Pro
1940307	G	T	missense_variant	engA_Rv1713	p.Trp7Leu
1943991	A	T	missense_variant	Rv1716_Rv1716	p.Tyr139Phe
1944723	G	T	synonymous_variant	Rv1717_Rv1717	p.Val106Val
1953180	C	A	missense_variant	Rv1726_Rv1726	p.Asn443Lys
1956523	A	C	synonymous_variant	Rv1730c_Rv1730c	p.Thr241Thr
1956930	T	G	missense_variant	Rv1730c_Rv1730c	p.Thr106Pro
1963383	G	A	synonymous_variant	narX_Rv1736c	p.Tyr268Tyr
1964837	G	A	synonymous_variant	narK2_Rv1737c	p.Ala178Ala
1964913	C	T	missense_variant	narK2_Rv1737c	p.Arg153Gln
1978807	G	T	missense_variant	fadD1_Rv1750c	p.Ala254Asp
1979026	C	T	missense_variant	fadD1_Rv1750c	p.Ser181Asn
1993652	C	T	missense_variant	Rv1760_Rv1760	p.Ala167Val
2000536	C	T	intergenic_region	Rv1767_Rv1767-PE_PGRS31_Rv1768
2005944	A	C	missense_variant	Rv1771_Rv1771	p.Ser262Arg
2011542	T	C	missense_variant	cyp144_Rv1777	p.Ile296Thr
2013872	A	C	missense_variant	Rv1779c_Rv1779c	p.Val203Gly
2013943	G	C	missense_variant	Rv1779c_Rv1779c	p.Asp179Glu
2014281	G	A	stop_gained	Rv1779c_Rv1779c	p.Gln67*
2017560	A	T	intergenic_region	malQ_Rv1781c-eccB5_Rv1782
2023211	G	T	missense_variant	eccC5_Rv1783	p.Val1319Phe
2023976	C	T	missense_variant	cyp143_Rv1785c	p.Ser218Asn
2030355	A	G	intragenic_variant	esxM_Rv1792	n.2030355A>G
2030521	A	C	intragenic_variant	esxM_Rv1792	n.2030521A>C
2035937	G	A	missense_variant	eccE5_Rv1797	p.Arg152His
2047442	C	A	intergenic_region	Rv1804c_Rv1804c-Rv1805c_Rv1805c
2055550	A	C	intergenic_region	Rv1812c_Rv1812c-Rv1813c_Rv1813c
2066471	T	C	synonymous_variant	secA2_Rv1821	p.Gly5Gly
2077218	G	A	missense_variant	gcvB_Rv1832	p.Ala448Thr
2080182	G	T	missense_variant	lipZ_Rv1834	p.Arg118Leu
2083124	T	C	missense_variant	Rv1836c_Rv1836c	p.Ser505Gly
2090306	G	A	missense_variant	Rv1841c_Rv1841c	p.Pro138Leu
2092391	G	T	synonymous_variant	guaB1_Rv1843c	p.Ile436Ile
2092970	C	T	synonymous_variant	guaB1_Rv1843c	p.Leu243Leu
2096094	C	T	synonymous_variant	blaR_Rv1845c	p.Thr25Thr
2096430	A	C	missense_variant	blaI_Rv1846c	p.Leu57Arg
2104779	C	T	synonymous_variant	Rv1856c_Rv1856c	p.Gly15Gly
2110549	G	A	missense_variant	adhA_Rv1862	p.Gly336Ser
2115746	C	G	intergenic_region	Rv1866_Rv1866-Rv1867_Rv1867
2122136	G	A	missense_variant	lldD2_Rv1872c	p.Ala339Val
2123169	G	T	intergenic_region	lldD2_Rv1872c-Rv1873_Rv1873
2123987	G	A	missense_variant	Rv1874_Rv1874	p.Glu102Lys
2127523	G	A	synonymous_variant	Rv1877_Rv1877	p.Leu540Leu
2132062	C	G	missense_variant	lppE_Rv1881c	p.Gly90Arg
2133011	C	T	missense_variant	Rv1882c_Rv1882c	p.Gly65Ser
2138767	G	C	intergenic_region	Rv1888A_Rv1888A-Rv1890c_Rv1890c	n.2138767G>C
2171888	G	A	missense_variant	Rv1920_Rv1920	p.Arg89Gln
2177968	G	T	synonymous_variant	fadD31_Rv1925	p.Ala294Ala
2185358	G	A	synonymous_variant	fadE17_Rv1934c	p.Thr277Thr
2185741	C	T	missense_variant	fadE17_Rv1934c	p.Asp150Asn
2186227	C	T	synonymous_variant	echA13_Rv1935c	p.Arg311Arg
2201239	G	A	missense_variant	vapC14_Rv1953	p.Ser101Asn
2234554	T	G	synonymous_variant	mazF6_Rv1991c	p.Ser32Ser
2237497	G	C	missense_variant	Rv1993c_Rv1993c	p.Leu27Val
2238930	A	C	intergenic_region	Rv1995_Rv1995-Rv1996_Rv1996
2239055	C	T	missense_variant	Rv1996_Rv1996	p.Pro18Ser
2239160	G	C	missense_variant	Rv1996_Rv1996	p.Gly53Arg
2240062	C	G	intergenic_region	Rv1996_Rv1996-ctpF_Rv1997
2241646	C	T	synonymous_variant	ctpF_Rv1997	p.Ala496Ala
2242808	G	A	missense_variant	ctpF_Rv1997	p.Ala884Thr
2244336	G	A	missense_variant	Rv1999c_Rv1999c	p.Ala268Val
2249035	A	G	missense_variant	Rv2003c_Rv2003c	p.Met129Thr
2255942	G	T	missense_variant	otsB1_Rv2006	p.Arg1314Leu
2270065	T	C	missense_variant	Rv2024c_Rv2024c	p.Asp59Gly
2273300	C	T	synonymous_variant	dosT_Rv2027c	p.Gly403Gly
2277350	C	T	synonymous_variant	Rv2030c_Rv2030c	p.Leu379Leu
2278507	G	A	synonymous_variant	hspX_Rv2031c	p.Ser142Ser
2282130	C	A	missense_variant	Rv2036_Rv2036	p.Ser11Tyr
2309356	G	A	missense_variant	ppm1_Rv2051c	p.Thr467Ile
2315005	C	T	synonymous_variant	rpmB2_Rv2058c	p.Ser19Ser
2321358	G	C	missense_variant	mazF7_Rv2063A	p.Arg101Pro
2324087	C	A	synonymous_variant	cobIJ_Rv2066	p.Arg305Arg
2331255	C	T	missense_variant	Rv2074_Rv2074	p.Ala88Val
2335500	C	T	missense_variant	Rv2079_Rv2079	p.Ala49Val
2342203	G	C	synonymous_variant	Rv2084_Rv2084	p.Ala132Ala
2348804	T	C	synonymous_variant	Rv2091c_Rv2091c	p.Gly163Gly
2349675	G	A	missense_variant	helY_Rv2092c	p.Arg794Trp
2368596	C	T	intergenic_region	PPE36_Rv2108-prcA_Rv2109c
2374442	G	A	synonymous_variant	Rv2114_Rv2114	p.Ser203Ser
2379605	T	G	synonymous_variant	Rv2120c_Rv2120c	p.Gly41Gly
2394761	C	T	synonymous_variant	Rv2134c_Rv2134c	p.Pro159Pro
2397445	C	T	missense_variant	lppL_Rv2138	p.Pro39Leu
2397760	C	G	missense_variant	lppL_Rv2138	p.Ala144Gly
2400031	G	A	missense_variant	TB18.6_Rv2140c	p.Arg100Cys
2407094	T	C	missense_variant	Rv2148c_Rv2148c	p.Ile175Val
2425097	A	C	missense_variant	pbpB_Rv2163c	p.Val664Gly
2428081	G	A	missense_variant	Rv2164c_Rv2164c	p.Ala53Val
2431720	C	T	missense_variant	Rv2169c_Rv2169c	p.Gly84Ser
2433579	T	C	missense_variant	lppM_Rv2171	p.Ile210Thr
2437848	C	A	synonymous_variant	Rv2175c_Rv2175c	p.Val13Val
2448288	G	A	stop_gained	fadD15_Rv2187	p.Trp43*
2450045	G	A	missense_variant	pimB_Rv2188c	p.Thr369Met
2451081	C	G	missense_variant	pimB_Rv2188c	p.Glu24Gln
2451355	C	A	synonymous_variant	Rv2189c_Rv2189c	p.Leu222Leu
2462850	G	A	synonymous_variant	mmpS3_Rv2198c	p.Thr66Thr
2470485	G	T	intergenic_region	Rv2205c_Rv2205c-Rv2206_Rv2206
2478191	G	A	missense_variant	Rv2212_Rv2212	p.Met334Ile
2482469	T	C	missense_variant	dlaT_Rv2215	p.Ser169Pro
2487829	T	G	missense_variant	glnA1_Rv2220	p.Leu72Arg
2493235	G	T	missense_variant	glnA2_Rv2222c	p.Arg170Ser
2500892	C	T	intergenic_region	rnpB_Rvns01-Rv2227_Rv2227
2503549	C	A	missense_variant	Rv2230c_Rv2230c	p.Ala354Ser
2503730	G	A	synonymous_variant	Rv2230c_Rv2230c	p.Asp293Asp
2508395	G	A	synonymous_variant	Rv2235_Rv2235	p.Pro253Pro
2509181	C	G	synonymous_variant	cobD_Rv2236c	p.Val65Val
2519048	G	A	missense_variant	kasA_Rv2245	p.Gly312Ser
2528378	C	A	missense_variant	Rv2253_Rv2253	p.Thr132Lys
2528931	G	A	synonymous_variant	Rv2254c_Rv2254c	p.Asn15Asn
2530434	G	T	missense_variant	Rv2257c_Rv2257c	p.Pro130His
2538793	G	A	missense_variant	Rv2265_Rv2265	p.Gly32Ser
2544979	T	A	missense_variant	lppN_Rv2270	p.His94Gln
2547274	A	G	missense_variant	Rv2275_Rv2275	p.Asp131Gly
2553682	C	T	synonymous_variant	pitB_Rv2281	p.Tyr170Tyr
2569593	A	G	missense_variant	Rv2298_Rv2298	p.His171Arg
2571912	C	G	missense_variant	htpG_Rv2299c	p.Ala31Pro
2573434	G	T	missense_variant	cut2_Rv2301	p.Trp140Cys
2574598	C	T	missense_variant	Rv2303c_Rv2303c	p.Ser141Asn
2580310	G	A	intergenic_region	Rv2307D_Rv2307D-Rv2308_Rv2308
2582324	G	A	intergenic_region	metV_Rvnt24-Rv2309A_Rv2309A
2587048	C	T	synonymous_variant	Rv2314c_Rv2314c	p.Leu81Leu
2590827	T	G	missense_variant	uspC_Rv2318	p.Phe104Val
2602575	G	A	missense_variant	narK1_Rv2329c	p.Pro296Leu
2605507	T	C	synonymous_variant	mez_Rv2332	p.Leu134Leu
2611158	G	T	missense_variant	Rv2336_Rv2336	p.Asp108Tyr
2611704	A	C	synonymous_variant	Rv2336_Rv2336	p.Arg290Arg
2622508	C	T	synonymous_variant	dgt_Rv2344c	p.Leu415Leu
2626600	G	A	intergenic_region	esxP_Rv2347c-Rv2348c_Rv2348c
2639868	A	G	synonymous_variant	glyS_Rv2357c	p.Asp399Asp
2643653	G	A	synonymous_variant	recO_Rv2362c	p.Gly202Gly
2652908	C	G	missense_variant	dnaJ2_Rv2373c	p.Glu360Asp
2654696	G	A	missense_variant	hrcA_Rv2374c	p.Ser133Leu
2660319	G	A	synonymous_variant	mbtF_Rv2379c	p.Asp589Asp
2663210	G	A	synonymous_variant	mbtE_Rv2380c	p.Ala1302Ala
2672514	C	G	synonymous_variant	mbtB_Rv2383c	p.Leu1108Leu
2673701	C	T	missense_variant	mbtB_Rv2383c	p.Asp713Asn
2679840	G	C	missense_variant	mbtI_Rv2386c	p.Leu56Val
2686058	C	T	synonymous_variant	sirA_Rv2391	p.Leu460Leu
2688225	G	C	missense_variant	ggtB_Rv2394	p.Met72Ile
2696977	G	C	synonymous_variant	subI_Rv2400c	p.Ala246Ala
2699058	C	G	missense_variant	Rv2402_Rv2402	p.Pro177Arg
2704291	G	A	synonymous_variant	Rv2406c_Rv2406c	p.Ile49Ile
2706890	G	C	synonymous_variant	Rv2409c_Rv2409c	p.Arg148Arg
2726051	G	A	intragenic_variant	oxyR'_Rv2427A	n.2726051G>A
2727037	A	T	missense_variant	ahpD_Rv2429	p.Met78Leu
2731741	G	A	synonymous_variant	Rv2435c_Rv2435c	p.Leu337Leu
2732591	C	G	synonymous_variant	Rv2435c_Rv2435c	p.Ala53Ala
2733047	G	C	intergenic_region	Rv2435c_Rv2435c-rbsK_Rv2436
2736769	G	A	missense_variant	Rv2438A_Rv2438A	p.Gly21Ser
2745739	G	A	intergenic_region	ndkA_Rv2445c-Rv2446c_Rv2446c
2745839	G	A	synonymous_variant	Rv2446c_Rv2446c	p.Ala100Ala
2755112	G	A	synonymous_variant	Rv2455c_Rv2455c	p.Ile531Ile
2759534	C	G	intergenic_region	clpX_Rv2457c-mmuM_Rv2458
2764206	A	G	synonymous_variant	tig_Rv2462c	p.Asp362Asp
2773955	G	C	missense_variant	aglA_Rv2471	p.Ser131Thr
2774757	G	A	synonymous_variant	aglA_Rv2471	p.Val398Val
2791257	A	T	missense_variant	Rv2484c_Rv2484c	p.Ile413Asn
2797504	C	T	missense_variant	Rv2488c_Rv2488c	p.Arg1126His
2809895	G	A	synonymous_variant	bkdC_Rv2495c	p.Leu15Leu
2817158	C	A	missense_variant	accD1_Rv2502c	p.Met439Ile
2824432	G	A	synonymous_variant	Rv2508c_Rv2508c	p.Thr54Thr
2828104	C	T	intergenic_region	hisT_Rvnt29-Rv2512c_Rv2512c
2828485	A	G	intergenic_region	hisT_Rvnt29-Rv2512c_Rv2512c
2828488	G	A	intergenic_region	hisT_Rvnt29-Rv2512c_Rv2512c
2828490	G	A	intergenic_region	hisT_Rvnt29-Rv2512c_Rv2512c
2828493	G	A	intergenic_region	hisT_Rvnt29-Rv2512c_Rv2512c
2839255	G	A	missense_variant	Rv2522c_Rv2522c	p.Pro96Leu
2840849	G	C	synonymous_variant	fas_Rv2524c	p.Gly2828Gly
2842043	C	G	missense_variant	fas_Rv2524c	p.Trp2430Cys
2844546	C	A	missense_variant	fas_Rv2524c	p.Gly1596Val
2869242	T	C	intergenic_region	vapC19_Rv2548-Rv2548A_Rv2548A
2869379	G	A	synonymous_variant	Rv2548A_Rv2548A	p.His83His
2881244	A	G	intergenic_region	Rv2560_Rv2560-Rv2561_Rv2561
2894594	G	A	missense_variant	Rv2570_Rv2570	p.Gly28Asp
2894642	A	G	missense_variant	Rv2570_Rv2570	p.Glu44Gly
2897528	G	A	synonymous_variant	aspS_Rv2572c	p.Ala92Ala
2898140	G	C	missense_variant	Rv2573_Rv2573	p.Arg33Pro
2899890	G	T	missense_variant	Rv2575_Rv2575	p.Gln184His
2908026	G	A	synonymous_variant	relA_Rv2583c	p.Leu725Leu
2908299	G	A	missense_variant	relA_Rv2583c	p.Arg634Trp
2912061	G	A	missense_variant	Rv2585c_Rv2585c	p.Ala206Val
2924594	G	A	missense_variant	ruvA_Rv2593c	p.Ser76Leu
2925683	G	A	synonymous_variant	vapB40_Rv2595	p.Leu64Leu
2926882	C	T	synonymous_variant	Rv2597_Rv2597	p.Arg176Arg
2940608	C	T	missense_variant	pgsA1_Rv2612c	p.Ser2Asn
2945042	C	G	intergenic_region	PE_PGRS45_Rv2615c-Rv2616_Rv2616
2945490	G	A	stop_gained	Rv2616_Rv2616	p.Trp54*
2948650	T	C	synonymous_variant	Rv2622_Rv2622	p.Arg5Arg
2959714	T	C	missense_variant	Rv2633c_Rv2633c	p.Asp36Gly
2967537	T	G	missense_variant	arsC_Rv2643	p.Tyr210Asp
2970017	C	G	intergenic_region	valU_Rvnt34-Rv2645_Rv2645
2970018	G	T	intergenic_region	valU_Rvnt34-Rv2645_Rv2645
2970019	A	G	intergenic_region	valU_Rvnt34-Rv2645_Rv2645
2980970	C	A	missense_variant	Rv2660c_Rv2660c	p.Cys74Phe
2987918	G	A	synonymous_variant	Rv2672_Rv2672	p.Arg79Arg
2992564	G	A	missense_variant	Rv2676c_Rv2676c	p.Ser22Leu
2993523	T	C	missense_variant	hemY_Rv2677c	p.Gln157Arg
3015379	G	A	synonymous_variant	Rv2700_Rv2700	p.Pro59Pro
3015432	G	C	missense_variant	Rv2700_Rv2700	p.Arg77Pro
3025431	C	T	intergenic_region	Rv2712c_Rv2712c-sthA_Rv2713
3028074	G	T	intergenic_region	Rv2714_Rv2714-Rv2715_Rv2715
3029969	G	A	synonymous_variant	Rv2717c_Rv2717c	p.Ser131Ser
3030990	T	C	intergenic_region	nrdR_Rv2718c-Rv2719c_Rv2719c
3031285	A	T	missense_variant	Rv2719c_Rv2719c	p.Leu85Met
3032897	G	T	synonymous_variant	Rv2721c_Rv2721c	p.Arg575Arg
3035533	G	A	missense_variant	Rv2723_Rv2723	p.Asp209Asn
3056658	G	T	missense_variant	Rv2743c_Rv2743c	p.Ala192Glu
3072700	G	A	synonymous_variant	Rv2762c_Rv2762c	p.Ala119Ala
3074830	C	T	synonymous_variant	Rv2765_Rv2765	p.Tyr65Tyr
3086261	T	C	missense_variant	Rv2779c_Rv2779c	p.Gln165Arg
3095130	G	A	missense_variant	Rv2787_Rv2787	p.Cys7Tyr
3097349	C	T	stop_gained	sirR_Rv2788	p.Gln131*
3114814	G	A	intergenic_region	Rv2807_Rv2807-Rv2808_Rv2808
3119740	T	G	intergenic_region	Rv2813_Rv2813-Rv2816c_Rv2816c
3119741	T	A	intergenic_region	Rv2813_Rv2813-Rv2816c_Rv2816c
3119945	G	A	intergenic_region	Rv2813_Rv2813-Rv2816c_Rv2816c
3122943	A	G	intergenic_region	Rv2813_Rv2813-Rv2816c_Rv2816c
3122949	C	T	intergenic_region	Rv2813_Rv2813-Rv2816c_Rv2816c
3122951	T	A	intergenic_region	Rv2813_Rv2813-Rv2816c_Rv2816c
3127746	T	C	missense_variant	Rv2820c_Rv2820c	p.Lys176Arg
3129675	C	T	missense_variant	Rv2823c_Rv2823c	p.Arg700His
3137343	C	A	missense_variant	echA16_Rv2831	p.Arg25Ser
3137681	G	A	synonymous_variant	echA16_Rv2831	p.Val137Val
3138129	G	C	missense_variant	ugpC_Rv2832c	p.Phe351Leu
3138264	G	A	synonymous_variant	ugpC_Rv2832c	p.Val306Val
3140749	G	A	missense_variant	ugpE_Rv2834c	p.Ser189Leu
3141349	A	G	missense_variant	ugpA_Rv2835c	p.Tyr292His
3148984	C	T	missense_variant	nusA_Rv2841c	p.Ala149Thr
3154414	A	G	missense_variant	efpA_Rv2846c	p.Ile73Thr
3169993	A	G	missense_variant	aldC_Rv2858c	p.Leu244Pro
3170496	A	T	missense_variant	aldC_Rv2858c	p.His76Gln
3188428	C	T	synonymous_variant	merT_Rv2877c	p.Pro148Pro
3190342	G	A	intergenic_region	mpt53_Rv2878c-cdsA_Rv2881c	n.3190342G>A
3190556	G	A	intergenic_region	mpt53_Rv2878c-cdsA_Rv2881c	n.3190556G>A
3197917	G	A	synonymous_variant	amiC_Rv2888c	p.Gly123Gly
3202629	C	T	synonymous_variant	Rv2893_Rv2893	p.His70His
3214481	G	T	intergenic_region	rplS_Rv2904c-lppW_Rv2905
3217883	C	T	missense_variant	Rv2910c_Rv2910c	p.Asp130Asn
3229692	G	A	missense_variant	glnD_Rv2918c	p.Ala330Val
3233605	G	A	synonymous_variant	ftsY_Rv2921c	p.Leu179Leu
3235043	T	C	missense_variant	smc_Rv2922c	p.Ile922Val
3241244	G	A	missense_variant	Rv2927c_Rv2927c	p.Thr239Ile
3242963	C	T	stop_gained	tesA_Rv2928	p.Gln256*
3243975	G	T	synonymous_variant	fadD26_Rv2930	p.Pro93Pro
3244126	G	A	missense_variant	fadD26_Rv2930	p.Val144Ile
3274545	G	A	synonymous_variant	drrC_Rv2938	p.Leu158Leu
3276017	C	T	missense_variant	papA5_Rv2939	p.Pro357Ser
3280132	G	A	missense_variant	mas_Rv2940c	p.Arg862Trp
3285318	C	T	synonymous_variant	mmpL7_Rv2942	p.Ala83Ala
3293423	A	G	synonymous_variant	pks1_Rv2946c	p.Asp977Asp
3293601	T	C	missense_variant	pks1_Rv2946c	p.Gln918Arg
3295124	C	T	synonymous_variant	pks1_Rv2946c	p.Arg410Arg
3299413	G	A	missense_variant	fadD22_Rv2948c	p.Ala181Val
3306594	T	G	intergenic_region	Rv2953_Rv2953-Rv2954c_Rv2954c
3308446	T	C	missense_variant	Rv2955c_Rv2955c	p.Thr34Ala
3312942	G	A	intergenic_region	Rv2959c_Rv2959c-Rv2960c_Rv2960c
3326150	A	G	missense_variant	Rv2971_Rv2971	p.Asp17Gly
3328495	G	C	synonymous_variant	recG_Rv2973c	p.Arg484Arg
3332159	C	A	missense_variant	ung_Rv2976c	p.Arg199Leu
3336528	T	A	intergenic_region	Rv2980_Rv2980-ddlA_Rv2981c
3339417	A	G	synonymous_variant	Rv2983_Rv2983	p.Glu100Glu
3351012	C	T	intergenic_region	Rv2993c_Rv2993c-Rv2994_Rv2994
3351472	G	A	stop_gained	Rv2994_Rv2994	p.Trp68*
3352932	G	A	synonymous_variant	leuB_Rv2995c	p.Thr179Thr
3352933	G	A	missense_variant	leuB_Rv2995c	p.Thr179Ile
3359584	G	A	intergenic_region	Rv3000_Rv3000-ilvC_Rv3001c
3365841	G	A	missense_variant	Rv3007c_Rv3007c	p.Pro204Ser
3371011	G	T	missense_variant	gatA_Rv3011c	p.Pro142Thr
3387432	A	C	missense_variant	fixB_Rv3028c	p.Ile200Met
3389054	G	C	intergenic_region	fixA_Rv3029c-Rv3030_Rv3030
3394562	G	T	synonymous_variant	Rv3034c_Rv3034c	p.Arg120Arg
3398940	T	C	missense_variant	Rv3038c_Rv3038c	p.Ile157Val
3400230	C	T	missense_variant	Rv3040c_Rv3040c	p.Ala277Thr
3401850	G	A	synonymous_variant	Rv3041c_Rv3041c	p.Asp23Asp
3406798	G	A	missense_variant	adhC_Rv3045	p.Ala172Thr
3407028	C	T	synonymous_variant	adhC_Rv3045	p.Asn248Asn
3417404	G	T	missense_variant	dinP_Rv3056	p.Gly234Cys
3424462	C	T	synonymous_variant	fadE22_Rv3061c	p.Leu322Leu
3425336	G	A	missense_variant	fadE22_Rv3061c	p.Ala31Val
3427632	C	T	synonymous_variant	cstA_Rv3063	p.Ala130Ala
3428088	G	A	synonymous_variant	cstA_Rv3063	p.Ala282Ala
3431407	G	T	intergenic_region	Rv3066_Rv3066-Rv3067_Rv3067
3440919	T	G	missense_variant	atsF_Rv3077	p.Leu460Arg
3442240	C	A	stop_gained	Rv3079c_Rv3079c	p.Glu120*
3442704	G	C	missense_variant	pknK_Rv3080c	p.Cys1095Trp
3443994	A	G	synonymous_variant	pknK_Rv3080c	p.Arg665Arg
3447480	A	C	missense_variant	virS_Rv3082c	p.Leu316Arg
3448714	G	C	missense_variant	Rv3083_Rv3083	p.Asp71His
3453382	C	T	missense_variant	Rv3087_Rv3087	p.Ala153Val
3457428	C	T	intergenic_region	fadD13_Rv3089-Rv3090_Rv3090
3457514	C	G	intergenic_region	fadD13_Rv3089-Rv3090_Rv3090
3460765	G	C	synonymous_variant	Rv3091_Rv3091	p.Pro550Pro
3461239	T	C	missense_variant	Rv3092c_Rv3092c	p.Ile166Val
3465363	G	T	missense_variant	Rv3096_Rv3096	p.Ala273Ser
3474597	C	A	synonymous_variant	fprA_Rv3106	p.Val197Val
3479545	C	A	synonymous_variant	moaC1_Rv3111	p.Ala125Ala
3479561	G	A	missense_variant	moaC1_Rv3111	p.Asp131Asn
3497586	C	G	synonymous_variant	devS_Rv3132c	p.Ala560Ala
3504418	C	T	missense_variant	pflA_Rv3138	p.Pro75Leu
3526986	A	G	synonymous_variant	nuoN_Rv3158	p.Ala399Ala
3530023	C	T	missense_variant	Rv3161c_Rv3161c	p.Met372Ile
3530145	C	A	missense_variant	Rv3161c_Rv3161c	p.Asp332Tyr
3533759	G	A	synonymous_variant	moxR3_Rv3164c	p.Pro49Pro
3536008	G	T	missense_variant	Rv3167c_Rv3167c	p.Pro17Gln
3556606	G	A	stop_gained	Rv3190c_Rv3190c	p.Gln28*
3561229	C	A	synonymous_variant	Rv3193c_Rv3193c	p.Val648Val
3562837	C	T	synonymous_variant	Rv3193c_Rv3193c	p.Arg112Arg
3579651	G	A	missense_variant	Rv3202c_Rv3202c	p.Arg184Cys
3591304	G	A	synonymous_variant	Rv3213c_Rv3213c	p.His63His
3597682	C	T	missense_variant	TB7.3_Rv3221c	p.Val29Ile
3598321	C	T	synonymous_variant	rshA_Rv3221A	p.Ala12Ala
3610724	G	T	synonymous_variant	tgs3_Rv3234c	p.Arg156Arg
3611192	C	T	intergenic_region	tgs3_Rv3234c-Rv3235_Rv3235
3627478	C	A	missense_variant	tmk_Rv3247c	p.Ala196Ser
3629612	G	A	synonymous_variant	sahH_Rv3248c	p.Thr12Thr
3636878	G	A	synonymous_variant	Rv3256c_Rv3256c	p.Val146Val
3640557	T	C	synonymous_variant	fbiA_Rv3261	p.Val5Val
3643582	T	C	missense_variant	Rv3263_Rv3263	p.Trp136Arg
3647591	A	G	synonymous_variant	rmlD_Rv3266c	p.Asn73Asn
3661802	C	T	missense_variant	birA_Rv3279c	p.Gly71Ser
3663189	G	A	synonymous_variant	accD5_Rv3280	p.Arg376Arg
3670118	G	T	synonymous_variant	Rv3289c_Rv3289c	p.Gly98Gly
3671532	G	C	missense_variant	lat_Rv3290c	p.Ala88Gly
3671843	A	C	intergenic_region	lat_Rv3290c-lrpA_Rv3291c
3672105	G	C	missense_variant	lrpA_Rv3291c	p.His65Asp
3675767	C	T	missense_variant	Rv3294c_Rv3294c	p.Ala77Thr
3678091	G	A	synonymous_variant	lhr_Rv3296	p.Pro439Pro
3683237	G	T	synonymous_variant	atsB_Rv3299c	p.Ala909Ala
3683715	T	G	missense_variant	atsB_Rv3299c	p.Gln750Pro
3687372	A	G	missense_variant	phoY1_Rv3301c	p.Leu69Ser
3696028	G	A	missense_variant	pmmB_Rv3308	p.Ala389Thr
3704261	C	A	missense_variant	sdhC_Rv3316	p.Leu54Ile
3718609	C	T	synonymous_variant	nagA_Rv3332	p.Gly5Gly
3720342	G	A	synonymous_variant	Rv3333c_Rv3333c	p.Ser147Ser
3720792	T	G	intergenic_region	Rv3333c_Rv3333c-Rv3334_Rv3334
3725487	C	T	missense_variant	icd1_Rv3339c	p.Val120Met
3770325	C	T	missense_variant	folD_Rv3356c	p.Ala109Thr
3774506	G	A	synonymous_variant	Rv3364c_Rv3364c	p.Gly123Gly
3783802	G	C	missense_variant	dnaE2_Rv3370c	p.Cys313Trp
3791770	G	A	missense_variant	Rv3377c_Rv3377c	p.Ser195Leu
3793634	A	G	missense_variant	dxs2_Rv3379c	p.Cys412Arg
3804725	C	T	missense_variant	htdY_Rv3389c	p.Asp23Asn
3830566	G	A	synonymous_variant	guaB2_Rv3411c	p.Ser318Ser
3851084	A	G	missense_variant	gadB_Rv3432c	p.Ile224Thr
3851887	A	C	missense_variant	Rv3433c_Rv3433c	p.Ser443Ala
3854899	T	C	intergenic_region	Rv3435c_Rv3435c-glmS_Rv3436c
3861914	C	T	missense_variant	rpsI_Rv3442c	p.Ala13Thr
3862181	C	T	synonymous_variant	rplM_Rv3443c	p.Gln70Gln
3863530	G	T	synonymous_variant	Rv3446c_Rv3446c	p.Ala334Ala
3864041	G	A	missense_variant	Rv3446c_Rv3446c	p.Ala164Val
3865013	T	C	missense_variant	eccC4_Rv3447c	p.Ile1076Val
3868738	C	A	synonymous_variant	eccD4_Rv3448	p.Ile129Ile
3871093	G	A	missense_variant	mycP4_Rv3449	p.Gly448Arg
3871333	G	A	synonymous_variant	eccB4_Rv3450c	p.Tyr388Tyr
3874726	C	A	intragenic_variant	Rv3453_Rv3453	n.3874726C>A
3875978	G	A	intragenic_variant	Rv3453_Rv3453	n.3875978G>A
3876953	G	A	synonymous_variant	rplQ_Rv3456c	p.Val160Val
3883467	A	G	intergenic_region	rmlC_Rv3465-Rv3466_Rv3466
3899654	C	A	missense_variant	Rv3480c_Rv3480c	p.Arg250Leu
3902850	G	A	intergenic_region	Rv3483c_Rv3483c-Rv3484_Rv3484
3913737	G	A	synonymous_variant	lprN_Rv3495c	p.Ala266Ala
3920109	G	T	synonymous_variant	yrbE4A_Rv3501c	p.Ile251Ile
3921094	C	T	missense_variant	hsd4A_Rv3502c	p.Arg316His
3958007	C	T	missense_variant	Rv3521_Rv3521	p.His163Tyr
3968771	C	A	missense_variant	Rv3531c_Rv3531c	p.Gln58His
3974142	G	A	missense_variant	hsaG_Rv3535c	p.Pro120Leu
3974868	G	A	synonymous_variant	hsaE_Rv3536c	p.Thr143Thr
3984926	G	A	synonymous_variant	cyp125_Rv3545c	p.Leu174Leu
3989107	C	T	intergenic_region	Rv3549c_Rv3549c-echA20_Rv3550
3995240	G	A	stop_gained	Rv3555c_Rv3555c	p.Gln154*
4003645	C	T	missense_variant	fadE31_Rv3562	p.Ala162Val
4013076	G	A	synonymous_variant	kshB_Rv3571	p.Gly220Gly
4013388	G	A	missense_variant	kshB_Rv3571	p.Met324Ile
4014376	C	A	missense_variant	fadE34_Rv3573c	p.Asp613Tyr
4014431	C	T	synonymous_variant	fadE34_Rv3573c	p.Pro594Pro
4019103	G	T	intergenic_region	lppH_Rv3576-Rv3577_Rv3577
4020169	C	A	missense_variant	arsB2_Rv3578	p.Leu10Ile
4022652	G	A	synonymous_variant	cysS1_Rv3580c	p.Ser384Ser
4023528	C	T	synonymous_variant	cysS1_Rv3580c	p.Glu92Glu
4024079	T	C	missense_variant	ispF_Rv3581c	p.Gln90Arg
4024368	C	T	synonymous_variant	ispD_Rv3582c	p.Leu224Leu
4026800	G	C	synonymous_variant	radA_Rv3585	p.Ala119Ala
4040517	A	G	missense_variant	clpC1_Rv3596c	p.Val63Ala
4043818	C	T	synonymous_variant	Rv3600c_Rv3600c	p.Val14Val
4045670	G	A	missense_variant	Rv3603c_Rv3603c	p.Thr150Ile
4047137	G	T	missense_variant	Rv3604c_Rv3604c	p.Asp120Glu
4047693	G	T	intergenic_region	Rv3604c_Rv3604c-Rv3605c_Rv3605c
4049254	G	A	synonymous_variant	folP1_Rv3608c	p.Leu243Leu
4050270	T	C	missense_variant	folE_Rv3609c	p.Ile106Val
4057081	A	G	intergenic_region	espA_Rv3616c-ephA_Rv3617
4058711	T	C	missense_variant	Rv3618_Rv3618	p.Leu5Ser
4069797	C	T	missense_variant	Rv3630_Rv3630	p.Ser208Leu
4070735	G	C	synonymous_variant	Rv3631_Rv3631	p.Ala74Ala
4081987	G	C	synonymous_variant	Rv3644c_Rv3644c	p.Ala245Ala
4081996	G	C	synonymous_variant	Rv3644c_Rv3644c	p.Pro242Pro
4083360	T	G	missense_variant	Rv3645_Rv3645	p.Ile185Ser
4085200	G	C	missense_variant	topA_Rv3646c	p.Asp686Glu
4096190	G	A	synonymous_variant	Rv3658c_Rv3658c	p.Ala250Ala
4101018	C	T	intergenic_region	MTS2823_RVnc0036a-Rv3662c_Rv3662c
4106154	C	T	missense_variant	dppA_Rv3666c	p.Glu311Lys
4109606	C	T	synonymous_variant	acs_Rv3667	p.His605His
4113833	C	T	synonymous_variant	Rv3672c_Rv3672c	p.Pro170Pro
4115001	G	C	missense_variant	Rv3673c_Rv3673c	p.Arg53Gly
4115029	G	A	synonymous_variant	Rv3673c_Rv3673c	p.Asp43Asp
4116758	C	T	missense_variant	crp_Rv3676	p.Thr94Ile
4118620	G	T	missense_variant	Rv3678A_Rv3678A	p.Asp24Glu
4121675	T	C	intergenic_region	whiB4_Rv3681c-ponA2_Rv3682
4123325	C	T	synonymous_variant	ponA2_Rv3682	p.Ala470Ala
4126087	T	G	missense_variant	Rv3684_Rv3684	p.Ser217Ala
4133907	G	A	missense_variant	moxR2_Rv3692	p.Arg131His
4137190	T	C	intergenic_region	Rv3694c_Rv3694c-Rv3695_Rv3695
4138812	G	A	missense_variant	glpK_Rv3696c	p.Pro315Leu
4142689	G	A	missense_variant	Rv3699_Rv3699	p.Glu216Lys
4155903	G	T	missense_variant	dnaQ_Rv3711c	p.Ala276Glu
4163558	G	C	missense_variant	Rv3719_Rv3719	p.Ser418Thr
4163954	T	C	synonymous_variant	Rv3720_Rv3720	p.Asp73Asp
4169719	C	T	intergenic_region	Rv3723_Rv3723-Rv3725_Rv3725	n.4169719C>T
4171454	G	A	missense_variant	Rv3726_Rv3726	p.Glu12Lys
4187063	G	A	missense_variant	Rv3736_Rv3736	p.Gly144Arg
4187523	A	G	missense_variant	Rv3736_Rv3736	p.His297Arg
4190596	A	C	intergenic_region	PPE67_Rv3739c-Rv3740c_Rv3740c
4195938	G	A	missense_variant	Rv3745c_Rv3745c	p.Ser54Leu
4207657	G	A	missense_variant	Rv3762c_Rv3762c	p.Pro407Leu
4231150	G	A	missense_variant	epiB_Rv3784	p.Gly299Ser
4236844	G	A	missense_variant	dprE1_Rv3790	p.Ala356Thr
4237383	C	A	synonymous_variant	dprE2_Rv3791	p.Thr73Thr
4240102	C	G	synonymous_variant	embC_Rv3793	p.Thr80Thr
4241042	A	G	missense_variant	embC_Rv3793	p.Asn394Asp
4243580	G	A	synonymous_variant	embA_Rv3794	p.Val116Val
4244420	G	C	synonymous_variant	embA_Rv3794	p.Val396Val
4245969	C	T	missense_variant	embA_Rv3794	p.Pro913Ser
4247578	G	A	synonymous_variant	embB_Rv3795	p.Leu355Leu
4254347	T	A	intergenic_region	Rv3798_Rv3798-accD4_Rv3799c
4275935	A	G	missense_variant	csp_Rv3811	p.Met380Val
4276306	C	T	synonymous_variant	csp_Rv3811	p.Gly503Gly
4280441	C	A	synonymous_variant	Rv3815c_Rv3815c	p.Pro116Pro
4281143	C	G	synonymous_variant	Rv3816c_Rv3816c	p.Val143Val
4281272	G	A	synonymous_variant	Rv3816c_Rv3816c	p.Tyr100Tyr
4293107	G	A	missense_variant	papA1_Rv3824c	p.Ser23Leu
4296381	G	T	synonymous_variant	pks2_Rv3825c	p.Thr1075Thr
4303407	A	C	missense_variant	Rv3829c_Rv3829c	p.Ser534Arg
4305146	G	T	synonymous_variant	Rv3830c_Rv3830c	p.Leu180Leu
4306339	G	T	missense_variant	Rv3832c_Rv3832c	p.Ala158Glu
4307021	C	T	missense_variant	Rv3833_Rv3833	p.Pro52Leu
4307344	C	G	missense_variant	Rv3833_Rv3833	p.Leu160Val
4314843	G	A	synonymous_variant	glpQ1_Rv3842c	p.Asp240Asp
4316089	A	C	missense_variant	Rv3843c_Rv3843c	p.Leu170Val
4336774	C	T	intergenic_region	gltB_Rv3859c-Rv3860_Rv3860
4337574	A	G	synonymous_variant	Rv3860_Rv3860	p.Glu266Glu
4338361	C	T	missense_variant	whiB6_Rv3862c	p.Arg54Gln
4338603	G	A	intergenic_region	whiB6_Rv3862c-Rv3863_Rv3863
4344058	T	C	missense_variant	eccA1_Rv3868	p.Ser249Pro
4346710	T	G	missense_variant	eccCa1_Rv3870	p.Ile77Ser
4348418	G	A	synonymous_variant	eccCa1_Rv3870	p.Leu646Leu
4349402	T	A	missense_variant	eccCb1_Rv3871	p.Phe192Leu
4357773	G	A	synonymous_variant	espK_Rv3879c	p.Thr670Thr
4357946	C	T	missense_variant	espK_Rv3879c	p.Gly613Ser
4361141	G	A	missense_variant	espB_Rv3881c	p.Thr262Ile
4363243	A	C	missense_variant	eccE1_Rv3882c	p.Trp60Gly
4363275	G	A	missense_variant	eccE1_Rv3882c	p.Thr49Met
4366679	G	A	missense_variant	eccA2_Rv3884c	p.Arg54Cys
4367090	G	A	stop_gained	eccE2_Rv3885c	p.Arg478*
4368424	C	T	missense_variant	eccE2_Rv3885c	p.Gly33Asp
4383442	T	C	missense_variant	Rv3897c_Rv3897c	p.Ile67Val
4386142	G	A	missense_variant	Rv3900c_Rv3900c	p.Ser56Leu
4390380	A	G	missense_variant	Rv3903c_Rv3903c	p.Val18Ala
4398732	G	A	synonymous_variant	Rv3910_Rv3910	p.Leu712Leu
4401400	A	G	synonymous_variant	Rv3912_Rv3912	p.Pro177Pro
4407873	C	A	synonymous_variant	gid_Rv3919c	p.Val110Val
4408860	G	A	missense_variant	Rv3920c_Rv3920c	p.Ala13Val
4410386	G	T	synonymous_variant	Rv3922c_Rv3922c	p.Arg10Arg
4411016	G	A	GT:GQ:SDP:DP:RD:AD:FREQ:PVAL:RBQ:ABQ:RDF:RDR:ADF:ADR
