# Supplementary material for: Reference set of Mycobacterium tuberculosis clinical strains: A tool for research and product development
Source: PLoS One. 2019 Mar 25;14(3):e0214088. doi: 10.1371/journal.pone.0214088 (PMC6433267; doi:10.1371/journal.pone.0214088)
Supplement: S1 Table — (ZIP) [file pone.0214088.s001.zip › homo_snps/N0145.snps.tsv]

Position	REF	MUT	FUNCTION	GENE_NAME/Rv_NAME	AA_CHANGE
1849	C	A	intergenic_region	dnaA_Rv0001-dnaN_Rv0002
9143	C	T	synonymous_variant	gyrA_Rv0006	p.Ile614Ile
11820	C	G	intergenic_region	alaT_Rvnt02-Rv0008c_Rv0008c
13460	G	A	synonymous_variant	Rv0010c_Rv0010c	p.Asp33Asp
14401	G	A	missense_variant	Rv0012_Rv0012	p.Glu105Lys
14861	G	T	missense_variant	Rv0012_Rv0012	p.Gly258Val
16119	C	A	missense_variant	pknB_Rv0014c	p.Arg451Leu
17654	T	G	missense_variant	pknA_Rv0015c	p.Gln370Pro
17657	T	C	missense_variant	pknA_Rv0015c	p.Gln369Arg
21819	C	A	missense_variant	pstP_Rv0018c	p.Ala455Ser
23174	A	C	missense_variant	pstP_Rv0018c	p.Leu3Arg
25610	G	C	intergenic_region	fhaA_Rv0020c-leuT_Rvnt03
27469	G	A	intergenic_region	whiB5_Rv0022c-Rv0023_Rv0023
35608	C	T	synonymous_variant	bioF2_Rv0032	p.Ala438Ala
36008	G	C	missense_variant	bioF2_Rv0032	p.Asp572His
36538	C	T	synonymous_variant	bioF2_Rv0032	p.Ser748Ser
37305	C	G	missense_variant	fadD34_Rv0035	p.Ser16Trp
37334	A	T	missense_variant	fadD34_Rv0035	p.Thr26Ser
39158	C	G	synonymous_variant	Rv0036c_Rv0036c	p.Arg224Arg
39758	G	A	synonymous_variant	Rv0036c_Rv0036c	p.His24His
43945	G	A	synonymous_variant	leuS_Rv0041	p.Val128Val
44768	A	G	missense_variant	leuS_Rv0041	p.Arg403Gly
48503	T	C	synonymous_variant	Rv0044c_Rv0044c	p.Arg175Arg
49360	C	T	missense_variant	Rv0045c_Rv0045c	p.Val194Ile
57298	C	G	missense_variant	Rv0051_Rv0051	p.Arg535Gly
63146	G	T	intergenic_region	dnaB_Rv0058-Rv0059_Rv0059
65150	C	T	stop_gained	Rv0061c_Rv0061c	p.Trp67*
70035	C	T	synonymous_variant	Rv0064_Rv0064	p.Ala472Ala
75233	C	A	intergenic_region	Rv0067c_Rv0067c-Rv0068_Rv0068
79480	T	C	intergenic_region	glyA2_Rv0070c-Rv0071_Rv0071
87468	C	T	missense_variant	Rv0078A_Rv0078A	p.Glu112Lys
89200	T	G	missense_variant	Rv0080_Rv0080	p.Val60Gly
94388	G	A	synonymous_variant	hycQ_Rv0086	p.Gly146Gly
96894	C	T	intergenic_region	hycE_Rv0087-Rv0088_Rv0088
97350	A	C	synonymous_variant	Rv0088_Rv0088	p.Arg142Arg
97696	C	T	intergenic_region	Rv0088_Rv0088-Rv0089_Rv0089
101539	C	T	synonymous_variant	ctpA_Rv0092	p.Gly319Gly
103600	G	A	missense_variant	Rv0093c_Rv0093c	p.Arg22Cys
123454	C	T	stop_gained	Rv0104_Rv0104	p.Gln380*
126803	G	A	missense_variant	ctpI_Rv0107c	p.Pro1247Ser
135329	C	T	synonymous_variant	Rv0111_Rv0111	p.Pro460Pro
139297	G	T	missense_variant	hddA_Rv0115	p.Gly262Val
139756	C	T	intergenic_region	hddA_Rv0115-Rv0115a_Rv0115a
141623	G	A	missense_variant	oxyS_Rv0117	p.Asp142Asn
144699	C	A	synonymous_variant	fadD7_Rv0119	p.Leu217Leu
146236	C	G	synonymous_variant	fusA2_Rv0120c	p.Ala512Ala
147262	G	T	missense_variant	fusA2_Rv0120c	p.Asp170Glu
163705	C	T	missense_variant	cyp138_Rv0136	p.Pro114Ser
163706	C	T	missense_variant	cyp138_Rv0136	p.Pro114Leu
176940	G	T	missense_variant	Rv0150c_Rv0150c	p.Pro5Thr
182824	G	A	synonymous_variant	fadE2_Rv0154c	p.Ile125Ile
183091	C	G	synonymous_variant	fadE2_Rv0154c	p.Pro36Pro
190816	A	C	synonymous_variant	Rv0161_Rv0161	p.Ser70Ser
195360	C	T	missense_variant	fadD5_Rv0166	p.Ala123Val
195682	C	G	synonymous_variant	fadD5_Rv0166	p.Val230Val
203038	T	C	missense_variant	mce1D_Rv0172	p.Ile188Thr
204094	G	T	synonymous_variant	lprK_Rv0173	p.Val10Val
208322	G	T	missense_variant	Rv0176_Rv0176	p.Ala291Ser
213147	C	A	missense_variant	sigG_Rv0182c	p.Asp332Tyr
213281	C	T	missense_variant	sigG_Rv0182c	p.Gly287Asp
215977	C	T	missense_variant	Rv0185_Rv0185	p.Ala88Val
222925	G	A	missense_variant	Rv0191_Rv0191	p.Ala213Thr
223752	G	C	synonymous_variant	Rv0192_Rv0192	p.Gly63Gly
225668	T	C	missense_variant	Rv0193c_Rv0193c	p.Ser302Gly
230170	C	T	missense_variant	Rv0194_Rv0194	p.Pro1098Leu
233358	C	A	synonymous_variant	Rv0197_Rv0197	p.Val376Val
233364	C	G	missense_variant	Rv0197_Rv0197	p.Ser378Arg
243598	G	A	missense_variant	Rv0205_Rv0205	p.Arg72His
251669	C	T	intergenic_region	Rv0210_Rv0210-pckA_Rv0211
260282	T	G	missense_variant	lipW_Rv0217c	p.Thr184Pro
262268	A	T	synonymous_variant	Rv0219_Rv0219	p.Ala5Ala
264129	G	A	missense_variant	Rv0221_Rv0221	p.Met21Ile
267751	G	C	missense_variant	Rv0223c_Rv0223c	p.Ala5Gly
270430	G	C	missense_variant	Rv0226c_Rv0226c	p.Pro379Ala
278021	T	C	synonymous_variant	Rv0232_Rv0232	p.Arg41Arg
282892	C	T	synonymous_variant	aftD_Rv0236c	p.Thr1320Thr
283610	G	A	missense_variant	aftD_Rv0236c	p.Ala1081Val
288260	C	T	synonymous_variant	lpqI_Rv0237	p.Leu359Leu
296312	C	T	missense_variant	Rv0245_Rv0245	p.Ser103Phe
305188	G	T	missense_variant	nirB_Rv0252	p.Val775Leu
320180	G	A	synonymous_variant	oplA_Rv0266c	p.Ile325Ile
331588	A	G	missense_variant	Rv0275c_Rv0275c	p.Leu24Ser
343281	C	G	synonymous_variant	eccA3_Rv0282	p.Ala384Ala
345594	A	G	missense_variant	eccB3_Rv0283	p.Ser525Gly
352438	C	T	missense_variant	espG3_Rv0289	p.Ala97Val
353309	G	A	missense_variant	eccD3_Rv0290	p.Ser76Asn
353365	G	A	missense_variant	eccD3_Rv0290	p.Ala95Thr
363464	G	A	synonymous_variant	Rv0298_Rv0298	p.Arg71Arg
364854	C	G	missense_variant	Rv0302_Rv0302	p.His84Asp
377014	C	T	synonymous_variant	Rv0307c_Rv0307c	p.Leu14Leu
379528	G	T	missense_variant	Rv0311_Rv0311	p.Glu119Asp
381030	G	A	missense_variant	Rv0312_Rv0312	p.Gly159Ser
383716	C	T	missense_variant	Rv0315_Rv0315	p.Pro39Ser
396199	T	C	intergenic_region	Rv0330c_Rv0330c-Rv0331_Rv0331
412280	G	T	missense_variant	iniA_Rv0342	p.Gln481His
422745	C	T	synonymous_variant	dnaJ1_Rv0352	p.Gly98Gly
438271	A	G	missense_variant	Rv0359_Rv0359	p.Thr252Ala
441823	C	T	synonymous_variant	fba_Rv0363c	p.Glu159Glu
447442	T	C	missense_variant	Rv0370c_Rv0370c	p.Glu201Gly
454333	T	G	missense_variant	Rv0376c_Rv0376c	p.Thr14Pro
455325	G	C	missense_variant	Rv0377_Rv0377	p.Arg302Pro
455329	C	T	synonymous_variant	Rv0377_Rv0377	p.Gly303Gly
456594	T	C	missense_variant	Rv0380c_Rv0380c	p.Met76Val
460413	C	T	synonymous_variant	clpB_Rv0384c	p.Lys530Lys
465300	C	T	synonymous_variant	Rv0386_Rv0386	p.Phe630Phe
468357	G	A	missense_variant	purT_Rv0389	p.Gly8Glu
477234	T	G	missense_variant	Rv0398c_Rv0398c	p.Glu29Asp
484596	C	T	missense_variant	fadD30_Rv0404	p.Pro207Leu
497491	G	A	synonymous_variant	glnH_Rv0411c	p.Asp270Asp
508639	T	G	missense_variant	thiC_Rv0423c	p.Glu529Asp
514657	G	T	missense_variant	ctpH_Rv0425c	p.Ala222Glu
515527	G	A	missense_variant	Rv0426c_Rv0426c	p.Pro97Leu
517411	G	A	synonymous_variant	Rv0428c_Rv0428c	p.Arg131Arg
518987	C	T	synonymous_variant	Rv0430_Rv0430	p.Arg85Arg
519185	G	T	missense_variant	Rv0431_Rv0431	p.Gly38Val
522081	G	A	missense_variant	Rv0434_Rv0434	p.Ala190Thr
527316	G	C	missense_variant	moeA2_Rv0438c	p.Ile15Met
528354	A	C	intergenic_region	Rv0439c_Rv0439c-groEL2_Rv0440
533547	C	G	missense_variant	rskA_Rv0444c	p.Glu81Asp
534427	A	T	intergenic_region	sigK_Rv0445c-Rv0446c_Rv0446c
542014	C	G	intergenic_region	mmpS4_Rv0451c-Rv0452_Rv0452
542514	C	G	missense_variant	Rv0452_Rv0452	p.His125Asp
549363	C	G	missense_variant	Rv0457c_Rv0457c	p.Arg82Pro
551044	T	C	missense_variant	Rv0458_Rv0458	p.Val457Ala
561776	C	T	intergenic_region	pcaA_Rv0470c-Rv0470A_Rv0470A
561777	C	T	intergenic_region	pcaA_Rv0470c-Rv0470A_Rv0470A
565404	T	G	synonymous_variant	Rv0474_Rv0474	p.Arg128Arg
572591	C	T	synonymous_variant	lprQ_Rv0483	p.Asp294Asp
573384	G	T	missense_variant	Rv0484c_Rv0484c	p.Leu140Ile
575907	C	T	missense_variant	mshA_Rv0486	p.Ala187Val
580772	T	A	intergenic_region	senX3_Rv0490-regX3_Rv0491
583171	A	C	missense_variant	Rv0492c_Rv0492c	p.Ser70Ala
584511	T	G	synonymous_variant	Rv0493c_Rv0493c	p.Thr60Thr
590763	C	G	missense_variant	proC_Rv0500	p.Asp227Glu
605150	G	A	synonymous_variant	hemB_Rv0512	p.Arg183Arg
611048	T	G	intergenic_region	Rv0518_Rv0518-Rv0519c_Rv0519c
618480	A	G	missense_variant	Rv0528_Rv0528	p.Asp59Gly
620625	A	G	missense_variant	ccsA_Rv0529	p.Ile245Met
621598	C	T	missense_variant	Rv0530_Rv0530	p.Pro231Leu
627485	G	A	missense_variant	galE3_Rv0536	p.Val80Ile
628864	T	C	missense_variant	Rv0537c_Rv0537c	p.Thr290Ala
640954	A	G	intergenic_region	vapB3_Rv0550c-fadD8_Rv0551c
657081	C	T	synonymous_variant	Rv0565c_Rv0565c	p.Val130Val
657142	C	T	missense_variant	Rv0565c_Rv0565c	p.Arg110His
657578	G	A	synonymous_variant	Rv0566c_Rv0566c	p.Asp154Asp
669033	T	A	missense_variant	Rv0575c_Rv0575c	p.Asp238Val
671385	C	G	missense_variant	TB27.3_Rv0577	p.Pro74Ala
683829	C	T	synonymous_variant	Rv0585c_Rv0585c	p.Ala148Ala
684290	G	A	intergenic_region	Rv0585c_Rv0585c-mce2R_Rv0586
686264	G	A	missense_variant	Rv0588_Rv0588	p.Ala113Thr
690248	A	C	missense_variant	mce2C_Rv0591	p.Asn397Thr
694531	A	G	missense_variant	mce2F_Rv0594	p.Asn432Ser
695854	C	A	synonymous_variant	Rv0597c_Rv0597c	p.Arg350Arg
696917	G	T	intergenic_region	Rv0597c_Rv0597c-vapC27_Rv0598c
699840	A	C	intergenic_region	tcrA_Rv0602c-Rv0603_Rv0603
700776	C	T	missense_variant	lpqO_Rv0604	p.Pro180Ser
705206	T	G	missense_variant	Rv0610c_Rv0610c	p.Glu235Ala
705602	C	T	missense_variant	Rv0610c_Rv0610c	p.Ser103Asn
707334	T	C	missense_variant	Rv0613c_Rv0613c	p.Thr728Ala
715266	G	A	stop_gained&splice_region_variant	Rv0621_Rv0621	p.Trp355*
717588	G	A	synonymous_variant	Rv0625c_Rv0625c	p.Val102Val
721373	T	G	missense_variant	recD_Rv0629c	p.Glu120Asp
725190	G	A	synonymous_variant	recC_Rv0631c	p.Phe1039Phe
731015	A	G	missense_variant	Rv0634c_Rv0634c	p.Tyr7His
732491	T	C	synonymous_variant	hadB_Rv0636	p.Val33Val
738522	T	G	missense_variant	mmaA2_Rv0644c	p.Glu213Asp
757139	C	A	missense_variant	atsD_Rv0663	p.Arg335Ser
773497	C	A	missense_variant	echA4_Rv0673	p.Phe125Leu
776182	C	T	missense_variant	mmpL5_Rv0676c	p.Asp767Asn
779615	G	C	missense_variant	Rv0679c_Rv0679c	p.Asn142Lys
791249	C	T	missense_variant	Rv0691c_Rv0691c	p.Ala140Thr
797736	C	T	synonymous_variant	Rv0697_Rv0697	p.Leu268Leu
798355	G	C	missense_variant	Rv0697_Rv0697	p.Ala475Pro
799666	A	G	missense_variant	Rv0699_Rv0699	p.Asp13Gly
811753	C	T	synonymous_variant	rplX_Rv0715	p.His4His
815236	C	T	missense_variant	rplO_Rv0723	p.Thr16Ile
815851	G	A	synonymous_variant	sppA_Rv0724	p.Arg63Arg
821907	C	T	missense_variant	xylB_Rv0729	p.Pro134Leu
835611	C	T	missense_variant	Rv0745_Rv0745	p.Thr153Met
842030	C	T	intergenic_region	Rv0749A_Rv0749A-Rv0750_Rv0750
861216	T	G	missense_variant	aldA_Rv0768	p.Leu102Arg
862360	C	T	synonymous_variant	aldA_Rv0768	p.Leu483Leu
866051	G	A	missense_variant	ggtA_Rv0773c	p.Arg447Cys
871271	C	A	missense_variant	purB_Rv0777	p.Pro422Thr
876141	G	T	intergenic_region	purC_Rv0780-emrB_Rv0783c	n.876141G>T
892416	C	T	synonymous_variant	Rv0799c_Rv0799c	p.Val286Val
894888	C	T	synonymous_variant	Rv0801_Rv0801	p.Ser86Ser
903537	G	T	missense_variant	purF_Rv0808	p.Arg476Leu
911261	C	T	missense_variant	Rv0818_Rv0818	p.Pro97Leu
913274	G	C	synonymous_variant	phoT_Rv0820	p.Ser183Ser
916046	G	T	missense_variant	Rv0822c_Rv0822c	p.Pro89His
919351	A	C	missense_variant	Rv0825c_Rv0825c	p.Phe68Cys
933699	T	G	synonymous_variant	Rv0837c_Rv0837c	p.Gly111Gly
938246	G	A	synonymous_variant	Rv0842_Rv0842	p.Leu45Leu
940602	C	G	missense_variant	narL_Rv0844c	p.Gly169Arg
940748	T	G	missense_variant	narL_Rv0844c	p.Lys120Thr
948294	C	T	missense_variant	Rv0851c_Rv0851c	p.Gly59Ser
951142	A	C	intergenic_region	pdc_Rv0853c-Rv0854_Rv0854
951702	C	T	missense_variant	far_Rv0855	p.Ala24Val
954101	C	T	missense_variant	dapC_Rv0858c	p.Ala274Thr
954468	C	G	synonymous_variant	dapC_Rv0858c	p.Ala151Ala
972980	C	T	missense_variant	Rv0874c_Rv0874c	p.Gly243Ser
991896	T	C	missense_variant	Rv0890c_Rv0890c	p.Glu234Gly
996205	T	C	missense_variant	Rv0893c_Rv0893c	p.Lys31Glu
996346	G	A	intergenic_region	Rv0893c_Rv0893c-Rv0894_Rv0894
996982	G	A	synonymous_variant	Rv0894_Rv0894	p.Ala153Ala
1011511	A	C	missense_variant	Rv0907_Rv0907	p.Tyr459Ser
1012740	C	T	missense_variant	ctpE_Rv0908	p.Ala337Val
1014815	G	T	missense_variant	Rv0909_Rv0909	p.Gln45His
1022003	A	C	intergenic_region	PE7_Rv0916c-betP_Rv0917
1034758	C	T	intergenic_region	Rv0927c_Rv0927c-pstS3_Rv0928
1040251	C	A	synonymous_variant	pstS2_Rv0932c	p.Pro266Pro
1040706	C	A	missense_variant	pstS2_Rv0932c	p.Ala115Ser
1063765	A	G	missense_variant	sucD_Rv0952	p.Lys209Arg
1070038	G	A	synonymous_variant	Rv0958_Rv0958	p.Val52Val
1071966	A	G	missense_variant	Rv0959_Rv0959	p.Asn238Asp
1076689	A	C	intergenic_region	Rv0964c_Rv0964c-Rv0965c_Rv0965c
1076880	C	T	synonymous_variant	Rv0965c_Rv0965c	p.Ala106Ala
1094413	C	G	intergenic_region	PE_PGRS17_Rv0978c-Rv0979c_Rv0979c
1094415	T	C	intergenic_region	PE_PGRS17_Rv0978c-Rv0979c_Rv0979c
1096508	C	G	intergenic_region	PE_PGRS18_Rv0980c-mprA_Rv0981
1096510	T	C	intergenic_region	PE_PGRS18_Rv0980c-mprA_Rv0981
1096567	A	G	intergenic_region	PE_PGRS18_Rv0980c-mprA_Rv0981
1096633	T	G	intergenic_region	PE_PGRS18_Rv0980c-mprA_Rv0981
1097023	A	G	missense_variant	mprA_Rv0981	p.Ser68Gly
1097220	C	T	synonymous_variant	mprA_Rv0981	p.Ser133Ser
1097442	C	T	synonymous_variant	mprA_Rv0981	p.Asp207Asp
1099058	G	A	intergenic_region	mprB_Rv0982-pepD_Rv0983
1102468	C	A	synonymous_variant	Rv0986_Rv0986	p.Gly222Gly
1102646	G	A	synonymous_variant	Rv0987_Rv0987	p.Ala35Ala
1103656	C	T	missense_variant	Rv0987_Rv0987	p.Ala372Val
1108521	G	A	intergenic_region	Rv0991c_Rv0991c-Rv0992c_Rv0992c
1109163	G	C	missense_variant	Rv0992c_Rv0992c	p.Ile3Met
1110956	G	T	missense_variant	moeA1_Rv0994	p.Gly230Cys
1111678	G	A	missense_variant	rimJ_Rv0995	p.Gly23Ser
1113290	C	G	missense_variant	Rv0996_Rv0996	p.Gln303Glu
1123597	G	A	missense_variant	Rv1005c_Rv1005c	p.Ser1Leu
1127493	T	C	synonymous_variant	tatD_Rv1008	p.Asn135Asn
1128883	G	A	missense_variant	rpfB_Rv1009	p.Val265Met
1131300	A	G	missense_variant	Rv1012_Rv1012	p.Asn58Ser
1143832	C	A	missense_variant	lpqU_Rv1022	p.Pro33Thr
1145848	A	C	missense_variant	eno_Rv1023	p.Lys429Gln
1148930	C	T	missense_variant	kdpE_Rv1027c	p.Gly60Ser
1151054	C	G	synonymous_variant	kdpD_Rv1028c	p.Ser211Ser
1168776	T	G	intergenic_region	Rv1045_Rv1045-Rv1047_Rv1047	n.1168776T>G
1171204	C	G	missense_variant	Rv1048c_Rv1048c	p.Arg317Pro
1172085	C	A	missense_variant	Rv1048c_Rv1048c	p.Glu23Asp
1173750	G	T	synonymous_variant	Rv1050_Rv1050	p.Ala290Ala
1175343	C	T	intergenic_region	Rv1051c_Rv1051c-Rv1052_Rv1052
1177157	G	A	intergenic_region	Rv1052_Rv1052-leuX_Rvnt17	n.1177157G>A
1197157	T	G	intergenic_region	Rv1072_Rv1072-Rv1073_Rv1073
1201581	A	C	missense_variant	lipU_Rv1076	p.Gln272Pro
1215742	G	A	intergenic_region	Rv1088a_Rv1088a-PE_PGRS22_Rv1091	n.1215742G>A
1215743	C	A	intergenic_region	Rv1088a_Rv1088a-PE_PGRS22_Rv1091	n.1215743C>A
1220570	T	G	intergenic_region	MTS0858_RVnc0034-glyA1_Rv1093
1227830	G	T	synonymous_variant	glpX_Rv1099c	p.Thr285Thr
1235446	C	T	synonymous_variant	xseA_Rv1108c	p.Ser5Ser
1250357	G	T	missense_variant	ppdK_Rv1127c	p.Pro350Thr
1265070	G	T	missense_variant	Rv1138a_Rv1138a	p.Gly13Cys
1267597	G	A	missense_variant	Rv1140_Rv1140	p.Gly84Asp
1285001	A	C	missense_variant	pimE_Rv1159	p.Thr4Pro
1286766	G	C	missense_variant	mutT2_Rv1160	p.Gly58Arg
1287112	C	T	intergenic_region	mutT2_Rv1160-narG_Rv1161
1288698	G	A	synonymous_variant	narG_Rv1161	p.Gly457Gly
1293333	C	G	missense_variant	narJ_Rv1163	p.Pro179Arg
1310316	T	C	missense_variant	Rv1178_Rv1178	p.Val318Ala
1317655	C	T	synonymous_variant	pks4_Rv1181	p.Leu808Leu
1322741	A	G	missense_variant	mmpL10_Rv1183	p.Thr408Ala
1329234	G	A	synonymous_variant	Rv1186c_Rv1186c	p.Asp24Asp
1333669	T	G	synonymous_variant	Rv1190_Rv1190	p.Gly230Gly
1336164	C	T	missense_variant	fadD36_Rv1193	p.Pro124Leu
1349733	G	C	missense_variant	fadD6_Rv1206	p.Glu134Asp
1351407	C	G	missense_variant	folP2_Rv1207	p.Arg73Gly
1358940	A	C	missense_variant	Rv1215c_Rv1215c	p.Ser169Ala
1361190	G	A	synonymous_variant	Rv1217c_Rv1217c	p.Ser204Ser
1361285	C	T	missense_variant	Rv1217c_Rv1217c	p.Ala173Thr
1368947	G	A	missense_variant	Rv1226c_Rv1226c	p.Ala450Val
1370852	T	G	intergenic_region	Rv1227c_Rv1227c-lpqX_Rv1228
1374201	A	G	intergenic_region	Rv1230c_Rv1230c-Rv1231c_Rv1231c
1375044	C	G	synonymous_variant	Rv1232c_Rv1232c	p.Ala375Ala
1395010	G	A	missense_variant	Rv1250_Rv1250	p.Gly278Arg
1397201	G	A	synonymous_variant	Rv1251c_Rv1251c	p.Asn680Asn
1400396	G	A	missense_variant	deaD_Rv1253	p.Val143Met
1410062	C	G	missense_variant	Rv1262c_Rv1262c	p.Arg104Pro
1417554	C	G	intergenic_region	embR_Rv1267c-Rv1268c_Rv1268c
1419182	G	C	synonymous_variant	lprA_Rv1270c	p.Gly189Gly
1421150	G	C	missense_variant	Rv1272c_Rv1272c	p.Pro386Ala
1424699	C	T	missense_variant	lprB_Rv1274	p.Pro168Leu
1458144	A	C	missense_variant	Rv1301_Rv1301	p.Gln196Pro
1477596	C	T	synonymous_variant	ogt_Rv1316c	p.Gly12Gly
1490911	A	G	missense_variant	glgB_Rv1326c	p.Ser468Pro
1492194	C	T	missense_variant	glgB_Rv1326c	p.Gly40Asp
1496964	T	G	missense_variant	glgP_Rv1328	p.Ser801Ala
1498951	G	T	missense_variant	dinG_Rv1329c	p.Thr80Lys
1501700	G	A	synonymous_variant	Rv1333_Rv1333	p.Val34Val
1505194	C	T	synonymous_variant	murI_Rv1338	p.Gly40Gly
1505973	A	G	synonymous_variant	Rv1339_Rv1339	p.Arg19Arg
1523175	C	A	synonymous_variant	moeY_Rv1355c	p.Ala286Ala
1523791	G	A	missense_variant	moeY_Rv1355c	p.Pro81Leu
1526311	G	T	intergenic_region	Rv1357c_Rv1357c-Rv1358_Rv1358
1541798	C	T	missense_variant	lprF_Rv1368	p.Ala260Val
1548087	A	G	missense_variant	Rv1375_Rv1375	p.Arg86Gly
1556787	T	C	missense_variant	carA_Rv1383	p.Ser273Pro
1559562	A	C	missense_variant	carB_Rv1384	p.Glu821Ala
1574206	C	T	missense_variant	vapC10_Rv1397c	p.Gly103Asp
1576481	T	G	missense_variant	lipI_Rv1400c	p.Thr106Pro
1576527	G	T	missense_variant	lipI_Rv1400c	p.Phe90Leu
1577241	G	A	synonymous_variant	Rv1401_Rv1401	p.Pro104Pro
1584379	C	A	missense_variant	fmu_Rv1407	p.Leu427Ile
1585283	C	A	missense_variant	ribG_Rv1409	p.Asn30Lys
1585404	A	G	missense_variant	ribG_Rv1409	p.Thr71Ala
1592722	C	G	missense_variant	lprH_Rv1418	p.Cys28Trp
1593331	G	A	intergenic_region	lprH_Rv1418-Rv1419_Rv1419
1594906	G	A	missense_variant	uvrC_Rv1420	p.Val289Ile
1595342	T	C	missense_variant	uvrC_Rv1420	p.Val434Ala
1596723	G	A	missense_variant	Rv1421_Rv1421	p.Asp249Asn
1597621	C	G	synonymous_variant	Rv1422_Rv1422	p.Ala247Ala
1600685	T	C	missense_variant	Rv1425_Rv1425	p.Leu343Pro
1611283	C	T	intergenic_region	Rv1432_Rv1432-Rv1433_Rv1433
1616061	C	T	synonymous_variant	tpi_Rv1438	p.Ser166Ser
1617302	G	T	missense_variant	Rv1439c_Rv1439c	p.Leu29Ile
1620181	C	G	missense_variant	bisC_Rv1442	p.Leu131Val
1639418	G	A	synonymous_variant	Rv1453_Rv1453	p.Leu346Leu
1639643	C	T	synonymous_variant	Rv1453_Rv1453	p.Arg421Arg
1640442	T	C	synonymous_variant	qor_Rv1454c	p.Gly73Gly
1647436	G	A	missense_variant	Rv1461_Rv1461	p.Val150Ile
1651308	A	G	missense_variant	Rv1463_Rv1463	p.Glu198Gly
1659994	T	C	missense_variant	echA12_Rv1472	p.Ser78Pro
1669158	T	C	intergenic_region	Rv1478_Rv1478-moxR1_Rv1479
1678706	A	C	missense_variant	Rv1489_Rv1489	p.Lys52Thr
1688064	A	G	missense_variant	lipL_Rv1497	p.Met42Val
1694547	C	A	intragenic_variant	Rv1503c_Rv1503c	n.1694547C>A
1695037	G	A	intragenic_variant	Rv1503c_Rv1503c	n.1695037G>A
1695674	A	G	synonymous_variant	Rv1505c_Rv1505c	p.Tyr91Tyr
1695796	C	T	missense_variant	Rv1505c_Rv1505c	p.Ala51Thr
1697896	C	T	intergenic_region	Rv1507A_Rv1507A-Rv1508c_Rv1508c
1701215	C	T	intergenic_region	Rv1509_Rv1509-Rv1510_Rv1510
1701684	G	A	synonymous_variant	Rv1510_Rv1510	p.Leu130Leu
1706685	C	A	missense_variant	Rv1515c_Rv1515c	p.Gly281Val
1706746	A	C	missense_variant	Rv1515c_Rv1515c	p.Phe261Val
1711670	C	T	missense_variant	Rv1520_Rv1520	p.Arg215Cys
1715165	G	C	missense_variant	mmpL12_Rv1522c	p.Ile816Met
1719391	T	C	synonymous_variant	Rv1524_Rv1524	p.Phe222Phe
1722200	C	G	synonymous_variant	pks5_Rv1527c	p.Val2070Val
1722228	A	C	missense_variant	pks5_Rv1527c	p.Leu2061Arg
1726816	T	G	missense_variant	pks5_Rv1527c	p.Thr532Pro
1733134	C	T	synonymous_variant	Rv1532c_Rv1532c	p.Gln139Gln
1733325	C	G	missense_variant	Rv1532c_Rv1532c	p.Ala76Pro
1741352	C	T	missense_variant	ansA_Rv1538c	p.Gly281Ser
1760923	C	T	synonymous_variant	frdD_Rv1555	p.Thr124Thr
1770945	C	T	synonymous_variant	treX_Rv1564c	p.Glu219Glu
1774659	C	T	intergenic_region	Rv1566c_Rv1566c-Rv1567c_Rv1567c
1797577	G	A	missense_variant	nadC_Rv1596	p.Asp64Asn
1811375	G	T	synonymous_variant	trpB_Rv1612	p.Gly83Gly
1826054	C	T	missense_variant	Rv1624c_Rv1624c	p.Ala178Thr
1827477	C	T	missense_variant	cya_Rv1625c	p.Ala157Thr
1829557	C	T	missense_variant	Rv1627c_Rv1627c	p.Val173Ile
1831220	A	C	missense_variant	polA_Rv1629	p.Thr186Pro
1831226	A	G	missense_variant	polA_Rv1629	p.Arg188Gly
1831288	C	T	synonymous_variant	polA_Rv1629	p.Pro208Pro
1834177	A	C	synonymous_variant	rpsA_Rv1630	p.Arg212Arg
1839260	G	T	synonymous_variant	Rv1634_Rv1634	p.Leu31Leu
1844339	A	G	missense_variant	uvrA_Rv1638	p.Asp200Gly
1849051	C	T	synonymous_variant	lysX_Rv1640c	p.Pro995Pro
1849934	A	G	missense_variant	lysX_Rv1640c	p.Ile701Thr
1872959	G	A	synonymous_variant	argH_Rv1659	p.Arg107Arg
1876976	C	A	missense_variant	pks7_Rv1661	p.Thr558Lys
1877744	A	C	missense_variant	pks7_Rv1661	p.Glu814Ala
1885385	T	G	missense_variant	pks8_Rv1662	p.Leu1228Val
1888128	A	G	missense_variant	pks9_Rv1664	p.Thr35Ala
1888373	T	C	synonymous_variant	pks9_Rv1664	p.Ala116Ala
1889073	C	G	missense_variant	pks9_Rv1664	p.Pro350Ala
1891388	C	G	missense_variant	pks11_Rv1665	p.Pro55Ala
1892017	T	C	synonymous_variant	pks11_Rv1665	p.His264His
1900800	G	A	missense_variant	cmr_Rv1675c	p.Ala59Val
1902337	A	C	intergenic_region	dsbF_Rv1677-Rv1678_Rv1678
1906078	A	G	missense_variant	moeX_Rv1681	p.Thr277Ala
1906336	G	A	intergenic_region	moeX_Rv1681-Rv1682_Rv1682
1920120	T	G	synonymous_variant	recN_Rv1696	p.Pro146Pro
1924008	G	A	synonymous_variant	pyrG_Rv1699	p.Pro60Pro
1924959	C	T	synonymous_variant	pyrG_Rv1699	p.Gly377Gly
1931470	A	G	intergenic_region	cycA_Rv1704c-PPE22_Rv1705c
1935695	G	T	missense_variant	Rv1707_Rv1707	p.Ala272Ser
1936525	A	G	missense_variant	Rv1708_Rv1708	p.Thr56Ala
1939763	A	G	synonymous_variant	cmk_Rv1712	p.Pro55Pro
1947282	A	G	synonymous_variant	vapC12_Rv1720c	p.Arg46Arg
1952160	C	T	synonymous_variant	Rv1726_Rv1726	p.Thr103Thr
1955933	G	T	missense_variant	Rv1730c_Rv1730c	p.Thr438Lys
1955941	G	C	missense_variant	Rv1730c_Rv1730c	p.Asp435Glu
1956523	A	C	synonymous_variant	Rv1730c_Rv1730c	p.Thr241Thr
1961735	A	G	synonymous_variant	Rv1735c_Rv1735c	p.Ala18Ala
1963957	C	T	missense_variant	narX_Rv1736c	p.Gly77Asp
1967026	C	T	synonymous_variant	Rv1739c_Rv1739c	p.Ala204Ala
1967543	C	A	missense_variant	Rv1739c_Rv1739c	p.Gly32Val
1980652	G	T	synonymous_variant	Rv1751_Rv1751	p.Pro344Pro
2003105	C	T	synonymous_variant	Rv1769_Rv1769	p.Phe160Phe
2003827	A	C	missense_variant	Rv1769_Rv1769	p.Asp401Ala
2017291	C	T	synonymous_variant	malQ_Rv1781c	p.Arg62Arg
2019236	G	T	synonymous_variant	eccB5_Rv1782	p.Pro499Pro
2023628	C	G	missense_variant	cyp143_Rv1785c	p.Gly334Ala
2030521	A	T	intragenic_variant	esxM_Rv1792	n.2030521A>T
2034070	A	C	synonymous_variant	mycP5_Rv1796	p.Pro114Pro
2062922	C	T	missense_variant	bacA_Rv1819c	p.Val603Ile
2067684	G	A	missense_variant	secA2_Rv1821	p.Val410Met
2069771	C	A	missense_variant	Rv1823_Rv1823	p.Gln24Lys
2072190	C	A	missense_variant	gcvH_Rv1826	p.Ala80Glu
2072313	C	A	missense_variant	gcvH_Rv1826	p.Thr121Lys
2077218	G	A	missense_variant	gcvB_Rv1832	p.Ala448Thr
2078246	C	G	synonymous_variant	gcvB_Rv1832	p.Gly790Gly
2082053	A	G	missense_variant	Rv1835c_Rv1835c	p.Cys179Arg
2086672	C	T	missense_variant	glcB_Rv1837c	p.Gly104Ser
2093715	C	T	intergenic_region	guaB1_Rv1843c-gnd1_Rv1844c
2097144	C	G	missense_variant	Rv1847_Rv1847	p.Leu90Val
2097270	C	T	missense_variant	Rv1847_Rv1847	p.Arg132Trp
2110365	C	A	synonymous_variant	adhA_Rv1862	p.Thr274Thr
2112832	A	C	synonymous_variant	Rv1865c_Rv1865c	p.Ala45Ala
2120796	A	T	stop_gained&splice_region_variant	Rv1870c_Rv1870c	p.Leu212*
2122395	C	T	missense_variant	lldD2_Rv1872c	p.Val253Met
2122625	G	A	missense_variant	lldD2_Rv1872c	p.Ala176Val
2128372	G	A	synonymous_variant	glnA3_Rv1878	p.Thr117Thr
2129281	A	C	synonymous_variant	glnA3_Rv1878	p.Ala420Ala
2130529	G	A	intergenic_region	Rv1879_Rv1879-cyp140_Rv1880c
2135154	G	T	synonymous_variant	fbpB_Rv1886c	p.Pro238Pro
2138436	A	G	intragenic_variant	Rv1888A_Rv1888A	n.2138436A>G
2138453	C	T	intragenic_variant	Rv1888A_Rv1888A	n.2138453C>T
2142266	C	A	intergenic_region	Rv1894c_Rv1894c-Rv1895_Rv1895
2145878	G	A	missense_variant	lppD_Rv1899c	p.Pro123Leu
2151222	T	G	missense_variant	Rv1904_Rv1904	p.Leu90Trp
2151678	T	G	missense_variant	aao_Rv1905c	p.Thr240Pro
2160128	T	G	synonymous_variant	Rv1914c_Rv1914c	p.Ala67Ala
2161902	G	A	missense_variant	aceAb_Rv1916	p.Asp113Asn
2172380	A	C	missense_variant	Rv1920_Rv1920	p.Glu253Ala
2172964	T	G	missense_variant	lppF_Rv1921c	p.Lys278Gln
2173860	A	C	intergenic_region	lppF_Rv1921c-Rv1922_Rv1922
2174193	A	G	missense_variant	Rv1922_Rv1922	p.Ile43Val
2177073	C	T	intergenic_region	Rv1924c_Rv1924c-fadD31_Rv1925
2177366	C	T	missense_variant	fadD31_Rv1925	p.Arg94Cys
2179825	G	C	missense_variant	Rv1927_Rv1927	p.Glu51Asp
2185674	A	G	missense_variant	fadE17_Rv1934c	p.Ile172Thr
2187587	G	C	missense_variant	Rv1936_Rv1936	p.Gln68His
2191498	G	T	missense_variant	ephB_Rv1938	p.Gly158Trp
2199416	G	A	intergenic_region	Rv1948c_Rv1948c-Rv1950c_Rv1950c	n.2199416G>A
2200377	T	C	missense_variant	Rv1951c_Rv1951c	p.Gln37Arg
2202500	C	T	synonymous_variant	higA_Rv1956	p.His121His
2216963	C	G	missense_variant	Rv1972_Rv1972	p.His124Gln
2218012	G	A	synonymous_variant	Rv1974_Rv1974	p.Ala118Ala
2222308	C	T	missense_variant	Rv1979c_Rv1979c	p.Gly286Asp
2225365	T	C	intergenic_region	nrdF1_Rv1981c-vapC36_Rv1982c
2230045	G	A	missense_variant	Rv1986_Rv1986	p.Cys12Tyr
2231486	G	A	intergenic_region	Rv1987_Rv1987-erm_37__Rv1988
2235087	G	A	synonymous_variant	ctpG_Rv1992c	p.Phe740Phe
2241742	G	A	synonymous_variant	ctpF_Rv1997	p.Pro528Pro
2243034	G	T	missense_variant	Rv1998c_Rv1998c	p.Arg230Ser
2244421	G	T	missense_variant	Rv1999c_Rv1999c	p.Leu240Met
2245864	C	A	missense_variant	Rv2000_Rv2000	p.Pro219Gln
2246960	C	G	synonymous_variant	Rv2001_Rv2001	p.Val43Val
2251605	G	A	synonymous_variant	Rv2005c_Rv2005c	p.Ser93Ser
2267015	T	C	synonymous_variant	Rv2021c_Rv2021c	p.Ala32Ala
2268433	C	A	intragenic_variant	Rv2023A_Rv2023A	n.2268433C>A
2268627	G	C	intragenic_variant	Rv2023A_Rv2023A	n.2268627G>C
2269545	G	A	synonymous_variant	Rv2024c_Rv2024c	p.Ser232Ser
2271717	A	G	missense_variant	Rv2025c_Rv2025c	p.Val11Ala
2282376	T	C	missense_variant	Rv2036_Rv2036	p.Val93Ala
2282377	T	C	synonymous_variant	Rv2036_Rv2036	p.Val93Val
2283191	G	C	synonymous_variant	Rv2037c_Rv2037c	p.Ala177Ala
2288085	G	C	synonymous_variant	Rv2042c_Rv2042c	p.Ala199Ala
2294007	T	C	missense_variant	Rv2047c_Rv2047c	p.Thr174Ala
2314689	C	A	missense_variant	rpmG1_Rv2057c	p.Arg46Leu
2315386	C	A	missense_variant	Rv2059_Rv2059	p.His71Gln
2316123	C	A	missense_variant	Rv2059_Rv2059	p.Thr317Lys
2318725	C	T	missense_variant	cobN_Rv2062c	p.Glu677Lys
2320320	C	T	missense_variant	cobN_Rv2062c	p.Arg145His
2321975	T	C	synonymous_variant	cobG_Rv2064	p.Asp175Asp
2336125	T	G	missense_variant	Rv2079_Rv2079	p.Asn257Lys
2336129	A	G	missense_variant	Rv2079_Rv2079	p.Asn259Asp
2336130	A	G	missense_variant	Rv2079_Rv2079	p.Asn259Ser
2337179	C	T	stop_gained	Rv2079_Rv2079	p.Gln609*
2341030	A	G	missense_variant	Rv2083_Rv2083	p.Thr54Ala
2344246	G	C	intergenic_region	Rv2086_Rv2086-pknJ_Rv2088
2344499	T	G	missense_variant	pknJ_Rv2088	p.Leu30Arg
2346318	G	A	missense_variant	pepE_Rv2089c	p.Pro336Leu
2350186	G	A	synonymous_variant	helY_Rv2092c	p.Arg623Arg
2354791	A	G	missense_variant	pafB_Rv2096c	p.Ser174Pro
2364475	T	C	missense_variant	vapC37_Rv2103c	p.Thr16Ala
2375665	G	C	missense_variant	mpa_Rv2115c	p.Thr209Ser
2376425	G	A	intergenic_region	mpa_Rv2115c-lppK_Rv2116
2379743	G	C	intergenic_region	Rv2120c_Rv2120c-hisG_Rv2121c
2390299	G	A	intergenic_region	Rv2128_Rv2128-Rv2129c_Rv2129c
2399734	G	A	missense_variant	pyrD_Rv2139	p.Gly339Ser
2411496	G	A	synonymous_variant	murC_Rv2152c	p.Phe209Phe
2419142	G	A	synonymous_variant	murE_Rv2158c	p.Val489Val
2424864	G	A	intergenic_region	PE_PGRS38_Rv2162c-pbpB_Rv2163c
2428517	A	G	synonymous_variant	Rv2165c_Rv2165c	p.Ala303Ala
2437259	T	G	missense_variant	mptA_Rv2174	p.Ser451Ala
2442468	C	T	stop_gained	Rv2180c_Rv2180c	p.Trp249*
2447539	G	A	intergenic_region	TB16.3_Rv2185c-Rv2186c_Rv2186c
2449295	A	G	missense_variant	fadD15_Rv2187	p.Glu379Gly
2451700	A	C	synonymous_variant	Rv2189c_Rv2189c	p.Ala107Ala
2472956	C	T	missense_variant	cobS_Rv2208	p.Ser155Leu
2474686	C	T	synonymous_variant	Rv2209_Rv2209	p.Arg429Arg
2491597	G	T	synonymous_variant	glnE_Rv2221c	p.Arg253Arg
2495500	C	T	synonymous_variant	caeA_Rv2224c	p.Leu508Leu
2497219	G	A	intergenic_region	caeA_Rv2224c-Rv2224d_Rv2224d
2501148	C	T	missense_variant	Rv2227_Rv2227	p.Ala73Val
2505085	G	A	synonymous_variant	cobC_Rv2231c	p.Ala205Ala
2510350	C	G	intergenic_region	Rv2237_Rv2237-Rv2237A_Rv2237A
2511712	T	G	missense_variant	Rv2240c_Rv2240c	p.Lys190Thr
2518132	T	C	synonymous_variant	kasA_Rv2245	p.Thr6Thr
2521428	A	G	missense_variant	accD6_Rv2247	p.Asp229Gly
2522955	T	G	missense_variant	Rv2248_Rv2248	p.Val199Gly
2533377	T	C	synonymous_variant	Rv2260_Rv2260	p.Asp16Asp
2535098	C	T	intragenic_variant	Rv2261c_Rv2261c	n.2535098C>T
2536599	C	T	synonymous_variant	Rv2264c_Rv2264c	p.Gly584Gly
2536892	T	C	missense_variant	Rv2264c_Rv2264c	p.Thr487Ala
2543395	T	C	synonymous_variant	cyp128_Rv2268c	p.Glu294Glu
2546684	C	A	missense_variant	mazF8_Rv2274c	p.Gly41Val
2548700	C	T	missense_variant	cyp121_Rv2276	p.His318Tyr
2551576	C	G	intragenic_variant	Rv2280_Rv2280	n.2551576C>G
2551577	T	C	intragenic_variant	Rv2280_Rv2280	n.2551577T>C
2560621	G	A	missense_variant	yjcE_Rv2287	p.Gly307Arg
2562644	G	T	missense_variant	lppO_Rv2290	p.Ala16Ser
2562783	C	T	missense_variant	lppO_Rv2290	p.Ala62Val
2563958	C	A	missense_variant	sseB_Rv2291	p.Ala262Glu
2577246	G	A	intragenic_variant	Rv2306A_Rv2306A	n.2577246G>A
2581052	G	A	missense_variant	Rv2308_Rv2308	p.Asp212Asn
2581109	A	C	synonymous_variant	Rv2308_Rv2308	p.Arg231Arg
2583957	G	T	missense_variant	Rv2311_Rv2311	p.Arg25Leu
2586076	C	G	synonymous_variant	Rv2314c_Rv2314c	p.Arg405Arg
2589036	G	C	missense_variant	uspA_Rv2316	p.Asp67His
2600260	A	G	synonymous_variant	Rv2327_Rv2327	p.Arg91Arg
2605293	T	G	missense_variant	mez_Rv2332	p.Asp62Glu
2608488	C	T	intergenic_region	stp_Rv2333c-cysK1_Rv2334
2612256	G	T	synonymous_variant	Rv2337c_Rv2337c	p.Leu244Leu
2623778	G	A	intergenic_region	dgt_Rv2344c-Rv2345_Rv2345
2627618	C	A	missense_variant	plcC_Rv2349c	p.Gly361Cys
2627946	A	G	synonymous_variant	plcC_Rv2349c	p.Arg251Arg
2630740	T	C	missense_variant	plcA_Rv2351c	p.Thr446Ala
2631371	C	T	synonymous_variant	plcA_Rv2351c	p.Val235Val
2631641	G	T	synonymous_variant	plcA_Rv2351c	p.Pro145Pro
2632500	G	A	intergenic_region	plcA_Rv2351c-PPE38_Rv2352c
2641840	G	A	missense_variant	zur_Rv2359	p.Arg64His
2647905	G	A	missense_variant	Rv2366c_Rv2366c	p.Arg155Cys
2663795	G	A	synonymous_variant	mbtE_Rv2380c	p.Ala1107Ala
2673818	C	G	missense_variant	mbtB_Rv2383c	p.Val674Leu
2678835	T	C	missense_variant	mbtI_Rv2386c	p.Met391Val
2691713	C	T	missense_variant	Rv2395_Rv2395	p.Pro548Ser
2692100	C	T	intergenic_region	Rv2395_Rv2395-mcr7_RVnc0024
2697489	C	T	missense_variant	subI_Rv2400c	p.Ala76Thr
2709795	G	A	synonymous_variant	Rv2411c_Rv2411c	p.Ala57Ala
2711722	T	G	synonymous_variant	Rv2414c_Rv2414c	p.Pro385Pro
2712913	A	C	missense_variant	Rv2415c_Rv2415c	p.Leu291Arg
2714846	C	T	missense_variant	eis_Rv2416c	p.Val163Ile
2729058	A	C	missense_variant	Rv2433c_Rv2433c	p.Leu26Arg
2738274	A	C	missense_variant	obg_Rv2440c	p.Ser471Arg
2741209	G	A	synonymous_variant	dctA_Rv2443	p.Leu167Leu
2752122	G	C	missense_variant	rpfE_Rv2450c	p.Thr20Arg
2764939	A	G	missense_variant	tig_Rv2462c	p.Leu118Pro
2774555	T	C	missense_variant	aglA_Rv2471	p.Val331Ala
2775361	C	T	synonymous_variant	Rv2472_Rv2472	p.Arg30Arg
2780415	G	A	synonymous_variant	gdh_Rv2476c	p.Ala616Ala
2789798	G	T	synonymous_variant	plsC_Rv2483c	p.Arg409Arg
2790458	C	A	missense_variant	plsC_Rv2483c	p.Gly189Cys
2791475	G	A	synonymous_variant	Rv2484c_Rv2484c	p.Ala340Ala
2793810	C	A	missense_variant	lipQ_Rv2485c	p.Arg60Leu
2794071	G	A	intergenic_region	lipQ_Rv2485c-argW_Rvnt28
2800087	G	A	missense_variant	Rv2488c_Rv2488c	p.Thr265Ile
2808452	T	C	missense_variant	vapC38_Rv2494	p.Val48Ala
2809633	A	C	missense_variant	bkdC_Rv2495c	p.Tyr103Asp
2809817	C	T	synonymous_variant	bkdC_Rv2495c	p.Leu41Leu
2816623	G	A	synonymous_variant	accA1_Rv2501c	p.Ala86Ala
2817502	A	C	missense_variant	accD1_Rv2502c	p.Phe325Val
2825581	T	G	synonymous_variant	Rv2510c_Rv2510c	p.Ile503Ile
2833329	G	A	missense_variant	Rv2516c_Rv2516c	p.Ala62Val
2850631	T	C	intergenic_region	Rv2525c_Rv2525c-vapB17_Rv2526
2851167	T	C	missense_variant	vapB17_Rv2526	p.Leu26Ser
2858669	T	G	missense_variant	nusB_Rv2533c	p.Asp19Ala
2870386	T	C	intergenic_region	vapB20_Rv2550c-Rv2551c_Rv2551c
2878980	T	C	missense_variant	Rv2559c_Rv2559c	p.Asp317Gly
2881974	G	A	intragenic_variant	Rv2561_Rv2561	n.2881974G>A
2884068	A	C	missense_variant	glnQ_Rv2564	p.Met243Leu
2891379	A	C	missense_variant	Rv2567_Rv2567	p.Thr529Pro
2897871	G	A	intergenic_region	aspS_Rv2572c-Rv2573_Rv2573
2898522	T	C	synonymous_variant	Rv2573_Rv2573	p.Tyr160Tyr
2903439	G	A	synonymous_variant	Rv2578c_Rv2578c	p.Ser31Ser
2927511	T	G	missense_variant	Rv2599_Rv2599	p.Ile12Ser
2945042	C	G	intergenic_region	PE_PGRS45_Rv2615c-Rv2616_Rv2616
2948230	G	A	missense_variant	Rv2621c_Rv2621c	p.Ala110Val
2953307	T	G	intergenic_region	hrp1_Rv2626c-Rv2627c_Rv2627c
2955233	T	C	missense_variant	Rv2628_Rv2628	p.Leu59Ser
2955957	A	C	missense_variant	Rv2629_Rv2629	p.Asp64Ala
2959324	G	A	intergenic_region	Rv2632c_Rv2632c-Rv2633c_Rv2633c
2969197	A	G	intergenic_region	Rv2644c_Rv2644c-valT_Rvnt31
2970017	C	G	intergenic_region	valU_Rvnt34-Rv2645_Rv2645
2970018	G	T	intergenic_region	valU_Rvnt34-Rv2645_Rv2645
2970019	A	G	intergenic_region	valU_Rvnt34-Rv2645_Rv2645
2971122	C	T	missense_variant	Rv2646_Rv2646	p.Thr191Ile
2980861	A	G	intergenic_region	Rv2659c_Rv2659c-Rv2660c_Rv2660c
2980970	C	A	missense_variant	Rv2660c_Rv2660c	p.Cys74Phe
2985216	A	G	missense_variant	Rv2668_Rv2668	p.Lys162Glu
3000362	C	T	missense_variant	Rv2683_Rv2683	p.Ser84Leu
3009834	A	G	missense_variant	ceoB_Rv2691	p.Asp164Gly
3010993	C	T	missense_variant	Rv2693c_Rv2693c	p.Gly126Arg
3024021	C	A	synonymous_variant	ideR_Rv2711	p.Arg153Arg
3024343	G	A	missense_variant	Rv2712c_Rv2712c	p.Thr329Ile
3027606	G	C	missense_variant	Rv2714_Rv2714	p.Trp181Ser
3028884	C	T	missense_variant	Rv2715_Rv2715	p.Pro263Ser
3033189	G	A	synonymous_variant	Rv2721c_Rv2721c	p.Pro477Pro
3036826	C	T	missense_variant	fadE20_Rv2724c	p.Val156Met
3040220	C	T	missense_variant	miaA_Rv2727c	p.Gly184Ser
3048912	C	G	missense_variant	recX_Rv2736c	p.Val59Leu
3069805	C	G	synonymous_variant	hsdM_Rv2756c	p.Val93Val
3070781	G	A	synonymous_variant	vapB21_Rv2758c	p.Asp23Asp
3088625	G	A	synonymous_variant	Rv2781c_Rv2781c	p.Val120Val
3092353	G	A	missense_variant	gpsI_Rv2783c	p.Ala82Val
3097108	G	A	synonymous_variant	sirR_Rv2788	p.Glu50Glu
3105144	A	C	missense_variant	lppV_Rv2796c	p.Phe159Cys
3110140	G	T	intergenic_region	Rv2800_Rv2800-mazF9_Rv2801c
3111476	C	T	synonymous_variant	Rv2802c_Rv2802c	p.Ser116Ser
3115384	G	C	intergenic_region	Rv2808_Rv2808-Rv2809_Rv2809
3118449	G	A	missense_variant	Rv2813_Rv2813	p.Val76Ile
3119513	T	C	intergenic_region	Rv2813_Rv2813-Rv2816c_Rv2816c
3119737	G	C	intergenic_region	Rv2813_Rv2813-Rv2816c_Rv2816c
3119738	G	C	intergenic_region	Rv2813_Rv2813-Rv2816c_Rv2816c
3119740	T	G	intergenic_region	Rv2813_Rv2813-Rv2816c_Rv2816c
3119741	T	A	intergenic_region	Rv2813_Rv2813-Rv2816c_Rv2816c
3135606	A	G	intergenic_region	Rv2827c_Rv2827c-Rv2828c_Rv2828c
3137237	C	T	intergenic_region	vapB22_Rv2830c-echA16_Rv2831
3137736	G	T	missense_variant	echA16_Rv2831	p.Asp156Tyr
3144623	C	T	missense_variant	Rv2837c_Rv2837c	p.Ser8Asn
3165636	G	A	synonymous_variant	mtr_Rv2855	p.Ser144Ser
3166086	G	A	synonymous_variant	mtr_Rv2855	p.Arg294Arg
3177452	C	A	intergenic_region	Rv2864c_Rv2864c-relF_Rv2865
3188769	G	A	missense_variant	merT_Rv2877c	p.His35Tyr
3189580	C	T	intergenic_region	mpt53_Rv2878c-cdsA_Rv2881c
3200282	C	T	missense_variant	Rv2891_Rv2891	p.Ala6Val
3200304	G	A	synonymous_variant	Rv2891_Rv2891	p.Val13Val
3206006	C	T	synonymous_variant	Rv2896c_Rv2896c	p.Leu143Leu
3209156	G	A	missense_variant	fdhD_Rv2899c	p.Ala84Val
3214869	A	G	missense_variant	lppW_Rv2905	p.Gln81Arg
3244414	G	A	missense_variant	fadD26_Rv2930	p.Val240Met
3271037	G	A	missense_variant	ppsE_Rv2935	p.Asp1101Asn
3273138	G	C	missense_variant	drrA_Rv2936	p.Asp309His
3276703	T	G	missense_variant	mas_Rv2940c	p.Thr2005Pro
3284640	A	G	missense_variant	fadD28_Rv2941	p.Thr436Ala
3284855	C	T	synonymous_variant	fadD28_Rv2941	p.Ile507Ile
3292169	C	G	synonymous_variant	pks1_Rv2946c	p.Gly1395Gly
3296721	G	C	missense_variant	pks15_Rv2947c	p.Arg374Gly
3302683	T	C	intergenic_region	fadD29_Rv2950c-Rv2951c_Rv2951c
3304966	G	A	missense_variant	Rv2952_Rv2952	p.Gly176Arg
3310427	T	C	intergenic_region	Rv2957_Rv2957-Rv2958c_Rv2958c
3310626	T	C	intergenic_region	Rv2957_Rv2957-Rv2958c_Rv2958c
3311119	C	G	synonymous_variant	Rv2958c_Rv2958c	p.Val294Val
3316955	A	C	missense_variant	purU_Rv2964	p.Met143Leu
3355057	C	T	missense_variant	serA1_Rv2996c	p.Val5Ile
3369869	T	G	intergenic_region	pfkA_Rv3010c-gatA_Rv3011c
3371260	C	T	missense_variant	gatA_Rv3011c	p.Val59Ile
3375165	A	C	missense_variant	Rv3015c_Rv3015c	p.Phe167Cys
3408150	T	C	missense_variant	Rv3047c_Rv3047c	p.Thr53Ala
3409461	C	T	intergenic_region	nrdF2_Rv3048c-Rv3049c_Rv3049c
3412611	T	C	missense_variant	nrdE_Rv3051c	p.Gln519Arg
3415332	G	A	intergenic_region	nrdH_Rv3053c-Rv3054c_Rv3054c
3440542	G	A	synonymous_variant	atsF_Rv3077	p.Gly334Gly
3446699	C	G	missense_variant	Rv3081_Rv3081	p.Phe220Leu
3447293	T	G	intergenic_region	Rv3081_Rv3081-virS_Rv3082c
3457514	C	G	intergenic_region	fadD13_Rv3089-Rv3090_Rv3090
3464629	G	A	missense_variant	Rv3096_Rv3096	p.Gly28Glu
3475159	G	A	missense_variant	fprA_Rv3106	p.Asp385Asn
3477942	A	G	synonymous_variant	moaA1_Rv3109	p.Thr98Thr
3482717	A	G	intergenic_region	Rv3115_Rv3115-moeB2_Rv3116
3484126	G	A	synonymous_variant	cysA3_Rv3117	p.Leu51Leu
3487108	C	T	synonymous_variant	cyp141_Rv3121	p.Ala200Ala
3490438	C	G	intergenic_region	moaR1_Rv3124-PPE49_Rv3125c
3495435	T	C	missense_variant	tgs1_Rv3130c	p.Asp311Gly
3498198	C	T	synonymous_variant	devS_Rv3132c	p.Glu356Glu
3498418	G	A	missense_variant	devS_Rv3132c	p.Thr283Ile
3500149	G	A	synonymous_variant	Rv3134c_Rv3134c	p.Leu201Leu
3500243	G	C	synonymous_variant	Rv3134c_Rv3134c	p.Ala169Ala
3505005	C	A	missense_variant	pflA_Rv3138	p.Pro271Thr
3508970	A	G	synonymous_variant	fadB4_Rv3141	p.Glu292Glu
3509091	C	G	intergenic_region	fadB4_Rv3141-Rv3142c_Rv3142c
3509626	C	A	intergenic_region	Rv3142c_Rv3142c-Rv3143_Rv3143
3521044	G	A	missense_variant	nuoI_Rv3153	p.Ala180Thr
3535572	C	A	missense_variant	Rv3167c_Rv3167c	p.Leu162Phe
3542049	G	A	intergenic_region	Rv3173c_Rv3173c-Rv3174_Rv3174
3542219	G	A	missense_variant	Rv3174_Rv3174	p.Gly28Ser
3550347	C	T	intergenic_region	Rv3181c_Rv3181c-Rv3182_Rv3182
3550789	C	G	synonymous_variant	Rv3183_Rv3183	p.Ala25Ala
3555580	G	A	missense_variant	Rv3190c_Rv3190c	p.His370Tyr
3555699	G	A	missense_variant	Rv3190c_Rv3190c	p.Ala330Val
3560645	T	C	missense_variant	Rv3193c_Rv3193c	p.Gln843Arg
3566943	G	A	intergenic_region	Rv3196A_Rv3196A-Rv3197_Rv3197
3571834	G	T	missense_variant	nudC_Rv3199c	p.Pro237Gln
3573636	C	T	missense_variant	Rv3200c_Rv3200c	p.Asp12Asn
3576231	T	C	missense_variant	Rv3201c_Rv3201c	p.Gln269Arg
3577497	C	T	missense_variant	Rv3202c_Rv3202c	p.Glu902Lys
3577958	G	A	missense_variant	Rv3202c_Rv3202c	p.Ala748Val
3587446	G	A	synonymous_variant	Rv3210c_Rv3210c	p.Leu32Leu
3590756	G	A	missense_variant	Rv3213c_Rv3213c	p.Ala246Val
3597249	C	G	missense_variant	Rv3220c_Rv3220c	p.Gly96Arg
3600576	C	T	synonymous_variant	Rv3224_Rv3224	p.Cys242Cys
3608947	T	C	missense_variant	ppk2_Rv3232c	p.Ser271Gly
3612813	T	C	missense_variant	kefB_Rv3236c	p.Thr102Ala
3624486	C	T	missense_variant	lpqB_Rv3244c	p.Gly142Asp
3626562	G	A	missense_variant	mtrB_Rv3245c	p.Pro18Ser
3628520	G	A	synonymous_variant	sahH_Rv3248c	p.Ser376Ser
3643985	A	C	missense_variant	Rv3263_Rv3263	p.Glu270Ala
3647041	G	A	missense_variant	rmlD_Rv3266c	p.Pro257Ser
3653988	G	A	missense_variant	Rv3272_Rv3272	p.Val181Met
3658266	G	C	missense_variant	purE_Rv3275c	p.Arg125Gly
3664457	C	A	missense_variant	Rv3282_Rv3282	p.Ala80Asp
3665753	G	A	missense_variant	sseA_Rv3283	p.Glu276Lys
3674157	T	A	missense_variant	pcd_Rv3293	p.Cys186Ser
3675504	G	T	synonymous_variant	Rv3294c_Rv3294c	p.Ile164Ile
3678249	A	C	missense_variant	lhr_Rv3296	p.Lys492Thr
3679949	G	A	missense_variant	lhr_Rv3296	p.Glu1059Lys
3680932	G	A	synonymous_variant	lhr_Rv3296	p.Pro1386Pro
3696181	G	A	missense_variant	pmmB_Rv3308	p.Gly440Ser
3697708	G	A	missense_variant	sapM_Rv3310	p.Ala171Thr
3704770	A	G	missense_variant	sdhD_Rv3317	p.Thr112Ala
3721554	G	A	missense_variant	Rv3334_Rv3334	p.Ala100Thr
3771628	C	A	synonymous_variant	Rv3359_Rv3359	p.Ile95Ile
3772616	A	G	intergenic_region	Rv3359_Rv3359-Rv3360_Rv3360
3775409	T	C	missense_variant	Rv3365c_Rv3365c	p.Gln698Arg
3775441	A	C	missense_variant	Rv3365c_Rv3365c	p.Ser687Arg
3778011	G	A	missense_variant	spoU_Rv3366	p.Arg92Gln
3778012	G	T	synonymous_variant	spoU_Rv3366	p.Arg92Arg
3778396	C	T	intergenic_region	spoU_Rv3366-PE_PGRS51_Rv3367
3785946	G	A	missense_variant	Rv3371_Rv3371	p.Gly339Arg
3786033	G	A	missense_variant	Rv3371_Rv3371	p.Val368Ile
3788365	G	T	stop_gained&splice_region_variant	echA18_Rv3373	p.Gly214*
3798596	A	G	intergenic_region	idsB_Rv3383c-vapC46_Rv3384c
3804299	G	A	missense_variant	htdY_Rv3389c	p.Pro165Ser
3808103	C	T	missense_variant	cmaA1_Rv3392c	p.Ser112Asn
3811629	A	G	missense_variant	Rv3395c_Rv3395c	p.Val3Ala
3811672	G	T	intergenic_region	Rv3395c_Rv3395c-Rv3395A_Rv3395A
3811675	A	G	intergenic_region	Rv3395c_Rv3395c-Rv3395A_Rv3395A
3821845	G	T	missense_variant	Rv3402c_Rv3402c	p.Ala16Glu
3826501	C	T	missense_variant	vapB47_Rv3407	p.Arg84Cys
3830349	C	T	missense_variant	guaB2_Rv3411c	p.Ala391Thr
3834486	T	C	synonymous_variant	Rv3415c_Rv3415c	p.Gln12Gln
3851887	A	C	missense_variant	Rv3433c_Rv3433c	p.Ser443Ala
3863138	G	A	missense_variant	esxU_Rv3445c	p.Pro43Ser
3863681	C	G	missense_variant	Rv3446c_Rv3446c	p.Arg284Pro
3870010	A	G	missense_variant	mycP4_Rv3449	p.Thr87Ala
3874206	G	A	intergenic_region	cut4_Rv3452-Rv3453_Rv3453
3874726	C	A	intragenic_variant	Rv3453_Rv3453	n.3874726C>A
3883178	A	C	missense_variant	rmlC_Rv3465	p.Glu115Asp
3898869	A	C	missense_variant	Rv3479_Rv3479	p.Asn1017Thr
3906311	G	A	missense_variant	lipF_Rv3487c	p.Arg233Cys
3908465	A	G	missense_variant	otsA_Rv3490	p.Glu77Gly
3916386	G	T	missense_variant	mce4C_Rv3497c	p.Arg191Ser
3922836	C	T	synonymous_variant	fadE26_Rv3504	p.Asp122Asp
3959730	T	C	missense_variant	ltp3_Rv3523	p.Phe68Leu
3962187	G	A	synonymous_variant	Rv3525c_Rv3525c	p.Asp46Asp
3964518	G	A	synonymous_variant	Rv3528c_Rv3528c	p.Pro225Pro
3968006	A	C	missense_variant	Rv3531c_Rv3531c	p.Phe313Leu
3976595	G	T	missense_variant	kstD_Rv3537	p.Arg409Ser
3979990	C	G	missense_variant	ltp2_Rv3540c	p.Val224Leu
3981983	G	A	synonymous_variant	fadE29_Rv3543c	p.Pro386Pro
3989914	T	G	missense_variant	Rv3551_Rv3551	p.Ser7Ala
3993058	G	A	missense_variant	fdxB_Rv3554	p.Gly125Glu
3994898	G	A	missense_variant	Rv3555c_Rv3555c	p.Arg268Trp
4001622	T	C	intergenic_region	fadE30_Rv3560c-fadD3_Rv3561
4012219	C	T	missense_variant	hsaA_Rv3570c	p.Asp18Asn
4022388	G	A	synonymous_variant	Rv3579c_Rv3579c	p.Pro2Pro
4033577	A	G	missense_variant	Rv3591c_Rv3591c	p.Phe156Leu
4041581	C	T	missense_variant	lysS_Rv3598c	p.Ala454Thr
4050811	G	A	synonymous_variant	ftsH_Rv3610c	p.Tyr691Tyr
4054637	G	A	synonymous_variant	espD_Rv3614c	p.Gly20Gly
4056693	G	T	intergenic_region	espA_Rv3616c-ephA_Rv3617
4059143	A	C	missense_variant	Rv3618_Rv3618	p.Glu149Ala
4067152	A	G	missense_variant	Rv3627c_Rv3627c	p.Val45Ala
4075422	T	C	intergenic_region	Rv3635_Rv3635-Rv3636_Rv3636
4104877	G	A	missense_variant	dppB_Rv3665c	p.Thr194Ile
4105757	T	C	missense_variant	dppA_Rv3666c	p.Gln443Arg
4109342	G	A	synonymous_variant	acs_Rv3667	p.Ala517Ala
4115890	G	C	missense_variant	nth_Rv3674c	p.Pro2Arg
4116610	G	A	missense_variant	crp_Rv3676	p.Asp45Asn
4116682	C	T	synonymous_variant	crp_Rv3676	p.Leu69Leu
4117161	A	C	intergenic_region	crp_Rv3676-Rv3677c_Rv3677c
4119246	C	T	synonymous_variant	Rv3679_Rv3679	p.Asp157Asp
4121675	T	C	intergenic_region	whiB4_Rv3681c-ponA2_Rv3682
4122287	G	T	synonymous_variant	ponA2_Rv3682	p.Ala124Ala
4123770	G	A	missense_variant	ponA2_Rv3682	p.Ala619Thr
4130711	C	G	missense_variant	Rv3689_Rv3689	p.Leu119Val
4133316	A	T	missense_variant	Rv3691_Rv3691	p.Thr267Ser
4137829	C	T	synonymous_variant	Rv3695_Rv3695	p.Ala208Ala
4138377	G	A	missense_variant	glpK_Rv3696c	p.Ala460Val
4156239	G	A	missense_variant	dnaQ_Rv3711c	p.Ala164Val
4158361	G	A	synonymous_variant	cobQ2_Rv3713	p.Pro45Pro
4158493	C	T	synonymous_variant	cobQ2_Rv3713	p.Ile89Ile
4160371	C	A	missense_variant	recR_Rv3715c	p.Gly44Cys
4166441	G	A	synonymous_variant	dnaZX_Rv3721c	p.His97His
4167656	A	G	missense_variant	Rv3722c_Rv3722c	p.Met158Thr
4169852	G	T	intergenic_region	Rv3723_Rv3723-Rv3725_Rv3725	n.4169852G>T
4170739	G	C	missense_variant	Rv3725_Rv3725	p.Val176Leu
4174131	G	C	missense_variant	Rv3727_Rv3727	p.Gly393Arg
4179832	G	C	missense_variant	Rv3729_Rv3729	p.Gln516His
4182387	G	C	synonymous_variant	ligC_Rv3731	p.Val210Val
4186678	G	A	synonymous_variant	Rv3736_Rv3736	p.Leu15Leu
4189210	G	T	synonymous_variant	Rv3737_Rv3737	p.Pro504Pro
4190532	C	A	intergenic_region	PPE67_Rv3739c-Rv3740c_Rv3740c
4193344	G	T	intergenic_region	Rv3742c_Rv3742c-ctpJ_Rv3743c
4194501	G	A	synonymous_variant	ctpJ_Rv3743c	p.Phe291Phe
4197189	G	A	intergenic_region	Rv3747_Rv3747-Rv3748_Rv3748
4200220	G	A	missense_variant	Rv3753c_Rv3753c	p.Thr1Met
4202383	C	A	synonymous_variant	proZ_Rv3756c	p.Val77Val
4204168	T	C	missense_variant	proV_Rv3758c	p.Asn84Asp
4205325	A	G	missense_variant	proX_Rv3759c	p.Trp17Arg
4210876	C	T	missense_variant	tcrY_Rv3764c	p.Arg45His
4214988	G	A	intergenic_region	Rv3769_Rv3769-Rv3770c_Rv3770c
4215793	A	C	intergenic_region	Rv3770c_Rv3770c-Rv3771c_Rv3771c
4216255	G	C	intergenic_region	Rv3770c_Rv3770c-Rv3771c_Rv3771c	n.4216255G>C
4218416	C	A	missense_variant	Rv3773c_Rv3773c	p.Gly137Val
4218941	G	A	synonymous_variant	echA21_Rv3774	p.Gly31Gly
4221423	C	T	missense_variant	Rv3776_Rv3776	p.Ser112Leu
4229167	T	C	missense_variant	glfT1_Rv3782	p.Val274Ala
4231865	C	A	synonymous_variant	Rv3785_Rv3785	p.Val182Val
4232327	G	A	synonymous_variant	Rv3785_Rv3785	p.Arg336Arg
4234960	A	C	missense_variant	Rv3788_Rv3788	p.Ile61Leu
4236237	C	T	synonymous_variant	dprE1_Rv3790	p.Thr153Thr
4240671	T	C	missense_variant	embC_Rv3793	p.Ile270Thr
4243460	C	T	synonymous_variant	embA_Rv3794	p.Cys76Cys
4247646	C	A	missense_variant	embB_Rv3795	p.Ala378Glu
4248115	C	T	synonymous_variant	embB_Rv3795	p.Asp534Asp
4252066	T	C	missense_variant	fadE35_Rv3797	p.Ser328Pro
4254431	G	A	synonymous_variant	accD4_Rv3799c	p.Asp506Asp
4256210	G	T	missense_variant	pks13_Rv3800c	p.Ala1646Asp
4258106	G	A	missense_variant	pks13_Rv3800c	p.Thr1014Met
4261499	A	G	missense_variant	fadD32_Rv3801c	p.Val523Ala
4262388	C	T	missense_variant	fadD32_Rv3801c	p.Gly227Ser
4263279	G	A	intergenic_region	fadD32_Rv3801c-clp6_Rv3802c
4267647	T	C	missense_variant	aftB_Rv3805c	p.Asp397Gly
4269387	G	T	missense_variant	ubiA_Rv3806c	p.Asp149Glu
4269606	G	A	synonymous_variant	ubiA_Rv3806c	p.Arg76Arg
4280708	G	A	synonymous_variant	Rv3815c_Rv3815c	p.Val27Val
4284429	G	A	missense_variant	papA2_Rv3820c	p.Pro466Leu
4287361	T	C	missense_variant	Rv3822_Rv3822	p.Val214Ala
4289953	G	A	missense_variant	mmpL8_Rv3823c	p.Ala526Val
4290135	C	T	synonymous_variant	mmpL8_Rv3823c	p.Leu465Leu
4290564	T	G	synonymous_variant	mmpL8_Rv3823c	p.Ala322Ala
4290827	G	C	missense_variant	mmpL8_Rv3823c	p.Arg235Gly
4308395	G	A	synonymous_variant	serS_Rv3834c	p.Leu174Leu
4309927	T	G	missense_variant	Rv3835_Rv3835	p.Leu294Arg
4311664	C	T	missense_variant	Rv3837c_Rv3837c	p.Gly15Asp
4311722	G	C	missense_variant	pheA_Rv3838c	p.Asp316Glu
4314800	G	A	missense_variant	glpQ1_Rv3842c	p.His255Tyr
4315122	C	A	synonymous_variant	glpQ1_Rv3842c	p.Arg147Arg
4316566	G	C	missense_variant	Rv3843c_Rv3843c	p.Arg11Gly
4318425	G	C	intergenic_region	MTS2975_RVnc0040-Rv3844_Rv3844
4319985	G	C	intergenic_region	Rv3845_Rv3845-sodA_Rv3846
4323006	A	G	synonymous_variant	Rv3848_Rv3848	p.Ala227Ala
4334425	C	G	missense_variant	gltB_Rv3859c	p.Glu553Gln
4336597	A	C	intergenic_region	gltB_Rv3859c-Rv3860_Rv3860
4340028	G	C	intergenic_region	Rv3863_Rv3863-espE_Rv3864
4350305	G	A	synonymous_variant	eccCb1_Rv3871	p.Pro493Pro
4357804	T	G	missense_variant	espK_Rv3879c	p.Glu660Ala
4359653	C	T	missense_variant	espK_Rv3879c	p.Asp44Asn
4359828	G	A	intergenic_region	espK_Rv3879c-espL_Rv3880c
4362568	T	G	synonymous_variant	eccE1_Rv3882c	p.Arg285Arg
4367649	G	A	synonymous_variant	eccE2_Rv3885c	p.Tyr291Tyr
4368084	G	C	synonymous_variant	eccE2_Rv3885c	p.Val146Val
4370038	G	T	missense_variant	mycP2_Rv3886c	p.Pro45Thr
4374228	C	T	missense_variant	esxD_Rv3891c	p.Ala49Thr
4377033	C	G	synonymous_variant	eccC2_Rv3894c	p.Ser1140Ser
4378504	T	C	missense_variant	eccC2_Rv3894c	p.Asp650Gly
4384127	A	G	intergenic_region	Rv3898c_Rv3898c-Rv3899c_Rv3899c
4385187	G	A	missense_variant	Rv3899c_Rv3899c	p.Pro65Ser
4386142	G	A	missense_variant	Rv3900c_Rv3900c	p.Ser56Leu
4393590	C	G	missense_variant	mutT4_Rv3908	p.Arg48Gly
4394210	C	G	missense_variant	Rv3909_Rv3909	p.Arg7Gly
4395387	G	A	missense_variant	Rv3909_Rv3909	p.Ser399Asn
4397736	C	T	synonymous_variant	Rv3910_Rv3910	p.Ile380Ile
4407927	T	G	missense_variant	gid_Rv3919c	p.Glu92Asp
4408920	G	A	intergenic_region	Rv3920c_Rv3920c-Rv3921c_Rv3921c
