# Supplementary material for: Reference set of Mycobacterium tuberculosis clinical strains: A tool for research and product development
Source: PLoS One. 2019 Mar 25;14(3):e0214088. doi: 10.1371/journal.pone.0214088 (PMC6433267; doi:10.1371/journal.pone.0214088)
Supplement: S1 Table — (ZIP) [file pone.0214088.s001.zip › homo_snps/N1268.snps.tsv]

Position	REF	MUT	FUNCTION	GENE_NAME/Rv_NAME	AA_CHANGE
1946	C	A	intergenic_region	dnaA_Rv0001-dnaN_Rv0002
3192	A	G	missense_variant	dnaN_Rv0002	p.Asn381Asp
3452	T	C	missense_variant	recF_Rv0003	p.Leu58Ser
6446	G	T	missense_variant	gyrB_Rv0005	p.Ala403Ser
8075	G	T	missense_variant	gyrA_Rv0006	p.Glu258Asp
9566	C	T	synonymous_variant	gyrA_Rv0006	p.Tyr755Tyr
12521	G	A	synonymous_variant	ppiA_Rv0009	p.Thr18Thr
13579	C	T	intergenic_region	Rv0010c_Rv0010c-Rv0011c_Rv0011c
16720	C	G	missense_variant	pknB_Rv0014c	p.Val251Leu
25386	C	T	missense_variant	fhaA_Rv0020c	p.Gly20Asp
26783	C	T	synonymous_variant	Rv0021c_Rv0021c	p.Ala33Ala
27947	C	T	missense_variant	Rv0023_Rv0023	p.Ala118Val
31057	C	G	missense_variant	Rv0026_Rv0026	p.Gln446Glu
31807	C	T	synonymous_variant	Rv0028_Rv0028	p.Arg98Arg
32776	G	T	synonymous_variant	Rv0029_Rv0029	p.Thr240Thr
36400	G	C	synonymous_variant	bioF2_Rv0032	p.Leu702Leu
39786	C	G	missense_variant	Rv0036c_Rv0036c	p.Ser15Thr
40177	C	T	synonymous_variant	Rv0037c_Rv0037c	p.Leu342Leu
44452	T	C	synonymous_variant	leuS_Rv0041	p.Pro297Pro
46297	T	C	synonymous_variant	leuS_Rv0041	p.Tyr912Tyr
47877	T	G	missense_variant	Rv0043c_Rv0043c	p.Asp75Ala
49787	C	T	synonymous_variant	Rv0045c_Rv0045c	p.Arg51Arg
50059	T	A	missense_variant	ino1_Rv0046c	p.Ile356Phe
51892	T	C	missense_variant	Rv0048c_Rv0048c	p.Tyr269Cys
58875	C	T	missense_variant	ssb_Rv0054	p.Thr97Ile
59790	G	T	missense_variant	rplI_Rv0056	p.Gly128Cys
60059	C	T	missense_variant	Rv0057_Rv0057	p.Thr55Met
60300	G	A	synonymous_variant	Rv0057_Rv0057	p.Val135Val
65621	C	A	missense_variant	celA1_Rv0062	p.Pro24Thr
71203	C	G	missense_variant	Rv0064_Rv0064	p.Gln862Glu
73148	G	A	missense_variant	icd2_Rv0066c	p.Ala455Val
75313	A	C	missense_variant	Rv0068_Rv0068	p.Thr5Pro
77327	A	C	missense_variant	sdaA_Rv0069c	p.Ile99Ser
87499	G	A	synonymous_variant	Rv0078A_Rv0078A	p.Phe101Phe
87973	C	T	missense_variant	Rv0078B_Rv0078B	p.Arg11Lys
89105	G	A	synonymous_variant	Rv0080_Rv0080	p.Leu28Leu
89474	G	A	synonymous_variant	Rv0080_Rv0080	p.Thr151Thr
90649	C	T	missense_variant	Rv0083_Rv0083	p.Pro84Ser
95867	G	T	missense_variant	hycE_Rv0087	p.Ala152Ser
113059	C	A	missense_variant	nrp_Rv0101	p.Pro1020His
131232	G	T	intergenic_region	Rv0108c_Rv0108c-PE_PGRS1_Rv0109
134555	C	A	synonymous_variant	Rv0111_Rv0111	p.Gly202Gly
137085	A	G	missense_variant	gca_Rv0112	p.Asp266Gly
140875	C	T	missense_variant	ldtA_Rv0116c	p.Val50Met
141516	C	T	missense_variant	oxyS_Rv0117	p.Ser106Phe
146893	C	T	synonymous_variant	fusA2_Rv0120c	p.Leu293Leu
148187	G	A	synonymous_variant	Rv0121c_Rv0121c	p.Thr52Thr
155099	G	A	missense_variant	mak_Rv0127	p.Ala290Thr
155478	C	A	missense_variant	mak_Rv0127	p.Ala416Glu
159142	C	A	missense_variant	fadE1_Rv0131c	p.Asp173Tyr
163148	G	A	synonymous_variant	Rv0135c_Rv0135c	p.Arg34Arg
164936	C	T	missense_variant	msrA_Rv0137c	p.Asp109Asn
168399	A	G	missense_variant	Rv0142_Rv0142	p.Glu230Gly
170907	A	C	synonymous_variant	Rv0144_Rv0144	p.Arg208Arg
176888	G	A	missense_variant	Rv0150c_Rv0150c	p.Ala22Val
183399	T	G	intergenic_region	fadE2_Rv0154c-pntAa_Rv0155
186158	G	A	synonymous_variant	pntB_Rv0157	p.Leu369Leu
186209	C	T	synonymous_variant	pntB_Rv0157	p.Asn386Asn
199734	C	G	missense_variant	mce1A_Rv0169	p.Pro401Ala
200430	T	C	missense_variant	mce1B_Rv0170	p.Ile179Thr
202229	C	G	missense_variant	mce1C_Rv0171	p.Ala433Gly
204315	A	G	missense_variant	lprK_Rv0173	p.Lys84Arg
208299	C	T	missense_variant	Rv0176_Rv0176	p.Pro283Leu
224414	A	G	missense_variant	Rv0192_Rv0192	p.Asn284Ser
225264	G	A	synonymous_variant	Rv0193c_Rv0193c	p.Val436Val
227413	T	C	missense_variant	Rv0194_Rv0194	p.Leu179Pro
227468	C	T	synonymous_variant	Rv0194_Rv0194	p.Val197Val
229448	G	C	missense_variant	Rv0194_Rv0194	p.Leu857Phe
230197	C	T	missense_variant	Rv0194_Rv0194	p.Thr1107Ile
233377	C	T	missense_variant	Rv0197_Rv0197	p.His383Tyr
240032	C	A	missense_variant	mmpL11_Rv0202c	p.Ala421Ser
248946	C	T	intergenic_region	Rv0208c_Rv0208c-Rv0209_Rv0209
251176	C	A	missense_variant	Rv0210_Rv0210	p.Leu353Met
253046	A	C	missense_variant	pckA_Rv0211	p.Lys422Thr
256001	G	T	intergenic_region	Rv0213c_Rv0213c-fadD4_Rv0214
256182	G	C	missense_variant	fadD4_Rv0214	p.Gly40Ala
258470	A	G	intragenic_variant	Rv0215c_Rv0215c	n.258470A>G
258561	A	C	intragenic_variant	Rv0215c_Rv0215c	n.258561A>C
258902	C	A	intergenic_region	Rv0215c_Rv0215c-Rv0216_Rv0216
265401	C	T	synonymous_variant	Rv0221_Rv0221	p.Asp445Asp
274584	A	G	missense_variant	Rv0229c_Rv0229c	p.Ser46Pro
277865	G	C	intergenic_region	fadE4_Rv0231-Rv0232_Rv0232
281405	G	T	missense_variant	Rv0235c_Rv0235c	p.Pro404Thr
285653	C	T	missense_variant	aftD_Rv0236c	p.Arg400Gln
289435	G	T	missense_variant	vapC24_Rv0240	p.Ala31Ser
291830	T	G	missense_variant	fabG4_Rv0242c	p.Asp67Ala
295645	C	T	intergenic_region	fadE5_Rv0244c-Rv0245_Rv0245	n.295645C>T
303039	C	T	synonymous_variant	nirB_Rv0252	p.Gly58Gly
306201	T	C	missense_variant	cobU_Rv0254c	p.His50Arg
319625	A	G	synonymous_variant	oplA_Rv0266c	p.Val510Val
331309	A	G	missense_variant	Rv0275c_Rv0275c	p.Leu117Pro
344258	G	A	synonymous_variant	eccB3_Rv0283	p.Val79Val
345317	G	C	synonymous_variant	eccB3_Rv0283	p.Val432Val
352646	G	A	synonymous_variant	espG3_Rv0289	p.Pro166Pro
354174	G	A	synonymous_variant	eccD3_Rv0290	p.Ala364Ala
357538	T	C	missense_variant	Rv0293c_Rv0293c	p.His176Arg
358394	A	G	missense_variant	tam_Rv0294	p.Asp75Gly
376237	G	A	synonymous_variant	Rv0306_Rv0306	p.Leu108Leu
379687	C	T	synonymous_variant	Rv0311_Rv0311	p.Val172Val
405788	C	A	synonymous_variant	Rv0338c_Rv0338c	p.Val18Val
406251	T	G	missense_variant	Rv0339c_Rv0339c	p.Asp733Ala
408006	G	T	missense_variant	Rv0339c_Rv0339c	p.Pro148Gln
408935	C	T	missense_variant	Rv0340_Rv0340	p.Ala101Val
409079	G	A	missense_variant	Rv0340_Rv0340	p.Gly149Glu
414876	G	C	synonymous_variant	lpqJ_Rv0344c	p.Gly22Gly
441062	G	T	missense_variant	mgtE_Rv0362	p.Ala398Ser
442468	G	A	missense_variant	Rv0364_Rv0364	p.Gly25Asp
443471	C	T	missense_variant	Rv0365c_Rv0365c	p.Ala243Thr
445696	G	T	stop_gained	Rv0368c_Rv0368c	p.Ser277*
446464	G	A	missense_variant	Rv0368c_Rv0368c	p.Ala21Val
454418	T	G	intergenic_region	Rv0376c_Rv0376c-Rv0377_Rv0377
456731	C	T	missense_variant	Rv0380c_Rv0380c	p.Arg30His
458116	C	T	missense_variant	pyrE_Rv0382c	p.Asp89Asn
458442	G	A	intergenic_region	pyrE_Rv0382c-Rv0383c_Rv0383c
464480	G	A	missense_variant	Rv0386_Rv0386	p.Arg357Gln
464958	C	T	synonymous_variant	Rv0386_Rv0386	p.Gly516Gly
466175	A	C	missense_variant	Rv0386_Rv0386	p.Glu922Ala
477517	A	G	missense_variant	lpqK_Rv0399c	p.Met347Thr
477988	T	G	missense_variant	lpqK_Rv0399c	p.His190Pro
479350	T	C	missense_variant	fadE7_Rv0400c	p.Asp135Gly
480239	C	G	intergenic_region	Rv0401_Rv0401-mmpL1_Rv0402c
482106	G	A	stop_gained	mmpL1_Rv0402c	p.Arg376*
487463	A	G	missense_variant	pks6_Rv0405	p.Asp578Gly
489000	C	T	synonymous_variant	pks6_Rv0405	p.Thr1090Thr
489024	C	T	synonymous_variant	pks6_Rv0405	p.Ser1098Ser
489667	G	A	missense_variant	pks6_Rv0405	p.Ala1313Thr
494685	A	C	synonymous_variant	ackA_Rv0409	p.Arg279Arg
495322	C	T	missense_variant	pknG_Rv0410c	p.Ala665Thr
500223	G	T	missense_variant	mutT3_Rv0413	p.Val171Leu
501517	G	A	missense_variant	thiO_Rv0415	p.Glu124Lys
512659	C	T	missense_variant	ctpH_Rv0425c	p.Ser888Asn
519872	C	T	synonymous_variant	sodC_Rv0432	p.Phe91Phe
525205	G	A	synonymous_variant	pssA_Rv0436c	p.Arg62Arg
525540	T	G	synonymous_variant	psd_Rv0437c	p.Ala181Ala
534205	C	T	synonymous_variant	sigK_Rv0445c	p.Arg64Arg
536070	C	T	synonymous_variant	ufaA1_Rv0447c	p.Arg146Arg
539019	G	A	missense_variant	mmpL4_Rv0450c	p.His825Tyr
554297	C	T	synonymous_variant	Rv0463_Rv0463	p.Asp94Asp
554493	C	A	synonymous_variant	Rv0464c_Rv0464c	p.Ala131Ala
555621	T	G	missense_variant	Rv0465c_Rv0465c	p.Lys229Thr
558750	C	T	synonymous_variant	icl1_Rv0467	p.Thr408Thr
559926	G	T	synonymous_variant	umaA_Rv0469	p.Ser13Ser
562322	T	G	missense_variant	Rv0471c_Rv0471c	p.Glu131Ala
563965	C	T	synonymous_variant	Rv0473_Rv0473	p.Gly134Gly
573190	G	A	synonymous_variant	Rv0484c_Rv0484c	p.Gly204Gly
588160	G	T	missense_variant	Rv0497_Rv0497	p.Ala262Ser
588733	C	G	missense_variant	Rv0498_Rv0498	p.Pro137Ala
589808	A	C	missense_variant	Rv0499_Rv0499	p.Asp209Ala
591470	G	A	intergenic_region	Rv0500A_Rv0500A-galE2_Rv0501
601315	G	A	missense_variant	hemA_Rv0509	p.Arg292His
609003	C	G	missense_variant	Rv0517_Rv0517	p.Ile86Met
609461	G	C	missense_variant	Rv0517_Rv0517	p.Ser239Thr
610787	G	A	synonymous_variant	Rv0518_Rv0518	p.Glu200Glu
613957	G	T	missense_variant	gabP_Rv0522	p.Arg307Leu
622361	G	A	synonymous_variant	Rv0531_Rv0531	p.Arg11Arg
635775	C	T	missense_variant	Rv0543c_Rv0543c	p.Arg34His
644472	T	C	synonymous_variant	Rv0552_Rv0552	p.Gly528Gly
646048	C	G	synonymous_variant	bpoC_Rv0554	p.Pro194Pro
647278	G	C	synonymous_variant	menD_Rv0555	p.Ala327Ala
648756	C	T	missense_variant	mgtA_Rv0557	p.Thr74Met
649446	G	A	missense_variant	mgtA_Rv0557	p.Gly304Asp
650359	C	A	missense_variant	menH_Rv0558	p.Ala224Asp
653533	G	T	missense_variant	grcC1_Rv0562	p.Ala255Ser
660153	T	G	missense_variant	cyp135B1_Rv0568	p.Leu235Arg
666006	G	C	missense_variant	pncB2_Rv0573c	p.Pro413Ala
666713	A	C	missense_variant	pncB2_Rv0573c	p.Leu177Arg
667950	G	A	stop_gained	Rv0574c_Rv0574c	p.Gln149*
669406	C	T	missense_variant	Rv0575c_Rv0575c	p.Glu114Lys
678934	C	A	missense_variant	lpqN_Rv0583c	p.Ala48Ser
682625	C	T	missense_variant	Rv0585c_Rv0585c	p.Ala550Thr
686146	C	T	synonymous_variant	Rv0588_Rv0588	p.Gly73Gly
689391	A	G	synonymous_variant	mce2C_Rv0591	p.Glu111Glu
693759	C	T	missense_variant	mce2F_Rv0594	p.Arg175Cys
696148	C	T	synonymous_variant	Rv0597c_Rv0597c	p.Leu252Leu
697196	G	A	synonymous_variant	vapC27_Rv0598c	p.Asp124Asp
708263	A	G	missense_variant	Rv0613c_Rv0613c	p.Leu418Ser
717558	G	C	synonymous_variant	Rv0625c_Rv0625c	p.Gly112Gly
720889	G	A	synonymous_variant	recD_Rv0629c	p.Leu282Leu
722583	C	A	missense_variant	recB_Rv0630c	p.Val811Phe
727321	C	T	missense_variant	recC_Rv0631c	p.Gly329Glu
728532	A	C	intergenic_region	recC_Rv0631c-echA3_Rv0632c
731750	G	C	missense_variant	rpmG2_Rv0634B	p.Leu13Phe
735135	G	A	missense_variant	rplK_Rv0640	p.Met38Ile
738899	C	T	missense_variant	mmaA2_Rv0644c	p.Val88Ile
740038	G	C	synonymous_variant	mmaA1_Rv0645c	p.Ala50Ala
745835	C	G	synonymous_variant	Rv0648_Rv0648	p.Gly1039Gly
752718	A	G	intergenic_region	mkl_Rv0655-vapC6_Rv0656c
769406	C	T	synonymous_variant	Rv0669c_Rv0669c	p.Leu64Leu
773021	G	A	missense_variant	fadE8_Rv0672	p.Arg513Gln
782997	G	A	synonymous_variant	fusA1_Rv0684	p.Ala171Ala
796952	A	G	missense_variant	Rv0697_Rv0697	p.His7Arg
798920	C	T	missense_variant	Rv0698_Rv0698	p.Pro30Ser
801959	C	T	synonymous_variant	rplD_Rv0702	p.Arg166Arg
806454	G	T	synonymous_variant	atsA_Rv0711	p.Leu40Leu
821895	C	T	missense_variant	xylB_Rv0729	p.Ala130Val
841139	C	T	synonymous_variant	vapB31_Rv0748	p.Leu65Leu
852606	G	A	missense_variant	phoR_Rv0758	p.Gly71Ser
852607	G	T	missense_variant	phoR_Rv0758	p.Gly71Val
861279	A	C	missense_variant	aldA_Rv0768	p.Glu123Ala
863975	G	T	synonymous_variant	Rv0770_Rv0770	p.Arg240Arg
869036	G	A	missense_variant	Rv0776c_Rv0776c	p.Thr243Ile
872863	T	G	missense_variant	Rv0779c_Rv0779c	p.Thr144Pro
883072	C	T	missense_variant	purQ_Rv0788	p.Arg105Cys
886373	C	T	missense_variant	Rv0792c_Rv0792c	p.Glu92Lys
892659	G	A	synonymous_variant	Rv0799c_Rv0799c	p.Thr205Thr
901358	G	A	intergenic_region	cpsY_Rv0806c-Rv0807_Rv0807
904367	G	C	missense_variant	purM_Rv0809	p.Asp215His
905344	C	A	missense_variant	Rv0811c_Rv0811c	p.Gly333Cys
907906	C	T	missense_variant	Rv0813c_Rv0813c	p.Arg38His
908033	G	C	intergenic_region	Rv0813c_Rv0813c-Rv0814c_Rv0814c
908036	C	T	intergenic_region	Rv0813c_Rv0813c-Rv0814c_Rv0814c
910282	G	T	synonymous_variant	Rv0817c_Rv0817c	p.Ser187Ser
919007	A	C	missense_variant	Rv0825c_Rv0825c	p.Cys183Gly
921429	G	A	missense_variant	Rv0828c_Rv0828c	p.Pro62Leu
941849	A	C	missense_variant	Rv0845_Rv0845	p.Glu220Asp
954131	C	T	missense_variant	dapC_Rv0858c	p.Val264Met
955631	C	T	synonymous_variant	Rv0859_Rv0859	p.Gly185Gly
960080	C	T	synonymous_variant	ercc3_Rv0861c	p.Ala24Ala
961551	C	T	synonymous_variant	Rv0862c_Rv0862c	p.Arg354Arg
965648	G	T	intergenic_region	rpfA_Rv0867c-moaD2_Rv0868c
967123	T	C	synonymous_variant	moaA2_Rv0869c	p.Glu75Glu
982212	C	T	missense_variant	serC_Rv0884c	p.Ala115Thr
991740	T	C	missense_variant	Rv0890c_Rv0890c	p.Gln286Arg
996570	T	G	missense_variant	Rv0894_Rv0894	p.Phe16Cys
997808	C	T	synonymous_variant	Rv0895_Rv0895	p.Val9Val
1004177	A	C	missense_variant	arfC_Rv0901	p.Glu74Ala
1004603	C	T	synonymous_variant	prrB_Rv0902c	p.Ala413Ala
1025135	T	C	missense_variant	Rv0919_Rv0919	p.Leu151Pro
1036089	G	T	missense_variant	pstC2_Rv0929	p.Arg21Leu
1038813	G	A	missense_variant	pknD_Rv0931c	p.His368Tyr
1043128	G	A	stop_gained	pstS1_Rv0934	p.Trp338*
1050523	G	T	intergenic_region	Rv0939_Rv0939-Rv0940c_Rv0940c
1053653	C	T	synonymous_variant	Rv0943c_Rv0943c	p.Arg28Arg
1055969	C	G	synonymous_variant	pgi_Rv0946c	p.Ser239Ser
1058309	A	G	missense_variant	uvrD1_Rv0949	p.Asp17Gly
1058500	G	A	missense_variant	uvrD1_Rv0949	p.Ala81Thr
1062745	T	C	missense_variant	sucC_Rv0951	p.Val261Ala
1077102	C	T	synonymous_variant	Rv0965c_Rv0965c	p.Ala32Ala
1077280	A	C	missense_variant	Rv0966c_Rv0966c	p.Trp186Gly
1087760	A	G	missense_variant	fadE13_Rv0975c	p.Leu246Pro
1088097	C	T	missense_variant	fadE13_Rv0975c	p.Asp134Asn
1096633	T	G	intergenic_region	PE_PGRS18_Rv0980c-mprA_Rv0981
1097633	C	T	synonymous_variant	mprB_Rv0982	p.Ala42Ala
1102484	G	T	missense_variant	Rv0986_Rv0986	p.Val228Leu
1104499	A	G	missense_variant	Rv0987_Rv0987	p.Asp653Gly
1105557	G	T	missense_variant	Rv0988_Rv0988	p.Ala148Ser
1107024	T	C	missense_variant	grcC2_Rv0989c	p.Asp120Gly
1110177	T	G	synonymous_variant	galU_Rv0993	p.Gly302Gly
1114129	T	G	intergenic_region	Rv0997a_Rv0997a-Rv0997_Rv0997
1121843	A	G	synonymous_variant	Rv1004c_Rv1004c	p.Ala102Ala
1121926	C	G	missense_variant	Rv1004c_Rv1004c	p.Glu75Gln
1139497	C	T	synonymous_variant	mfd_Rv1020	p.Thr177Thr
1141069	G	T	synonymous_variant	mfd_Rv1020	p.Ala701Ala
1145442	C	G	synonymous_variant	eno_Rv1023	p.Gly293Gly
1148684	T	G	missense_variant	kdpE_Rv1027c	p.Lys142Gln
1155819	T	C	missense_variant	kdpB_Rv1030	p.Val699Ala
1156224	C	T	synonymous_variant	kdpC_Rv1031	p.Gly124Gly
1170704	A	C	intergenic_region	Rv1047_Rv1047-Rv1048c_Rv1048c
1186287	G	T	synonymous_variant	Rv1063c_Rv1063c	p.Ala179Ala
1192641	G	T	missense_variant	Rv1069c_Rv1069c	p.His545Asn
1196194	C	T	intergenic_region	echA9_Rv1071c-Rv1072_Rv1072
1203264	C	T	intergenic_region	cbs_Rv1077-Rv1078_Rv1078
1215581	A	C	intergenic_region	Rv1088a_Rv1088a-PE_PGRS22_Rv1091	n.1215581A>C
1221110	C	G	synonymous_variant	glyA1_Rv1093	p.Leu179Leu
1229224	A	G	missense_variant	Rv1100_Rv1100	p.Glu181Gly
1232089	C	T	intergenic_region	mazE3_Rv1103c-Rv1106c_Rv1106c
1238036	T	A	missense_variant	Rv1111c_Rv1111c	p.Thr53Ser
1239649	C	T	missense_variant	vapC32_Rv1114	p.Arg14Cys
1240578	C	T	missense_variant	Rv1115_Rv1115	p.Pro131Leu
1242007	C	T	synonymous_variant	Rv1118c_Rv1118c	p.Arg275Arg
1242416	T	C	missense_variant	Rv1118c_Rv1118c	p.Gln139Arg
1243724	T	C	synonymous_variant	zwf1_Rv1121	p.Gly6Gly
1250131	A	G	missense_variant	ppdK_Rv1127c	p.Val425Ala
1251071	A	C	missense_variant	ppdK_Rv1127c	p.Ser112Ala
1255685	C	T	synonymous_variant	prpD_Rv1130	p.Phe377Phe
1256176	A	G	synonymous_variant	prpC_Rv1131	p.Lys15Lys
1256895	A	C	missense_variant	prpC_Rv1131	p.Glu255Ala
1257823	G	A	missense_variant	Rv1132_Rv1132	p.Ala167Thr
1275333	A	G	missense_variant	Rv1147_Rv1147	p.His145Arg
1283821	A	G	synonymous_variant	Rv1157c_Rv1157c	p.Asn117Asn
1284931	C	T	intergenic_region	Rv1158c_Rv1158c-pimE_Rv1159
1288251	C	T	synonymous_variant	narG_Rv1161	p.Cys308Cys
1288630	A	C	missense_variant	narG_Rv1161	p.Ser435Arg
1302899	A	G	intergenic_region	PE12_Rv1172c-fbiC_Rv1173
1305657	G	A	intergenic_region	fbiC_Rv1173-TB8.4_Rv1174c
1311861	G	A	missense_variant	Rv1179c_Rv1179c	p.Ala480Val
1316651	A	G	missense_variant	pks4_Rv1181	p.Gln473Arg
1318589	C	T	missense_variant	pks4_Rv1181	p.Ala1119Val
1330103	C	T	synonymous_variant	rocA_Rv1187	p.Ile238Ile
1331789	C	T	missense_variant	Rv1188_Rv1188	p.Arg257Cys
1352566	C	T	synonymous_variant	gpgS_Rv1208	p.His141His
1358934	T	G	missense_variant	Rv1215c_Rv1215c	p.Ser171Arg
1359275	G	A	missense_variant	Rv1215c_Rv1215c	p.Thr57Met
1359908	A	C	missense_variant	Rv1216c_Rv1216c	p.Val80Gly
1360604	C	T	missense_variant	Rv1217c_Rv1217c	p.Val400Ile
1368749	A	G	intergenic_region	Rv1225c_Rv1225c-Rv1226c_Rv1226c
1370072	G	C	missense_variant	Rv1226c_Rv1226c	p.Ser75Trp
1372975	G	C	missense_variant	Rv1230c_Rv1230c	p.Ala408Gly
1377185	C	G	synonymous_variant	Rv1234_Rv1234	p.Leu70Leu
1379631	C	T	synonymous_variant	sugA_Rv1236	p.Asp235Asp
1383185	A	C	intergenic_region	corA_Rv1239c-mdh_Rv1240
1383970	A	C	missense_variant	mdh_Rv1240	p.Asp253Ala
1390155	G	A	synonymous_variant	Rv1248c_Rv1248c	p.Tyr966Tyr
1397633	C	T	synonymous_variant	Rv1251c_Rv1251c	p.Lys536Lys
1403266	C	G	missense_variant	Rv1255c_Rv1255c	p.Ala41Pro
1407273	T	A	missense_variant	Rv1258c_Rv1258c	p.Asp23Val
1409619	C	A	synonymous_variant	Rv1261c_Rv1261c	p.Ala105Ala
1415097	C	G	synonymous_variant	pknH_Rv1266c	p.Ala248Ala
1419373	T	C	missense_variant	lprA_Rv1270c	p.Thr126Ala
1422079	C	G	missense_variant	Rv1272c_Rv1272c	p.Arg76Pro
1436284	A	G	synonymous_variant	oppB_Rv1283c	p.Gly278Gly
1436578	C	A	synonymous_variant	oppB_Rv1283c	p.Gly180Gly
1459364	T	G	missense_variant	rfe_Rv1302	p.Val357Gly
1463143	C	T	missense_variant	atpH_Rv1307	p.Ser434Leu
1465542	A	C	missense_variant	atpG_Rv1309	p.Tyr220Ser
1482978	C	T	missense_variant	Rv1320c_Rv1320c	p.Ala414Thr
1487674	G	A	missense_variant	Rv1324_Rv1324	p.Ala172Thr
1501448	G	T	missense_variant	Rv1332_Rv1332	p.Val175Leu
1505806	C	T	synonymous_variant	murI_Rv1338	p.Pro244Pro
1507920	G	A	synonymous_variant	Rv1341_Rv1341	p.Val116Val
1509093	C	G	synonymous_variant	mbtL_Rv1344	p.Leu42Leu
1509332	G	A	missense_variant	mbtM_Rv1345	p.Asp18Asn
1518271	G	A	missense_variant	Rv1351_Rv1351	p.Arg14Lys
1518280	C	T	missense_variant	Rv1351_Rv1351	p.Ser17Phe
1518681	C	G	intergenic_region	Rv1351_Rv1351-Rv1352_Rv1352
1520010	A	G	missense_variant	Rv1354c_Rv1354c	p.Ser623Pro
1521655	C	A	synonymous_variant	Rv1354c_Rv1354c	p.Pro74Pro
1524283	C	T	missense_variant	Rv1356c_Rv1356c	p.Val180Met
1537644	T	C	initiator_codon_variant	Rv1364c_Rv1364c	p.Met1?
1545472	C	T	synonymous_variant	Rv1372_Rv1372	p.Asn216Asn
1545720	A	G	missense_variant	Rv1372_Rv1372	p.Asp299Gly
1550945	T	G	synonymous_variant	Rv1377c_Rv1377c	p.Gly91Gly
1555432	C	T	synonymous_variant	pyrC_Rv1381	p.Thr415Thr
1556030	C	T	synonymous_variant	carA_Rv1383	p.Gly20Gly
1568891	G	C	missense_variant	Rv1393c_Rv1393c	p.Leu233Val
1578212	A	C	synonymous_variant	priA_Rv1402	p.Ala200Ala
1582051	T	C	intergenic_region	Rv1405c_Rv1405c-fmt_Rv1406
1585032	C	T	synonymous_variant	rpe_Rv1408	p.Val178Val
1591039	G	A	missense_variant	ribA2_Rv1415	p.Ala215Thr
1592857	G	A	synonymous_variant	lprH_Rv1418	p.Gln73Gln
1593536	T	C	missense_variant	Rv1419_Rv1419	p.Leu11Pro
1593762	C	T	synonymous_variant	Rv1419_Rv1419	p.Pro86Pro
1601722	C	T	synonymous_variant	lipO_Rv1426c	p.Pro200Pro
1603637	T	C	missense_variant	fadD12_Rv1427c	p.Asn98Asp
1605016	C	T	synonymous_variant	Rv1429_Rv1429	p.Leu47Leu
1605569	T	C	missense_variant	Rv1429_Rv1429	p.Val231Ala
1609974	C	T	synonymous_variant	Rv1432_Rv1432	p.Ser42Ser
1611024	C	T	synonymous_variant	Rv1432_Rv1432	p.Thr392Thr
1622111	G	A	intergenic_region	bisC_Rv1442-Rv1443c_Rv1443c
1623495	T	C	missense_variant	Rv1444c_Rv1444c	p.Asp68Gly
1635230	G	A	missense_variant	Rv1451_Rv1451	p.Ala68Thr
1639699	A	C	missense_variant	qor_Rv1454c	p.Val321Gly
1648089	G	T	synonymous_variant	Rv1461_Rv1461	p.Leu367Leu
1648224	C	T	synonymous_variant	Rv1461_Rv1461	p.His412His
1649265	G	A	synonymous_variant	Rv1461_Rv1461	p.Leu759Leu
1658030	C	T	synonymous_variant	ctpD_Rv1469	p.Ile356Ile
1669296	G	A	missense_variant	moxR1_Rv1479	p.Gly5Asp
1672707	G	A	missense_variant	Rv1482c_Rv1482c	p.Thr198Met
1673338	G	A	intergenic_region	Rv1482c_Rv1482c-fabG1_Rv1483
1678639	C	G	missense_variant	Rv1489_Rv1489	p.Pro30Ala
1686414	C	T	synonymous_variant	mazE4_Rv1494	p.Asp48Asp
1686737	C	T	synonymous_variant	mazF4_Rv1495	p.Pro56Pro
1689828	C	T	synonymous_variant	Rv1498c_Rv1498c	p.Ser31Ser
1703786	A	C	missense_variant	gmdA_Rv1511	p.Gln238Pro
1706777	C	T	synonymous_variant	Rv1515c_Rv1515c	p.Glu250Glu
1708800	T	C	intergenic_region	Rv1516c_Rv1516c-Rv1517_Rv1517
1710085	G	C	missense_variant	Rv1518_Rv1518	p.Val148Leu
1711221	C	T	missense_variant	Rv1520_Rv1520	p.Thr65Ile
1711619	G	A	missense_variant	Rv1520_Rv1520	p.Ala198Thr
1714290	G	T	stop_gained	mmpL12_Rv1522c	p.Ser1108*
1717141	C	G	missense_variant	mmpL12_Rv1522c	p.Ala158Pro
1721987	C	T	missense_variant	Rv1526c_Rv1526c	p.Arg25Gln
1727532	C	A	missense_variant	pks5_Rv1527c	p.Arg293Leu
1731125	C	T	missense_variant	fadD24_Rv1529	p.His542Tyr
1731312	G	A	intergenic_region	fadD24_Rv1529-adh_Rv1530
1733563	A	G	intergenic_region	Rv1532c_Rv1532c-Rv1533_Rv1533
1733618	C	T	synonymous_variant	Rv1533_Rv1533	p.Thr3Thr
1735926	T	G	intergenic_region	Rv1534_Rv1534-Rv1535_Rv1535
1740820	C	T	missense_variant	dinX_Rv1537	p.Pro322Leu
1746404	T	C	missense_variant	Rv1544_Rv1544	p.Leu104Ser
1753923	G	A	missense_variant	fadD11_Rv1550	p.Gly70Arg
1754786	G	A	synonymous_variant	fadD11_Rv1550	p.Gly357Gly
1757727	G	A	missense_variant	frdA_Rv1552	p.Gly16Asp
1768898	C	T	missense_variant	treY_Rv1563c	p.Val179Met
1770831	C	T	synonymous_variant	treX_Rv1564c	p.Ser257Ser
1776614	C	T	missense_variant	bioA_Rv1568	p.Ala408Val
1790014	A	G	intergenic_region	Rv1588c_Rv1588c-bioB_Rv1589
1790655	C	T	synonymous_variant	bioB_Rv1589	p.Ala124Ala
1799921	C	A	synonymous_variant	hisD_Rv1599	p.Gly113Gly
1801786	C	A	synonymous_variant	hisC1_Rv1600	p.Thr297Thr
1805214	C	T	missense_variant	hisF_Rv1605	p.Pro121Leu
1810169	T	G	intergenic_region	Rv1610_Rv1610-trpC_Rv1611
1811243	A	C	missense_variant	trpB_Rv1612	p.Glu39Asp
1826577	G	T	missense_variant	Rv1624c_Rv1624c	p.His3Gln
1827805	C	T	synonymous_variant	cya_Rv1625c	p.Val47Val
1843232	T	G	missense_variant	Rv1637c_Rv1637c	p.Asp154Ala
1846092	C	T	synonymous_variant	uvrA_Rv1638	p.Tyr784Tyr
1846854	G	A	synonymous_variant	Rv1638A_Rv1638A	p.Tyr40Tyr
1848963	C	A	missense_variant	lysX_Rv1640c	p.Asp1025Tyr
1849814	A	G	missense_variant	lysX_Rv1640c	p.Val741Ala
1853565	G	A	missense_variant	rplT_Rv1643	p.Ala128Thr
1854549	C	T	synonymous_variant	Rv1645c_Rv1645c	p.Pro302Pro
1860392	C	T	missense_variant	pheT_Rv1650	p.Ala212Val
1862099	C	A	missense_variant	pheT_Rv1650	p.Thr781Asn
1866098	C	T	missense_variant	argC_Rv1652	p.Leu175Phe
1869808	C	T	synonymous_variant	argD_Rv1655	p.Asn362Asn
1870194	G	C	missense_variant	argF_Rv1656	p.Leu91Phe
1874985	A	C	missense_variant	pks10_Rv1660	p.Thr276Pro
1890948	T	G	missense_variant	pks9_Rv1664	p.Leu975Val
1893473	G	A	synonymous_variant	cyp139_Rv1666c	p.Thr30Thr
1909456	C	T	synonymous_variant	Rv1683_Rv1683	p.Ala621Ala
1911301	C	T	synonymous_variant	Rv1685c_Rv1685c	p.Ala33Ala
1923633	C	T	missense_variant	mctB_Rv1698	p.His297Tyr
1926500	C	T	missense_variant	Rv1701_Rv1701	p.Ala100Val
1939007	A	C	missense_variant	Rv1711_Rv1711	p.Gln57Pro
1942121	C	T	missense_variant	Rv1714_Rv1714	p.Ala90Val
1946975	C	G	intergenic_region	proT_Rvnt21-vapC12_Rv1720c
1951438	G	A	missense_variant	Rv1725c_Rv1725c	p.Pro105Leu
1951540	G	A	missense_variant	Rv1725c_Rv1725c	p.Thr71Met
1955339	T	G	synonymous_variant	Rv1729c_Rv1729c	p.Ala77Ala
1961730	G	A	missense_variant	Rv1735c_Rv1735c	p.Ala20Val
1964984	C	T	synonymous_variant	narK2_Rv1737c	p.Arg129Arg
1968284	C	T	missense_variant	Rv1742_Rv1742	p.Arg38Trp
1971965	T	G	synonymous_variant	idi_Rv1745c	p.Pro9Pro
1977196	C	G	synonymous_variant	Rv1748_Rv1748	p.Ser199Ser
2005152	G	A	synonymous_variant	Rv1770_Rv1770	p.Glu425Glu
2005607	T	G	missense_variant	Rv1771_Rv1771	p.Ser149Arg
2007015	C	G	intergenic_region	Rv1772_Rv1772-Rv1773c_Rv1773c
2008007	A	G	missense_variant	Rv1774_Rv1774	p.His59Arg
2008140	A	C	synonymous_variant	Rv1774_Rv1774	p.Pro103Pro
2017860	C	T	missense_variant	eccB5_Rv1782	p.Arg41Cys
2018883	G	C	missense_variant	eccB5_Rv1782	p.Gly382Arg
2023522	C	T	synonymous_variant	cyp143_Rv1785c	p.Ala369Ala
2030487	C	T	intragenic_variant	esxM_Rv1792	n.2030487C>T
2030488	A	C	intragenic_variant	esxM_Rv1792	n.2030488A>C
2030489	T	A	intragenic_variant	esxM_Rv1792	n.2030489T>A
2030521	A	C	intragenic_variant	esxM_Rv1792	n.2030521A>C
2031176	G	T	synonymous_variant	Rv1794_Rv1794	p.Pro37Pro
2033307	T	C	synonymous_variant	eccD5_Rv1795	p.Ala356Ala
2046859	T	C	intergenic_region	PE_PGRS32_Rv1803c-Rv1804c_Rv1804c
2047454	G	A	intergenic_region	Rv1804c_Rv1804c-Rv1805c_Rv1805c
2060377	C	T	synonymous_variant	Rv1817_Rv1817	p.Tyr261Tyr
2060606	C	T	missense_variant	Rv1817_Rv1817	p.His338Tyr
2063187	G	A	synonymous_variant	bacA_Rv1819c	p.Pro514Pro
2069546	T	C	missense_variant	pgsA2_Rv1822	p.Val156Ala
2080594	C	T	synonymous_variant	lipZ_Rv1834	p.Arg255Arg
2087453	A	G	missense_variant	vapC13_Rv1838c	p.Ile67Thr
2090366	A	G	missense_variant	Rv1841c_Rv1841c	p.Met118Thr
2095234	C	A	missense_variant	blaR_Rv1845c	p.Arg312Leu
2096398	G	A	missense_variant	blaI_Rv1846c	p.Arg68Cys
2099402	T	G	missense_variant	ureC_Rv1850	p.Val481Gly
2099631	C	T	synonymous_variant	ureC_Rv1850	p.Gly557Gly
2101921	C	T	synonymous_variant	ndh_Rv1854c	p.Ser374Ser
2103112	C	A	intergenic_region	ndh_Rv1854c-Rv1855c_Rv1855c
2107050	G	A	synonymous_variant	modC_Rv1859	p.Val159Val
2108980	A	T	intergenic_region	apa_Rv1860-Rv1861_Rv1861
2110837	C	T	synonymous_variant	Rv1863c_Rv1863c	p.Leu175Leu
2122295	C	T	missense_variant	lldD2_Rv1872c	p.Arg286His
2122443	C	A	missense_variant	lldD2_Rv1872c	p.Ala237Ser
2123146	C	T	synonymous_variant	lldD2_Rv1872c	p.Ala2Ala
2125054	C	T	intergenic_region	Rv1875_Rv1875-bfrA_Rv1876
2130784	C	T	synonymous_variant	cyp140_Rv1880c	p.Pro358Pro
2131732	C	G	synonymous_variant	cyp140_Rv1880c	p.Val42Val
2132077	T	C	missense_variant	lppE_Rv1881c	p.Ile85Val
2135816	C	G	missense_variant	fbpB_Rv1886c	p.Gly18Arg
2136642	C	T	missense_variant	Rv1887_Rv1887	p.Leu129Phe
2140748	C	G	synonymous_variant	Rv1894c_Rv1894c	p.Ala374Ala
2147854	G	A	missense_variant	cinA_Rv1901	p.Val65Met
2158190	A	C	missense_variant	fadB5_Rv1912c	p.Ile301Ser
2161577	A	G	synonymous_variant	aceAb_Rv1916	p.Gly4Gly
2171579	C	T	intergenic_region	Rv1919c_Rv1919c-Rv1920_Rv1920
2173728	G	T	missense_variant	lppF_Rv1921c	p.Ala23Asp
2175390	G	A	missense_variant	lipD_Rv1923	p.Gly73Asp
2176006	C	A	synonymous_variant	lipD_Rv1923	p.Gly278Gly
2176648	A	C	missense_variant	Rv1924c_Rv1924c	p.Trp95Gly
2178941	G	A	missense_variant	fadD31_Rv1925	p.Val619Met
2186371	G	A	synonymous_variant	echA13_Rv1935c	p.Ala263Ala
2186421	T	G	missense_variant	echA13_Rv1935c	p.Thr247Pro
2187935	C	A	synonymous_variant	Rv1936_Rv1936	p.Thr184Thr
2188772	T	C	missense_variant	Rv1937_Rv1937	p.Tyr93His
2195637	A	C	missense_variant	Rv1944c_Rv1944c	p.Tyr100Asp
2206970	G	A	intergenic_region	mce3R_Rv1963c-yrbE3A_Rv1964
2208538	G	A	stop_gained	yrbE3B_Rv1965	p.Trp11*
2210198	A	G	missense_variant	mce3A_Rv1966	p.Tyr291Cys
2216392	A	G	missense_variant	mce3F_Rv1971	p.Glu379Gly
2223902	A	T	missense_variant	mpt64_Rv1980c	p.Ile43Asn
2246459	C	A	synonymous_variant	Rv2000_Rv2000	p.Ala417Ala
2253099	A	C	synonymous_variant	otsB1_Rv2006	p.Ala366Ala
2268887	G	C	missense_variant	Rv2024c_Rv2024c	p.Leu452Val
2274954	G	A	missense_variant	Rv2028c_Rv2028c	p.Ala152Val
2278426	G	T	missense_variant	Rv2030c_Rv2030c	p.Arg21Ser
2283293	G	C	synonymous_variant	Rv2037c_Rv2037c	p.Thr143Thr
2290062	C	T	missense_variant	lipT_Rv2045c	p.Ala387Thr
2291331	C	T	synonymous_variant	lppI_Rv2046	p.Gly21Gly
2313815	G	A	missense_variant	Rv2054_Rv2054	p.Ala231Thr
2317769	T	C	synonymous_variant	cobN_Rv2062c	p.Gly995Gly
2323291	C	T	synonymous_variant	cobIJ_Rv2066	p.Ala39Ala
2326956	G	A	missense_variant	sigC_Rv2069	p.Ala5Thr
2328420	C	T	synonymous_variant	cobM_Rv2071c	p.Thr186Thr
2328820	T	C	missense_variant	cobM_Rv2071c	p.Asp53Gly
2335650	G	A	missense_variant	Rv2079_Rv2079	p.Gly99Asp
2349418	A	G	synonymous_variant	helY_Rv2092c	p.Ala879Ala
2350534	T	C	synonymous_variant	helY_Rv2092c	p.Glu507Glu
2361174	C	T	missense_variant	helZ_Rv2101	p.Ala312Val
2382645	G	A	synonymous_variant	metH_Rv2124c	p.Gly1141Gly
2383814	T	C	missense_variant	metH_Rv2124c	p.Ile752Val
2385408	C	A	missense_variant	metH_Rv2124c	p.Glu220Asp
2388205	A	G	intergenic_region	PE_PGRS37_Rv2126c-ansP1_Rv2127
2393590	C	G	stop_gained	Rv2132_Rv2132	p.Tyr60*
2408524	G	A	missense_variant	ftsZ_Rv2150c	p.Ser334Leu
2410074	C	T	missense_variant	ftsQ_Rv2151c	p.Val190Ile
2414989	C	G	missense_variant	murD_Rv2155c	p.Gly469Ala
2419044	A	G	missense_variant	murE_Rv2158c	p.Val522Ala
2421120	T	G	synonymous_variant	Rv2159c_Rv2159c	p.Gly182Gly
2422502	C	T	synonymous_variant	Rv2161c_Rv2161c	p.Leu212Leu
2431818	A	G	missense_variant	Rv2169c_Rv2169c	p.Ile51Thr
2432185	A	G	intergenic_region	Rv2169c_Rv2169c-Rv2170_Rv2170
2444487	C	A	missense_variant	Rv2181_Rv2181	p.Leu396Met
2445414	C	A	intergenic_region	Rv2182c_Rv2182c-Rv2183c_Rv2183c
2452657	C	A	missense_variant	Rv2190c_Rv2190c	p.Val206Phe
2463455	C	T	synonymous_variant	Rv2199c_Rv2199c	p.Arg66Arg
2465721	T	C	missense_variant	asnB_Rv2201	p.Val242Ala
2477026	G	A	synonymous_variant	gcvT_Rv2211c	p.Ser52Ser
2477562	C	T	synonymous_variant	Rv2212_Rv2212	p.Leu125Leu
2480588	C	T	missense_variant	ephD_Rv2214c	p.Gly372Ser
2483292	A	C	missense_variant	dlaT_Rv2215	p.Asp443Ala
2485956	G	A	synonymous_variant	lipA_Rv2218	p.Glu228Glu
2488898	C	A	missense_variant	glnA1_Rv2220	p.Asp428Glu
2489855	C	T	synonymous_variant	glnE_Rv2221c	p.Thr833Thr
2490116	T	G	synonymous_variant	glnE_Rv2221c	p.Ala746Ala
2490332	C	T	synonymous_variant	glnE_Rv2221c	p.Glu674Glu
2493484	G	A	missense_variant	glnA2_Rv2222c	p.His87Tyr
2493513	T	C	missense_variant	glnA2_Rv2222c	p.Gln77Arg
2494201	G	A	missense_variant	Rv2223c_Rv2223c	p.Pro400Leu
2498200	G	T	missense_variant	panB_Rv2225	p.Met153Ile
2500610	G	A	non_coding_exon_variant	rnpB_Rvns01	n.142C>T
2503257	G	A	synonymous_variant	Rv2229c_Rv2229c	p.Ile72Ile
2503491	T	G	missense_variant	Rv2230c_Rv2230c	p.Glu373Ala
2508857	G	A	synonymous_variant	cobD_Rv2236c	p.Ala173Ala
2512359	G	A	intergenic_region	Rv2240c_Rv2240c-aceE_Rv2241
2515639	G	T	synonymous_variant	Rv2242_Rv2242	p.Val112Val
2516804	A	C	synonymous_variant	fabD_Rv2243	p.Ala6Ala
2522650	T	C	synonymous_variant	Rv2248_Rv2248	p.Arg97Arg
2525534	C	T	intergenic_region	Rv2250c_Rv2250c-Rv2251_Rv2251	n.2525534C>T
2530101	T	A	missense_variant	Rv2257c_Rv2257c	p.Asp241Val
2532788	A	G	missense_variant	mscR_Rv2259	p.Thr182Ala
2539620	G	A	synonymous_variant	Rv2265_Rv2265	p.Val307Val
2549057	C	A	intergenic_region	cyp121_Rv2276-Rv2277c_Rv2277c
2561261	T	C	missense_variant	yjcE_Rv2287	p.Val520Ala
2562933	T	C	missense_variant	lppO_Rv2290	p.Ile112Thr
2564134	C	T	synonymous_variant	Rv2292c_Rv2292c	p.Leu40Leu
2572854	T	A	missense_variant	Rv2300c_Rv2300c	p.Lys52Met
2574950	T	C	missense_variant	Rv2303c_Rv2303c	p.Ile24Val
2576863	G	C	missense_variant	Rv2305_Rv2305	p.Ser352Thr
2598899	G	T	missense_variant	Rv2326c_Rv2326c	p.Thr350Asn
2603523	G	C	intergenic_region	narK1_Rv2329c-lppP_Rv2330c
2609302	G	C	missense_variant	cysK1_Rv2334	p.Lys169Asn
2611583	C	T	synonymous_variant	Rv2336_Rv2336	p.His249His
2615969	C	A	missense_variant	mmpL9_Rv2339	p.Ala426Glu
2616527	G	T	missense_variant	mmpL9_Rv2339	p.Arg612Leu
2616704	G	T	missense_variant	mmpL9_Rv2339	p.Gly671Val
2617442	C	A	stop_gained	mmpL9_Rv2339	p.Ser917*
2619678	G	T	stop_gained	lppQ_Rv2341	p.Gly28*
2622927	G	C	missense_variant	dgt_Rv2344c	p.Pro276Ala
2645780	C	T	synonymous_variant	era_Rv2364c	p.Leu298Leu
2656136	T	A	intergenic_region	cfp2_Rv2376c-Rv2377c_Rv2377c
2663463	C	A	missense_variant	mbtE_Rv2380c	p.Arg1218Leu
2679742	C	A	synonymous_variant	mbtI_Rv2386c	p.Pro88Pro
2682158	G	A	missense_variant	hemN_Rv2388c	p.Leu329Phe
2683729	T	C	missense_variant	Rv2390c_Rv2390c	p.Ser180Gly
2688205	A	G	missense_variant	ggtB_Rv2394	p.Thr66Ala
2701940	G	A	missense_variant	lepA_Rv2404c	p.Pro437Ser
2702166	G	T	synonymous_variant	lepA_Rv2404c	p.Arg361Arg
2702403	A	G	synonymous_variant	lepA_Rv2404c	p.Leu282Leu
2702612	C	A	missense_variant	lepA_Rv2404c	p.Gly213Cys
2703964	G	A	intergenic_region	Rv2405_Rv2405-Rv2406c_Rv2406c
2724331	T	C	missense_variant	proA_Rv2427c	p.Ile383Val
2730711	G	A	missense_variant	Rv2435c_Rv2435c	p.Ala680Val
2741269	C	A	synonymous_variant	dctA_Rv2443	p.Gly187Gly
2744225	A	G	synonymous_variant	rne_Rv2444c	p.Leu254Leu
2748366	C	A	missense_variant	valS_Rv2448c	p.Glu620Asp
2752132	A	G	synonymous_variant	rpfE_Rv2450c	p.Leu17Leu
2753821	G	C	missense_variant	Rv2454c_Rv2454c	p.Ala309Gly
2780526	G	A	synonymous_variant	gdh_Rv2476c	p.Ser579Ser
2784071	G	A	intergenic_region	Rv2477c_Rv2477c-Rv2478c_Rv2478c
2800418	G	A	missense_variant	Rv2488c_Rv2488c	p.Pro155Ser
2808296	G	A	missense_variant	vapB38_Rv2493	p.Glu72Lys
2809714	C	A	missense_variant	bkdC_Rv2495c	p.Ala76Ser
2810816	T	C	missense_variant	bkdB_Rv2496c	p.Glu56Gly
2811013	C	T	missense_variant	bkdA_Rv2497c	p.Glu362Lys
2815866	C	T	missense_variant	accA1_Rv2501c	p.Ala339Thr
2816736	C	T	missense_variant	accA1_Rv2501c	p.Val49Met
2819093	G	C	missense_variant	scoB_Rv2503c	p.Ala12Gly
2820743	A	G	missense_variant	fadD35_Rv2505c	p.Val285Ala
2830516	T	C	missense_variant	Rv2513_Rv2513	p.Ile119Thr
2839648	C	T	missense_variant	acpS_Rv2523c	p.Val95Ile
2843482	G	A	missense_variant	fas_Rv2524c	p.Pro1951Ser
2844125	C	A	synonymous_variant	fas_Rv2524c	p.Pro1736Pro
2849015	G	A	synonymous_variant	fas_Rv2524c	p.Asp106Asp
2852798	C	T	intergenic_region	mrr_Rv2528c-Rv2529_Rv2529
2854669	A	G	synonymous_variant	vapC39_Rv2530c	p.Asp6Asp
2855231	A	G	missense_variant	adi_Rv2531c	p.Phe851Leu
2855959	G	A	missense_variant	adi_Rv2531c	p.Pro608Leu
2858195	G	A	synonymous_variant	Rv2532c_Rv2532c	p.Leu20Leu
2859147	C	T	synonymous_variant	efp_Rv2534c	p.Lys48Lys
2868769	G	A	missense_variant	vapB19_Rv2547	p.Gly55Asp
2874162	G	A	missense_variant	alaS_Rv2555c	p.Ala775Val
2875717	T	G	missense_variant	alaS_Rv2555c	p.Ile257Leu
2876656	T	C	missense_variant	Rv2556c_Rv2556c	p.Thr104Ala
2877612	G	A	missense_variant	Rv2557_Rv2557	p.Asp181Asn
2881938	G	C	intragenic_variant	Rv2561_Rv2561	n.2881938G>C
2898747	G	A	synonymous_variant	Rv2573_Rv2573	p.Val235Val
2905397	G	A	synonymous_variant	hisS_Rv2580c	p.Val232Val
2910483	G	T	missense_variant	apt_Rv2584c	p.Leu140Ile
2913087	C	T	missense_variant	secF_Rv2586c	p.Ala309Thr
2918152	C	A	synonymous_variant	fadD9_Rv2590	p.Arg94Arg
2919947	T	C	missense_variant	fadD9_Rv2590	p.Phe693Leu
2926445	G	A	missense_variant	Rv2597_Rv2597	p.Ala31Thr
2927086	G	A	missense_variant	Rv2598_Rv2598	p.Arg34Gln
2934398	C	G	synonymous_variant	pdxH_Rv2607	p.Thr67Thr
2942659	G	C	synonymous_variant	thrS_Rv2614c	p.Val203Val
2945389	G	A	synonymous_variant	Rv2616_Rv2616	p.Ala20Ala
2955343	G	A	missense_variant	Rv2628_Rv2628	p.Ala96Thr
2958044	G	T	missense_variant	Rv2631_Rv2631	p.Gly158Val
2964876	G	C	intergenic_region	Rv2638_Rv2638-Rv2639c_Rv2639c
2970017	C	G	intergenic_region	valU_Rvnt34-Rv2645_Rv2645
2970018	G	T	intergenic_region	valU_Rvnt34-Rv2645_Rv2645
2970019	A	G	intergenic_region	valU_Rvnt34-Rv2645_Rv2645
2980970	C	A	missense_variant	Rv2660c_Rv2660c	p.Cys74Phe
2981030	G	C	missense_variant	Rv2660c_Rv2660c	p.Pro54Arg
2981688	A	G	synonymous_variant	Rv2662_Rv2662	p.Ala69Ala
2988374	C	T	synonymous_variant	Rv2672_Rv2672	p.Ala231Ala
2991646	C	A	synonymous_variant	Rv2675c_Rv2675c	p.Val97Val
2991694	C	G	synonymous_variant	Rv2675c_Rv2675c	p.Ser81Ser
2998287	C	G	missense_variant	dxs1_Rv2682c	p.Gly561Ala
3001754	G	T	missense_variant	arsA_Rv2684	p.Ala381Ser
3004427	C	A	missense_variant	Rv2687c_Rv2687c	p.Val108Leu
3009738	A	C	missense_variant	ceoB_Rv2691	p.Gln132Pro
3009759	G	C	missense_variant	ceoB_Rv2691	p.Trp139Ser
3011079	C	G	missense_variant	Rv2693c_Rv2693c	p.Trp97Ser
3013483	T	C	synonymous_variant	Rv2696c_Rv2696c	p.Ser42Ser
3015639	A	G	missense_variant	Rv2700_Rv2700	p.Gln146Arg
3015834	T	C	missense_variant	Rv2700_Rv2700	p.Ile211Thr
3016149	G	C	missense_variant	suhB_Rv2701c	p.Ala196Gly
3016993	C	G	missense_variant	ppgK_Rv2702	p.Arg46Gly
3021585	T	C	missense_variant	Rv2708c_Rv2708c	p.Asp71Gly
3035033	C	T	missense_variant	Rv2723_Rv2723	p.Ser42Leu
3037048	C	T	missense_variant	fadE20_Rv2724c	p.Glu82Lys
3037196	C	T	synonymous_variant	fadE20_Rv2724c	p.Ala32Ala
3039020	C	T	missense_variant	dapF_Rv2726c	p.Val261Ile
3050362	C	A	missense_variant	recA_Rv2737c	p.Asp355Tyr
3051911	G	A	synonymous_variant	Rv2738c_Rv2738c	p.Gly34Gly
3052223	A	C	missense_variant	Rv2739c_Rv2739c	p.Trp323Gly
3053837	T	G	intergenic_region	ephG_Rv2740-PE_PGRS47_Rv2741
3056742	G	T	missense_variant	Rv2743c_Rv2743c	p.Thr164Lys
3068778	C	T	missense_variant	hsdM_Rv2756c	p.Glu436Lys
3086788	C	T	intergenic_region	Rv2779c_Rv2779c-ald_Rv2780
3089653	G	A	missense_variant	pepR_Rv2782c	p.Arg237Trp
3094562	G	A	synonymous_variant	ribF_Rv2786c	p.Phe113Phe
3096340	G	C	missense_variant	Rv2787_Rv2787	p.Gln410His
3096576	G	A	missense_variant	Rv2787_Rv2787	p.Arg489Gln
3098714	T	C	synonymous_variant	fadE21_Rv2789c	p.Ser75Ser
3106231	C	T	synonymous_variant	Rv2797c_Rv2797c	p.Ala359Ala
3106491	G	A	stop_gained	Rv2797c_Rv2797c	p.Gln273*
3108299	T	G	missense_variant	Rv2799_Rv2799	p.Ser178Ala
3112573	C	T	synonymous_variant	Rv2804c_Rv2804c	p.Glu174Glu
3115108	G	A	synonymous_variant	Rv2808_Rv2808	p.Glu21Glu
3116253	C	A	missense_variant	Rv2811_Rv2811	p.Gln39Lys
3119972	C	T	intergenic_region	Rv2813_Rv2813-Rv2816c_Rv2816c
3125087	A	C	missense_variant	Rv2818c_Rv2818c	p.Ile353Ser
3128667	G	A	synonymous_variant	Rv2821c_Rv2821c	p.Leu99Leu
3130150	G	C	missense_variant	Rv2823c_Rv2823c	p.Arg542Gly
3138054	G	A	intergenic_region	echA16_Rv2831-ugpC_Rv2832c
3142714	C	T	synonymous_variant	dinF_Rv2836c	p.Lys305Lys
3148511	T	G	missense_variant	nusA_Rv2841c	p.Glu306Asp
3151813	G	A	missense_variant	proS_Rv2845c	p.Arg380Cys
3157540	T	C	missense_variant	cobO_Rv2849c	p.Gln202Arg
3158512	G	A	stop_gained	Rv2850c_Rv2850c	p.Arg515*
3159164	G	A	synonymous_variant	Rv2850c_Rv2850c	p.Asp297Asp
3164273	G	A	missense_variant	Rv2854_Rv2854	p.Gly41Glu
3165203	A	G	intergenic_region	Rv2854_Rv2854-mtr_Rv2855
3175460	C	T	synonymous_variant	Rv2864c_Rv2864c	p.Leu602Leu
3178765	C	T	missense_variant	Rv2867c_Rv2867c	p.Arg183His
3184670	T	C	intergenic_region	mpt83_Rv2873-dipZ_Rv2874
3187718	G	A	missense_variant	Rv2876_Rv2876	p.Ser19Asn
3188332	G	A	synonymous_variant	merT_Rv2877c	p.Val180Val
3193575	C	T	synonymous_variant	Rv2884_Rv2884	p.Ala61Ala
3199103	G	A	missense_variant	tsf_Rv2889c	p.Ala2Val
3205077	A	G	synonymous_variant	viuB_Rv2895c	p.Asp52Asp
3214120	A	G	missense_variant	rplS_Rv2904c	p.Val45Ala
3218601	C	T	missense_variant	dacB2_Rv2911	p.Thr88Met
3232703	G	A	intergenic_region	amt_Rv2920c-ftsY_Rv2921c
3232759	G	A	intergenic_region	amt_Rv2920c-ftsY_Rv2921c
3238190	G	T	missense_variant	Rv2923c_Rv2923c	p.Leu104Met
3242131	G	A	intergenic_region	Rv2927c_Rv2927c-tesA_Rv2928
3261889	G	A	missense_variant	ppsC_Rv2933	p.Glu2069Lys
3265806	A	G	missense_variant	ppsD_Rv2934	p.Ile1187Val
3273297	A	G	missense_variant	drrB_Rv2937	p.Gln31Arg
3275857	G	C	synonymous_variant	papA5_Rv2939	p.Leu303Leu
3286789	G	A	missense_variant	mmpL7_Rv2942	p.Gly574Ser
3297989	T	C	missense_variant	fadD22_Rv2948c	p.Ile656Val
3298691	T	G	synonymous_variant	fadD22_Rv2948c	p.Arg422Arg
3300479	A	C	missense_variant	Rv2949c_Rv2949c	p.Val31Gly
3309071	G	A	missense_variant	Rv2956_Rv2956	p.Gly135Asp
3309916	C	A	missense_variant	Rv2957_Rv2957	p.Phe149Leu
3320271	C	T	missense_variant	pca_Rv2967c	p.Ala926Thr
3325336	G	A	missense_variant	lipN_Rv2970c	p.Ala123Val
3332423	G	A	missense_variant	ung_Rv2976c	p.Ser111Leu
3336587	T	A	intergenic_region	Rv2980_Rv2980-ddlA_Rv2981c
3339787	G	A	intergenic_region	Rv2983_Rv2983-ppk1_Rv2984
3344699	G	A	synonymous_variant	leuC_Rv2988c	p.Ala459Ala
3345047	G	T	missense_variant	leuC_Rv2988c	p.Asp343Glu
3345427	A	G	missense_variant	leuC_Rv2988c	p.Ser217Pro
3351172	G	A	intergenic_region	Rv2993c_Rv2993c-Rv2994_Rv2994
3352919	A	G	missense_variant	leuB_Rv2995c	p.Phe184Leu
3356624	G	C	intergenic_region	Rv2997_Rv2997-Rv2998_Rv2998
3363584	G	A	synonymous_variant	cfp6_Rv3004	p.Thr79Thr
3386595	C	A	stop_gained	Rv3027c_Rv3027c	p.Glu109*
3390062	G	A	synonymous_variant	Rv3031_Rv3031	p.Leu47Leu
3391138	G	A	missense_variant	Rv3031_Rv3031	p.Ser406Asn
3395038	G	A	intergenic_region	Rv3034c_Rv3034c-Rv3035_Rv3035
3399945	T	G	missense_variant	echA17_Rv3039c	p.Glu80Ala
3416432	G	A	missense_variant	Rv3055_Rv3055	p.Val118Ile
3416630	G	A	missense_variant	Rv3055_Rv3055	p.Gly184Ser
3416841	G	T	missense_variant	dinP_Rv3056	p.Arg46Leu
3420442	C	T	synonymous_variant	cyp136_Rv3059	p.Tyr317Tyr
3426279	C	A	missense_variant	ligB_Rv3062	p.Ser232Arg
3427916	C	T	missense_variant	cstA_Rv3063	p.Pro225Leu
3431529	C	T	synonymous_variant	Rv3067_Rv3067	p.Pro34Pro
3433326	C	T	synonymous_variant	pgmA_Rv3068c	p.Leu99Leu
3433982	C	A	missense_variant	Rv3069_Rv3069	p.His97Gln
3445777	C	G	missense_variant	pknK_Rv3080c	p.Arg71Pro
3457858	C	A	intergenic_region	fadD13_Rv3089-Rv3090_Rv3090
3478253	C	A	missense_variant	moaA1_Rv3109	p.Ala202Glu
3478767	G	A	intergenic_region	moaA1_Rv3109-moaB1_Rv3110	n.3478767G>A
3496002	T	G	missense_variant	tgs1_Rv3130c	p.Glu122Ala
3499247	C	T	missense_variant	devS_Rv3132c	p.Val7Ile
3503284	A	G	intergenic_region	Rv3136A_Rv3136A-Rv3137_Rv3137
3504184	T	A	intergenic_region	Rv3137_Rv3137-pflA_Rv3138
3504410	C	A	missense_variant	pflA_Rv3138	p.His72Gln
3506470	G	A	missense_variant	fadE24_Rv3139	p.Ala370Thr
3511335	T	G	intergenic_region	PPE52_Rv3144c-nuoA_Rv3145
3527381	G	A	missense_variant	nuoN_Rv3158	p.Arg531His
3537852	T	C	synonymous_variant	Rv3169_Rv3169	p.Tyr205Tyr
3540841	C	A	intergenic_region	hpx_Rv3171c-Rv3172c_Rv3172c
3542163	T	C	missense_variant	Rv3174_Rv3174	p.Val9Ala
3548566	G	A	missense_variant	Rv3179_Rv3179	p.Gly317Ser
3558733	C	G	intergenic_region	Rv3191c_Rv3191c-metU_Rvnt38
3566143	C	G	missense_variant	Rv3196_Rv3196	p.Ala119Gly
3573080	T	C	missense_variant	Rv3200c_Rv3200c	p.His197Arg
3580275	G	C	intergenic_region	Rv3202c_Rv3202c-Rv3202a_Rv3202a
3583330	G	A	synonymous_variant	moeB1_Rv3206c	p.Val127Val
3584375	G	A	missense_variant	Rv3207c_Rv3207c	p.Pro95Leu
3591082	G	A	synonymous_variant	Rv3213c_Rv3213c	p.Asn137Asn
3591661	C	T	missense_variant	gpm2_Rv3214	p.His6Tyr
3591960	T	A	missense_variant	gpm2_Rv3214	p.Asp105Glu
3592709	C	T	synonymous_variant	entC_Rv3215	p.Gly152Gly
3594344	G	A	intergenic_region	Rv3217c_Rv3217c-Rv3218_Rv3218
3596354	T	C	missense_variant	Rv3220c_Rv3220c	p.Asp394Gly
3603523	G	A	synonymous_variant	aroA_Rv3227	p.Ala49Ala
3611488	G	C	synonymous_variant	Rv3235_Rv3235	p.Gly63Gly
3624350	C	A	synonymous_variant	lpqB_Rv3244c	p.Ala187Ala
3630235	G	A	synonymous_variant	Rv3249c_Rv3249c	p.Arg51Arg
3648267	G	T	missense_variant	Rv3267_Rv3267	p.Gly128Val
3651849	T	G	missense_variant	ctpC_Rv3270	p.Ser442Ala
3656289	C	G	missense_variant	Rv3273_Rv3273	p.Asp551Glu
3658226	G	A	missense_variant	purE_Rv3275c	p.Ala138Val
3661382	C	T	missense_variant	birA_Rv3279c	p.Asp211Asn
3663204	C	T	synonymous_variant	accD5_Rv3280	p.Phe381Phe
3674194	G	C	missense_variant	pcd_Rv3293	p.Gly198Ala
3684169	C	A	missense_variant	atsB_Rv3299c	p.Asp599Tyr
3685406	G	A	synonymous_variant	atsB_Rv3299c	p.Gly186Gly
3685487	C	T	synonymous_variant	atsB_Rv3299c	p.Leu159Leu
3692429	G	T	missense_variant	amiA1_Rv3305c	p.Pro127Gln
3695212	C	T	missense_variant	pmmB_Rv3308	p.Pro117Ser
3701552	C	T	synonymous_variant	add_Rv3313c	p.Glu211Glu
3703656	G	T	synonymous_variant	cdd_Rv3315c	p.Gly70Gly
3705776	C	T	synonymous_variant	sdhA_Rv3318	p.Arg259Arg
3708317	G	A	intergenic_region	vapB44_Rv3321c-Rv3322c_Rv3322c
3708768	G	A	synonymous_variant	Rv3322c_Rv3322c	p.Ala95Ala
3778148	G	A	missense_variant	spoU_Rv3366	p.Ala138Thr
3780715	T	C	missense_variant	Rv3368c_Rv3368c	p.Thr89Ala
3790652	C	T	missense_variant	Rv3376_Rv3376	p.Thr166Met
3790693	G	T	missense_variant	Rv3376_Rv3376	p.Gly180Cys
3812009	C	A	missense_variant	Rv3395A_Rv3395A	p.Asp97Glu
3820839	G	C	stop_gained	Rv3402c_Rv3402c	p.Tyr351*
3822047	C	T	intergenic_region	Rv3402c_Rv3402c-Rv3403c_Rv3403c
3823817	A	G	missense_variant	Rv3403c_Rv3403c	p.Phe16Ser
3825977	G	C	missense_variant	Rv3406_Rv3406	p.Arg216Ser
3830731	G	A	synonymous_variant	guaB2_Rv3411c	p.Gly263Gly
3834115	T	C	missense_variant	Rv3415c_Rv3415c	p.Asp136Gly
3835102	G	T	stop_gained	whiB3_Rv3416	p.Glu71*
3835521	G	A	synonymous_variant	groEL1_Rv3417c	p.Asn457Asn
3836728	A	G	missense_variant	groEL1_Rv3417c	p.Val55Ala
3840932	G	A	synonymous_variant	alr_Rv3423c	p.Asn163Asn
3850261	G	T	intergenic_region	Rv3430a_Rv3430a-gadB_Rv3432c
3851887	A	C	missense_variant	Rv3433c_Rv3433c	p.Ser443Ala
3858894	G	A	missense_variant	Rv3439c_Rv3439c	p.Leu257Phe
3864816	C	T	synonymous_variant	eccC4_Rv3447c	p.Ser1141Ser
3865398	G	T	synonymous_variant	eccC4_Rv3447c	p.Val947Val
3866953	A	G	missense_variant	eccC4_Rv3447c	p.Val429Ala
3867027	C	T	synonymous_variant	eccC4_Rv3447c	p.Thr404Thr
3870225	C	T	synonymous_variant	mycP4_Rv3449	p.Ile158Ile
3870238	T	G	missense_variant	mycP4_Rv3449	p.Ser163Ala
3872171	G	A	missense_variant	eccB4_Rv3450c	p.Ala109Val
3874726	C	A	intragenic_variant	Rv3453_Rv3453	n.3874726C>A
3875633	A	G	intragenic_variant	Rv3453_Rv3453	n.3875633A>G
3876305	G	C	missense_variant	truA_Rv3455c	p.Thr173Ser
3879288	C	A	missense_variant	rpsK_Rv3459c	p.Lys135Asn
3880139	G	C	intergenic_region	rpsM_Rv3460c-rpmJ_Rv3461c
3882025	G	A	synonymous_variant	rmlB_Rv3464	p.Leu63Leu
3902782	C	G	missense_variant	Rv3483c_Rv3483c	p.Ala11Pro
3909589	G	A	missense_variant	otsA_Rv3490	p.Gly452Arg
3919261	C	T	missense_variant	yrbE4B_Rv3500c	p.Ala268Thr
3919439	G	A	synonymous_variant	yrbE4B_Rv3500c	p.Pro208Pro
3923267	A	C	missense_variant	fadE26_Rv3504	p.Glu266Ala
3939405	G	T	intergenic_region	Rv3510c_Rv3510c-PE_PGRS55_Rv3511
3953660	A	C	missense_variant	Rv3517_Rv3517	p.Gln77Pro
3956535	C	T	synonymous_variant	Rv3520c_Rv3520c	p.Val278Val
3957514	C	T	intergenic_region	Rv3520c_Rv3520c-Rv3521_Rv3521
3964234	A	T	intergenic_region	Rv3527_Rv3527-Rv3528c_Rv3528c
3986987	G	T	synonymous_variant	ddn_Rv3547	p.Leu48Leu
3987180	G	A	missense_variant	ddn_Rv3547	p.Asp113Asn
3999805	T	C	missense_variant	Rv3559c_Rv3559c	p.Thr211Ala
4006943	G	A	synonymous_variant	aspB_Rv3565	p.Val248Val
4008252	C	T	missense_variant	Rv3566A_Rv3566A	p.Gly61Asp
4008863	T	C	synonymous_variant	hsaB_Rv3567c	p.Ser140Ser
4011992	G	A	synonymous_variant	hsaA_Rv3570c	p.Asn93Asn
4012274	C	T	intergenic_region	hsaA_Rv3570c-kshB_Rv3571
4021489	T	G	missense_variant	Rv3579c_Rv3579c	p.Glu302Ala
4026414	G	A	intergenic_region	lpqE_Rv3584-radA_Rv3585
4033260	C	T	intergenic_region	PE_PGRS58_Rv3590c-Rv3591c_Rv3591c
4035766	C	A	intergenic_region	lpqF_Rv3593-Rv3594_Rv3594
4040321	G	T	synonymous_variant	clpC1_Rv3596c	p.Gly128Gly
4040824	G	A	intergenic_region	clpC1_Rv3596c-lsr2_Rv3597c
4041899	T	G	missense_variant	lysS_Rv3598c	p.Ile348Leu
4045004	G	A	synonymous_variant	panC_Rv3602c	p.Asn69Asn
4045054	C	T	missense_variant	panC_Rv3602c	p.Ala53Thr
4045844	G	A	missense_variant	Rv3603c_Rv3603c	p.Thr92Ile
4047450	C	T	missense_variant	Rv3604c_Rv3604c	p.Arg16Lys
4048412	C	T	synonymous_variant	folK_Rv3606c	p.Ala112Ala
4062582	C	G	missense_variant	lpqG_Rv3623	p.Ala19Gly
4067386	C	T	intergenic_region	Rv3627c_Rv3627c-ppa_Rv3628
4074437	G	C	synonymous_variant	Rv3635_Rv3635	p.Pro268Pro
4074779	G	A	synonymous_variant	Rv3635_Rv3635	p.Ala382Ala
4075626	C	T	intergenic_region	Rv3635_Rv3635-Rv3636_Rv3636
4080434	C	T	missense_variant	fic_Rv3641c	p.Asp43Asn
4086604	G	A	synonymous_variant	topA_Rv3646c	p.Tyr218Tyr
4101936	C	T	missense_variant	Rv3662c_Rv3662c	p.Ala34Thr
4109151	G	A	missense_variant	acs_Rv3667	p.Asp454Asn
4113005	C	T	missense_variant	Rv3671c_Rv3671c	p.Ala171Thr
4113922	C	T	missense_variant	Rv3672c_Rv3672c	p.Glu141Lys
4117097	A	C	missense_variant	crp_Rv3676	p.Glu207Ala
4119114	C	G	synonymous_variant	Rv3679_Rv3679	p.Gly113Gly
4123685	C	A	missense_variant	ponA2_Rv3682	p.Asp590Glu
4123724	G	A	synonymous_variant	ponA2_Rv3682	p.Ala603Ala
4124983	C	T	synonymous_variant	Rv3683_Rv3683	p.Arg189Arg
4128879	A	G	missense_variant	Rv3686c_Rv3686c	p.Trp69Arg
4133466	T	C	synonymous_variant	Rv3691_Rv3691	p.Leu317Leu
4134341	G	A	missense_variant	moxR2_Rv3692	p.Val276Ile
4134401	G	A	missense_variant	moxR2_Rv3692	p.Ala296Thr
4137136	G	A	intergenic_region	Rv3694c_Rv3694c-Rv3695_Rv3695
4139131	C	T	missense_variant	glpK_Rv3696c	p.Glu209Lys
4140143	C	T	missense_variant	vapC48_Rv3697c	p.Gly34Arg
4144371	T	C	synonymous_variant	egtD_Rv3701c	p.Val182Val
4148644	C	T	missense_variant	Rv3705c_Rv3705c	p.Val107Ile
4149989	G	A	intergenic_region	Rv3706c_Rv3706c-Rv3707c_Rv3707c
4153687	C	T	intergenic_region	ask_Rv3709c-leuA_Rv3710
4160196	C	T	missense_variant	recR_Rv3715c	p.Arg102His
4161854	C	A	synonymous_variant	Rv3718c_Rv3718c	p.Val135Val
4169090	G	A	synonymous_variant	Rv3723_Rv3723	p.Gln185Gln
4184208	C	A	missense_variant	Rv3733c_Rv3733c	p.Ser102Ile
4189191	G	T	missense_variant	Rv3737_Rv3737	p.Arg498Leu
4190639	G	A	intergenic_region	PPE67_Rv3739c-Rv3740c_Rv3740c
4192797	T	C	synonymous_variant	Rv3741c_Rv3741c	p.Gln19Gln
4197555	G	A	missense_variant	Rv3748_Rv3748	p.Gly107Asp
4200686	C	T	missense_variant	tyrA_Rv3754	p.Thr89Met
4201728	G	A	missense_variant	Rv3755c_Rv3755c	p.Pro54Leu
4205237	C	T	missense_variant	proX_Rv3759c	p.Gly46Glu
4208331	C	A	synonymous_variant	Rv3762c_Rv3762c	p.Ala182Ala
4214206	G	C	missense_variant	Rv3768_Rv3768	p.Arg46Pro
4220369	G	A	missense_variant	lipE_Rv3775	p.Val229Ile
4230965	G	T	missense_variant	epiB_Rv3784	p.Gly237Val
4231528	A	G	missense_variant	Rv3785_Rv3785	p.Tyr70Cys
4233541	C	T	synonymous_variant	Rv3786c_Rv3786c	p.Thr19Thr
4233634	G	A	synonymous_variant	Rv3787c_Rv3787c	p.Asn301Asn
4234082	G	A	missense_variant	Rv3787c_Rv3787c	p.Ala152Val
4237523	A	G	missense_variant	dprE2_Rv3791	p.Tyr120Cys
4237534	G	A	missense_variant	dprE2_Rv3791	p.Val124Ile
4239843	A	C	missense_variant	aftA_Rv3792	p.Lys638Gln
4240871	G	A	missense_variant	embC_Rv3793	p.Val337Ile
4244220	C	T	synonymous_variant	embA_Rv3794	p.Leu330Leu
4244635	T	C	missense_variant	embA_Rv3794	p.Val468Ala
4245147	C	T	missense_variant	embA_Rv3794	p.Pro639Ser
4256870	G	A	missense_variant	pks13_Rv3800c	p.Thr1426Ile
4259579	G	C	missense_variant	pks13_Rv3800c	p.Ala523Gly
4262256	T	C	missense_variant	fadD32_Rv3801c	p.Ile271Val
4271348	G	A	missense_variant	glfT2_Rv3808c	p.Ala311Val
4274703	C	A	intergenic_region	pirG_Rv3810-csp_Rv3811
4275241	C	A	synonymous_variant	csp_Rv3811	p.Leu148Leu
4287028	A	C	missense_variant	Rv3822_Rv3822	p.Asn103Thr
4292317	G	A	synonymous_variant	papA1_Rv3824c	p.Phe286Phe
4293133	C	G	missense_variant	papA1_Rv3824c	p.Trp14Cys
4296229	T	C	missense_variant	pks2_Rv3825c	p.Asp1126Gly
4304824	G	C	missense_variant	Rv3829c_Rv3829c	p.Pro62Arg
4306059	C	T	synonymous_variant	Rv3831_Rv3831	p.Ala101Ala
4313357	G	A	missense_variant	Rv3839_Rv3839	p.Arg198His
4317750	C	T	intergenic_region	MTS2975_RVnc0040-Rv3844_Rv3844
4319352	T	C	synonymous_variant	Rv3845_Rv3845	p.Ala24Ala
4322042	G	A	missense_variant	Rv3847_Rv3847	p.Ala169Thr
4325511	G	A	missense_variant	rraA_Rv3853	p.Arg6His
4326928	G	A	synonymous_variant	ethA_Rv3854c	p.Gly182Gly
4327103	C	T	missense_variant	ethA_Rv3854c	p.Gly124Asp
4328644	A	G	synonymous_variant	Rv3856c_Rv3856c	p.Arg255Arg
4336299	A	G	intergenic_region	gltB_Rv3859c-Rv3860_Rv3860
4339610	G	A	synonymous_variant	Rv3863_Rv3863	p.Leu254Leu
4343653	G	A	missense_variant	eccA1_Rv3868	p.Gly114Ser
4345036	A	C	intergenic_region	eccA1_Rv3868-eccB1_Rv3869
4347337	C	A	missense_variant	eccCa1_Rv3870	p.Ala286Asp
4347559	G	A	missense_variant	eccCa1_Rv3870	p.Gly360Glu
4357421	G	A	synonymous_variant	espJ_Rv3878	p.Gly243Gly
4357657	G	A	missense_variant	espK_Rv3879c	p.Ala709Val
4371331	C	A	missense_variant	eccD2_Rv3887c	p.Lys118Asn
4377352	C	T	missense_variant	eccC2_Rv3894c	p.Gly1034Asp
4377697	G	T	missense_variant	eccC2_Rv3894c	p.Ala919Glu
4382553	G	A	missense_variant	Rv3896c_Rv3896c	p.Ala100Val
4386746	T	C	missense_variant	Rv3901c_Rv3901c	p.Ile23Met
4387392	G	A	synonymous_variant	Rv3902c_Rv3902c	p.Phe168Phe
4387423	G	A	missense_variant	Rv3902c_Rv3902c	p.Ser158Phe
4388976	G	A	missense_variant	Rv3903c_Rv3903c	p.Pro486Leu
4397110	G	A	missense_variant	Rv3910_Rv3910	p.Val172Met
4397374	G	A	missense_variant	Rv3910_Rv3910	p.Ala260Thr
4397763	C	A	synonymous_variant	Rv3910_Rv3910	p.Pro389Pro
4399422	G	A	synonymous_variant	Rv3910_Rv3910	p.Ala942Ala
4400947	C	G	missense_variant	Rv3912_Rv3912	p.Asp26Glu
4401897	A	G	missense_variant	trxB2_Rv3913	p.Asp57Gly
4406386	G	C	missense_variant	parB_Rv3917c	p.Arg36Gly
