# Supplementary material for: Reference set of Mycobacterium tuberculosis clinical strains: A tool for research and product development
Source: PLoS One. 2019 Mar 25;14(3):e0214088. doi: 10.1371/journal.pone.0214088 (PMC6433267; doi:10.1371/journal.pone.0214088)
Supplement: S1 Table — (ZIP) [file pone.0214088.s001.zip › homo_snps/N1201.snps.tsv]

Position	REF	MUT	FUNCTION	GENE_NAME/Rv_NAME	AA_CHANGE
6446	G	T	missense_variant	gyrB_Rv0005	p.Ala403Ser
11993	C	G	missense_variant	Rv0008c_Rv0008c	p.Ala107Pro
13482	G	A	missense_variant	Rv0010c_Rv0010c	p.Ala26Val
22977	G	A	synonymous_variant	pstP_Rv0018c	p.Leu69Leu
23446	C	T	missense_variant	fhaB_Rv0019c	p.Asp98Asn
24569	G	A	synonymous_variant	fhaA_Rv0020c	p.Pro292Pro
24780	T	C	missense_variant	fhaA_Rv0020c	p.Asp222Gly
26053	C	G	missense_variant	Rv0021c_Rv0021c	p.Ala277Pro
27497	G	C	intergenic_region	whiB5_Rv0022c-Rv0023_Rv0023
31057	C	G	missense_variant	Rv0026_Rv0026	p.Gln446Glu
33137	C	G	missense_variant	Rv0029_Rv0029	p.Leu361Val
36304	T	G	synonymous_variant	bioF2_Rv0032	p.Ala670Ala
36955	C	G	missense_variant	Rv0034_Rv0034	p.Ala30Gly
41241	G	A	intergenic_region	Rv0037c_Rv0037c-Rv0038_Rv0038
49774	G	A	missense_variant	Rv0045c_Rv0045c	p.His56Tyr
51113	G	A	synonymous_variant	ino1_Rv0046c	p.His4His
62367	G	A	missense_variant	dnaB_Rv0058	p.Val658Ile
67132	C	T	synonymous_variant	Rv0063_Rv0063	p.Asn70Asn
68227	G	T	synonymous_variant	Rv0063_Rv0063	p.Ser435Ser
74161	C	G	missense_variant	icd2_Rv0066c	p.Lys117Asn
78093	G	A	synonymous_variant	glyA2_Rv0070c	p.Ile268Ile
78103	T	C	missense_variant	glyA2_Rv0070c	p.Glu265Gly
82919	C	T	synonymous_variant	Rv0074_Rv0074	p.Leu58Leu
84238	T	G	synonymous_variant	Rv0075_Rv0075	p.Gly81Gly
89113	T	G	missense_variant	Rv0080_Rv0080	p.Val31Gly
89535	C	T	intergenic_region	Rv0080_Rv0080-Rv0081_Rv0081
91001	C	T	missense_variant	Rv0083_Rv0083	p.Pro201Leu
92016	T	G	missense_variant	Rv0083_Rv0083	p.Asp539Glu
95582	G	A	missense_variant	hycE_Rv0087	p.Val57Ile
98536	C	T	synonymous_variant	Rv0090_Rv0090	p.Leu19Leu
100589	A	G	missense_variant	ctpA_Rv0092	p.Thr3Ala
103395	G	C	missense_variant	Rv0093c_Rv0093c	p.Ala90Gly
103676	G	A	intergenic_region	Rv0093c_Rv0093c-Rv0094c_Rv0094c
107881	C	T	synonymous_variant	fcoT_Rv0098	p.Val94Val
111651	G	A	missense_variant	nrp_Rv0101	p.Asp551Asn
116901	T	G	missense_variant	nrp_Rv0101	p.Cys2301Gly
121248	G	A	missense_variant	ctpB_Rv0103c	p.Pro309Leu
123842	C	T	intergenic_region	Rv0104_Rv0104-rpmB1_Rv0105c
134014	C	T	missense_variant	Rv0111_Rv0111	p.Ala22Val
135398	G	A	missense_variant	Rv0111_Rv0111	p.Met483Ile
136746	C	T	missense_variant	gca_Rv0112	p.Ala153Val
137185	G	A	synonymous_variant	gca_Rv0112	p.Gln299Gln
140644	C	T	missense_variant	ldtA_Rv0116c	p.Gly127Arg
141025	C	T	intergenic_region	ldtA_Rv0116c-oxyS_Rv0117
141261	C	T	missense_variant	oxyS_Rv0117	p.Ala21Val
144570	C	G	missense_variant	fadD7_Rv0119	p.Phe174Leu
162948	G	A	missense_variant	Rv0135c_Rv0135c	p.Thr101Ile
170083	A	G	missense_variant	Rv0143c_Rv0143c	p.Phe34Leu
170907	A	C	synonymous_variant	Rv0144_Rv0144	p.Arg208Arg
176123	G	T	missense_variant	Rv0149_Rv0149	p.Val142Leu
176742	C	T	missense_variant	Rv0150c_Rv0150c	p.Ala71Thr
183575	C	T	intergenic_region	fadE2_Rv0154c-pntAa_Rv0155
191470	G	A	synonymous_variant	Rv0161_Rv0161	p.Leu288Leu
195315	T	C	missense_variant	fadD5_Rv0166	p.Phe108Ser
197344	G	A	missense_variant	yrbE1A_Rv0167	p.Gly162Ser
198313	C	A	missense_variant	yrbE1B_Rv0168	p.Asp218Glu
200430	T	C	missense_variant	mce1B_Rv0170	p.Ile179Thr
201567	G	C	missense_variant	mce1C_Rv0171	p.Glu212Asp
202132	T	A	missense_variant	mce1C_Rv0171	p.Cys401Ser
203639	G	A	synonymous_variant	mce1D_Rv0172	p.Leu388Leu
210442	C	T	missense_variant	lprO_Rv0179c	p.Arg124His
235565	G	A	missense_variant	zmp1_Rv0198c	p.Leu315Phe
239911	A	G	missense_variant	mmpL11_Rv0202c	p.Val461Ala
245921	G	C	missense_variant	mmpL3_Rv0206c	p.Asp466Glu
246169	A	T	missense_variant	mmpL3_Rv0206c	p.Phe384Ile
247207	C	T	missense_variant	mmpL3_Rv0206c	p.Val38Ile
254508	C	G	missense_variant	nadR_Rv0212c	p.Gly45Arg
256182	G	C	missense_variant	fadD4_Rv0214	p.Gly40Ala
258902	C	A	intergenic_region	Rv0215c_Rv0215c-Rv0216_Rv0216
260610	C	T	synonymous_variant	lipW_Rv0217c	p.Leu74Leu
270821	C	T	synonymous_variant	Rv0226c_Rv0226c	p.Leu248Leu
272306	C	A	synonymous_variant	Rv0227c_Rv0227c	p.Ala178Ala
273558	C	G	synonymous_variant	Rv0228_Rv0228	p.Ser168Ser
275367	G	T	missense_variant	php_Rv0230c	p.Asp199Glu
282537	G	T	synonymous_variant	Rv0235c_Rv0235c	p.Ile26Ile
289435	G	T	missense_variant	vapC24_Rv0240	p.Ala31Ser
298037	C	G	missense_variant	Rv0246_Rv0246	p.Thr410Arg
298596	G	C	synonymous_variant	Rv0247c_Rv0247c	p.Thr89Thr
301687	C	T	intergenic_region	Rv0249c_Rv0249c-Rv0250c_Rv0250c
303039	C	T	synonymous_variant	nirB_Rv0252	p.Gly58Gly
303111	G	A	synonymous_variant	nirB_Rv0252	p.Gln82Gln
310129	T	C	intergenic_region	Rv0257_Rv0257-Rv0258c_Rv0258c
310132	G	A	intergenic_region	Rv0257_Rv0257-Rv0258c_Rv0258c
310733	T	G	missense_variant	Rv0258c_Rv0258c	p.Glu6Ala
315069	C	A	missense_variant	Rv0263c_Rv0263c	p.Arg233Leu
323306	A	G	intergenic_region	Rv0268c_Rv0268c-Rv0269c_Rv0269c
324320	G	A	missense_variant	Rv0269c_Rv0269c	p.Ser71Phe
327312	T	C	missense_variant	fadE6_Rv0271c	p.Lys384Glu
327430	C	T	synonymous_variant	fadE6_Rv0271c	p.Glu344Glu
329079	A	G	synonymous_variant	Rv0272c_Rv0272c	p.Tyr210Tyr
344957	A	G	missense_variant	eccB3_Rv0283	p.Ile312Met
352058	G	T	missense_variant	esxH_Rv0288	p.Ala71Ser
352765	G	C	missense_variant	espG3_Rv0289	p.Gly206Ala
364142	G	A	synonymous_variant	vapC2_Rv0301	p.Leu33Leu
378032	G	A	synonymous_variant	Rv0309_Rv0309	p.Ala34Ala
378404	G	A	synonymous_variant	Rv0309_Rv0309	p.Pro158Pro
379185	G	A	missense_variant	Rv0311_Rv0311	p.Arg5Gln
382243	C	T	missense_variant	Rv0312_Rv0312	p.Pro563Leu
382489	C	T	intergenic_region	Rv0312_Rv0312-Rv0313_Rv0313
383383	C	T	synonymous_variant	Rv0314c_Rv0314c	p.Pro53Pro
389680	C	T	missense_variant	udgA_Rv0322	p.Arg141Trp
394900	G	A	stop_gained	Rv0329c_Rv0329c	p.Arg141*
402881	G	A	synonymous_variant	aspC_Rv0337c	p.Asp94Asp
404156	C	T	synonymous_variant	Rv0338c_Rv0338c	p.Pro562Pro
405788	C	A	synonymous_variant	Rv0338c_Rv0338c	p.Val18Val
405854	C	G	intergenic_region	Rv0338c_Rv0338c-Rv0339c_Rv0339c
441891	T	C	missense_variant	fba_Rv0363c	p.Ile137Val
443897	G	A	synonymous_variant	Rv0365c_Rv0365c	p.Leu101Leu
445737	C	T	synonymous_variant	Rv0368c_Rv0368c	p.Pro263Pro
452730	T	C	missense_variant	Rv0375c_Rv0375c	p.Asp142Gly
457372	G	T	missense_variant	Rv0381c_Rv0381c	p.Pro151Gln
461439	G	A	synonymous_variant	clpB_Rv0384c	p.Arg188Arg
477634	T	C	missense_variant	lpqK_Rv0399c	p.Glu308Gly
484805	G	T	missense_variant	fadD30_Rv0404	p.Val277Phe
489000	C	T	synonymous_variant	pks6_Rv0405	p.Thr1090Thr
489514	G	A	missense_variant	pks6_Rv0405	p.Gly1262Arg
490398	G	A	missense_variant	Rv0406c_Rv0406c	p.Thr103Met
491668	A	G	missense_variant	fgd1_Rv0407	p.Lys296Glu
494685	A	C	synonymous_variant	ackA_Rv0409	p.Arg279Arg
494915	C	A	missense_variant	ackA_Rv0409	p.Asp355Glu
495108	G	T	missense_variant	pknG_Rv0410c	p.Thr736Lys
503669	G	A	missense_variant	lpqL_Rv0418	p.Met58Ile
505839	G	A	missense_variant	lpqM_Rv0419	p.Ala252Thr
507989	C	T	synonymous_variant	thiD_Rv0422c	p.Leu189Leu
514098	C	T	synonymous_variant	ctpH_Rv0425c	p.Ala408Ala
514234	C	T	missense_variant	ctpH_Rv0425c	p.Arg363Gln
518166	G	T	synonymous_variant	def_Rv0429c	p.Arg77Arg
518906	C	T	synonymous_variant	Rv0430_Rv0430	p.Tyr58Tyr
519331	A	G	missense_variant	Rv0431_Rv0431	p.Thr87Ala
524802	G	A	missense_variant	pssA_Rv0436c	p.Pro197Ser
526255	G	A	missense_variant	moeA2_Rv0438c	p.Pro369Leu
526406	G	A	missense_variant	moeA2_Rv0438c	p.Pro319Ser
529147	C	G	synonymous_variant	groEL2_Rv0440	p.Thr180Thr
532927	G	C	intergenic_region	Rv0443_Rv0443-rskA_Rv0444c
545593	G	A	missense_variant	Rv0455c_Rv0455c	p.Leu77Phe
547013	G	A	intergenic_region	echA2_Rv0456c-mazF1_Rv0456A
556089	A	G	missense_variant	Rv0465c_Rv0465c	p.Val73Ala
556201	T	C	missense_variant	Rv0465c_Rv0465c	p.Asn36Asp
560857	C	G	synonymous_variant	pcaA_Rv0470c	p.Leu285Leu
568756	T	C	missense_variant	Rv0479c_Rv0479c	p.His71Arg
569953	T	C	intergenic_region	Rv0480c_Rv0480c-Rv0481c_Rv0481c
573264	C	T	missense_variant	Rv0484c_Rv0484c	p.Gly180Ser
580772	T	A	intergenic_region	senX3_Rv0490-regX3_Rv0491
585709	C	T	synonymous_variant	Rv0495c_Rv0495c	p.Arg202Arg
588163	C	T	synonymous_variant	Rv0497_Rv0497	p.Leu263Leu
590622	C	G	synonymous_variant	proC_Rv0500	p.Gly180Gly
592494	G	A	missense_variant	galE2_Rv0501	p.Gly281Arg
594945	C	T	missense_variant	Rv0504c_Rv0504c	p.Gly120Ser
598723	G	T	missense_variant	mmpL2_Rv0507	p.Asp509Tyr
599363	C	G	missense_variant	mmpL2_Rv0507	p.Ser722Cys
611373	T	C	synonymous_variant	Rv0519c_Rv0519c	p.Gln234Gln
613499	C	A	missense_variant	gabP_Rv0522	p.Phe154Leu
614125	G	T	missense_variant	gabP_Rv0522	p.Arg363Leu
619628	G	A	missense_variant	Rv0528_Rv0528	p.Gly442Ser
628906	G	A	synonymous_variant	Rv0537c_Rv0537c	p.Leu276Leu
630018	A	G	intergenic_region	Rv0537c_Rv0537c-Rv0538_Rv0538
640129	C	T	intergenic_region	menB_Rv0548c-vapC3_Rv0549c
641843	C	T	synonymous_variant	fadD8_Rv0551c	p.Leu323Leu
644439	C	T	synonymous_variant	Rv0552_Rv0552	p.Ala517Ala
655382	T	C	missense_variant	gpdA1_Rv0564c	p.Thr190Ala
656432	C	T	missense_variant	Rv0565c_Rv0565c	p.Gly347Ser
658923	C	G	missense_variant	Rv0567_Rv0567	p.Phe201Leu
659019	C	T	synonymous_variant	Rv0567_Rv0567	p.Asp233Asp
669225	T	C	missense_variant	Rv0575c_Rv0575c	p.Tyr174Cys
669231	T	G	missense_variant	Rv0575c_Rv0575c	p.Glu172Ala
687074	C	T	missense_variant	mce2A_Rv0589	p.Pro85Leu
688260	G	A	intergenic_region	mce2A_Rv0589-mce2C_Rv0591	n.688260G>A
688748	G	A	intergenic_region	mce2A_Rv0589-mce2C_Rv0591	n.688748G>A
688749	G	A	intergenic_region	mce2A_Rv0589-mce2C_Rv0591	n.688749G>A
698970	C	A	missense_variant	Rv0601c_Rv0601c	p.Gly9Cys
709150	G	A	synonymous_variant	Rv0613c_Rv0613c	p.Asp122Asp
713802	C	T	missense_variant	galK_Rv0620	p.Arg363Cys
717062	C	T	intergenic_region	vapC30_Rv0624-Rv0625c_Rv0625c
722583	C	A	missense_variant	recB_Rv0630c	p.Val811Phe
727321	C	T	missense_variant	recC_Rv0631c	p.Gly329Glu
729114	G	A	synonymous_variant	echA3_Rv0632c	p.Gly55Gly
733235	G	A	synonymous_variant	hadC_Rv0637	p.Glu137Glu
734151	G	C	missense_variant	secE1_Rv0638	p.Ala139Pro
735252	C	T	synonymous_variant	rplK_Rv0640	p.Ala77Ala
736919	G	T	missense_variant	mmaA4_Rv0642c	p.Phe95Leu
736930	C	T	missense_variant	mmaA4_Rv0642c	p.Val92Ile
738820	C	A	missense_variant	mmaA2_Rv0644c	p.Arg114Leu
740002	T	C	synonymous_variant	mmaA1_Rv0645c	p.Glu62Glu
744840	C	T	missense_variant	Rv0648_Rv0648	p.Pro708Ser
749439	G	T	missense_variant	Rv0653c_Rv0653c	p.Thr164Asn
750671	C	T	synonymous_variant	Rv0654_Rv0654	p.Asp224Asp
754754	G	A	synonymous_variant	mazF2_Rv0659c	p.Arg80Arg
754755	C	T	missense_variant	mazF2_Rv0659c	p.Arg80His
760969	C	T	missense_variant	rpoB_Rv0667	p.Ser388Leu
761723	A	C	missense_variant	rpoB_Rv0667	p.Glu639Asp
767673	C	T	intergenic_region	rpoC_Rv0668-Rv0669c_Rv0669c
780114	G	C	synonymous_variant	Rv0680c_Rv0680c	p.Arg101Arg
781075	G	C	missense_variant	Rv0681_Rv0681	p.Ala119Pro
782997	G	A	synonymous_variant	fusA1_Rv0684	p.Ala171Ala
794620	C	T	intergenic_region	Rv0694_Rv0694-Rv0695_Rv0695
806454	G	T	synonymous_variant	atsA_Rv0711	p.Leu40Leu
807012	G	T	missense_variant	atsA_Rv0711	p.Trp226Cys
812561	C	T	missense_variant	rplE_Rv0716	p.Ala168Val
816862	G	T	synonymous_variant	sppA_Rv0724	p.Val400Val
826039	C	A	missense_variant	secY_Rv0732	p.Leu414Met
841095	T	G	missense_variant	vapB31_Rv0748	p.Val50Gly
841629	G	T	synonymous_variant	vapC31_Rv0749	p.Ser134Ser
843751	C	A	missense_variant	fadE9_Rv0752c	p.Ala222Ser
851104	C	T	synonymous_variant	Rv0756c_Rv0756c	p.Ala121Ala
851562	G	A	intergenic_region	Rv0756c_Rv0756c-phoP_Rv0757
852606	G	A	missense_variant	phoR_Rv0758	p.Gly71Ser
852607	G	T	missense_variant	phoR_Rv0758	p.Gly71Val
862664	C	T	synonymous_variant	Rv0769_Rv0769	p.Leu85Leu
863270	G	A	synonymous_variant	Rv0770_Rv0770	p.Pro5Pro
869887	C	A	intergenic_region	Rv0776c_Rv0776c-purB_Rv0777
879848	T	A	missense_variant	Rv0785_Rv0785	p.Ile170Lys
880224	C	T	synonymous_variant	Rv0785_Rv0785	p.Thr295Thr
885032	G	A	missense_variant	Rv0791c_Rv0791c	p.Ala270Val
886178	G	T	missense_variant	Rv0792c_Rv0792c	p.Leu157Ile
895563	G	A	synonymous_variant	Rv0802c_Rv0802c	p.Pro22Pro
900065	G	T	synonymous_variant	cpsY_Rv0806c	p.Thr422Thr
901327	G	C	missense_variant	cpsY_Rv0806c	p.Pro2Ala
916350	G	A	intergenic_region	Rv0822c_Rv0822c-Rv0823c_Rv0823c
920333	C	T	missense_variant	Rv0826_Rv0826	p.Pro234Ser
932252	C	A	intergenic_region	lpqQ_Rv0835-Rv0836c_Rv0836c
935834	C	T	synonymous_variant	Rv0839_Rv0839	p.His86His
936919	A	G	synonymous_variant	pip_Rv0840c	p.Ser133Ser
937614	C	A	missense_variant	Rv0841_Rv0841	p.His8Asn
939050	G	T	synonymous_variant	Rv0842_Rv0842	p.Ala313Ala
941054	G	A	missense_variant	narL_Rv0844c	p.Pro18Leu
944725	C	T	missense_variant	lpqS_Rv0847	p.Ala128Val
959369	C	T	synonymous_variant	ercc3_Rv0861c	p.Ser261Ser
960652	C	T	missense_variant	Rv0862c_Rv0862c	p.Arg654Gln
962133	G	T	missense_variant	Rv0862c_Rv0862c	p.Asp160Glu
972484	C	T	intergenic_region	fadE10_Rv0873-Rv0874c_Rv0874c
975915	C	G	missense_variant	Rv0876c_Rv0876c	p.Arg8Pro
982363	G	T	synonymous_variant	serC_Rv0884c	p.Gly64Gly
988043	T	C	missense_variant	Rv0888_Rv0888	p.Tyr271His
988445	G	T	missense_variant	Rv0888_Rv0888	p.Val405Phe
991451	G	C	missense_variant	Rv0890c_Rv0890c	p.His382Gln
994678	C	G	missense_variant	Rv0892_Rv0892	p.Leu276Val
995132	C	A	missense_variant	Rv0892_Rv0892	p.Ala427Glu
996284	C	T	synonymous_variant	Rv0893c_Rv0893c	p.Glu4Glu
997277	C	A	missense_variant	Rv0894_Rv0894	p.Leu252Ile
999382	C	T	intergenic_region	Rv0895_Rv0895-gltA2_Rv0896
1000732	A	G	missense_variant	gltA2_Rv0896	p.Thr421Ala
1001230	G	C	missense_variant	Rv0897c_Rv0897c	p.Leu396Val
1001305	A	C	missense_variant	Rv0897c_Rv0897c	p.Cys371Gly
1007708	C	T	missense_variant	accD3_Rv0904c	p.Gly158Glu
1009957	G	A	synonymous_variant	Rv0906_Rv0906	p.Leu338Leu
1013635	C	T	synonymous_variant	ctpE_Rv0908	p.Val635Val
1024981	G	T	missense_variant	Rv0919_Rv0919	p.Gly100Cys
1034238	A	G	synonymous_variant	Rv0927c_Rv0927c	p.Leu132Leu
1043169	T	C	missense_variant	pstS1_Rv0934	p.Val352Ala
1049460	A	T	missense_variant	Rv0939_Rv0939	p.Asp350Val
1052950	C	T	missense_variant	Rv0943c_Rv0943c	p.Gly263Ser
1054136	C	T	synonymous_variant	Rv0944_Rv0944	p.Thr124Thr
1054756	C	A	synonymous_variant	Rv0945_Rv0945	p.Gly170Gly
1062186	A	G	missense_variant	sucC_Rv0951	p.Ile75Val
1062745	T	C	missense_variant	sucC_Rv0951	p.Val261Ala
1064686	C	A	missense_variant	Rv0953c_Rv0953c	p.Asp93Tyr
1069146	C	T	synonymous_variant	purH_Rv0957	p.Gly314Gly
1077280	A	C	missense_variant	Rv0966c_Rv0966c	p.Trp186Gly
1077917	G	A	intergenic_region	Rv0966c_Rv0966c-csoR_Rv0967
1079463	C	G	missense_variant	ctpV_Rv0969	p.Leu241Val
1090133	A	G	missense_variant	Rv0976c_Rv0976c	p.Ser15Pro
1095053	G	T	missense_variant	rpmF_Rv0979A	p.Lys56Asn
1096633	T	G	intergenic_region	PE_PGRS18_Rv0980c-mprA_Rv0981
1102484	G	T	missense_variant	Rv0986_Rv0986	p.Val228Leu
1102805	C	T	synonymous_variant	Rv0987_Rv0987	p.His88His
1107897	G	A	missense_variant	Rv0990c_Rv0990c	p.Ala68Val
1115075	G	A	missense_variant	Rv0998_Rv0998	p.Gly110Ser
1117308	C	T	synonymous_variant	arcA_Rv1001	p.Leu42Leu
1118270	A	G	synonymous_variant	arcA_Rv1001	p.Val362Val
1119597	C	G	missense_variant	Rv1002c_Rv1002c	p.Val115Leu
1119942	G	C	intergenic_region	Rv1002c_Rv1002c-Rv1003_Rv1003
1122175	C	G	intergenic_region	Rv1004c_Rv1004c-Rv1005c_Rv1005c
1140078	T	C	missense_variant	mfd_Rv1020	p.Val371Ala
1140934	C	T	synonymous_variant	mfd_Rv1020	p.Ala656Ala
1142543	C	G	missense_variant	mfd_Rv1020	p.Gln1193Glu
1142597	G	A	missense_variant	mfd_Rv1020	p.Gly1211Ser
1145157	C	T	synonymous_variant	eno_Rv1023	p.Ser198Ser
1149517	T	G	missense_variant	kdpD_Rv1028c	p.Lys724Gln
1149547	C	T	missense_variant	kdpD_Rv1028c	p.Ala714Thr
1150490	C	G	synonymous_variant	kdpD_Rv1028c	p.Ser399Ser
1150803	C	T	missense_variant	kdpD_Rv1028c	p.Gly295Asp
1153920	C	T	missense_variant	kdpB_Rv1030	p.Thr66Ile
1154634	T	C	missense_variant	kdpB_Rv1030	p.Val304Ala
1156704	T	C	missense_variant	trcS_Rv1032c	p.Thr418Ala
1175535	T	C	intergenic_region	Rv1051c_Rv1051c-Rv1052_Rv1052
1176753	T	C	intergenic_region	Rv1052_Rv1052-leuX_Rvnt17
1177815	A	G	missense_variant	Rv1056_Rv1056	p.Asp63Gly
1197169	G	C	intergenic_region	Rv1072_Rv1072-Rv1073_Rv1073
1220180	G	A	missense_variant	coaA_Rv1092c	p.Arg3Trp
1221279	C	T	synonymous_variant	glyA1_Rv1093	p.Leu236Leu
1224174	C	T	missense_variant	phoH2_Rv1095	p.Ala393Val
1225198	C	T	missense_variant	Rv1096_Rv1096	p.Pro272Ser
1226021	G	T	missense_variant	Rv1097c_Rv1097c	p.Gln42Lys
1229720	C	A	missense_variant	Rv1101c_Rv1101c	p.Gly277Trp
1230584	G	C	intergenic_region	Rv1101c_Rv1101c-mazF3_Rv1102c
1233275	G	A	synonymous_variant	Rv1106c_Rv1106c	p.Leu228Leu
1238483	G	A	missense_variant	Rv1112_Rv1112	p.Val77Ile
1242043	C	T	stop_gained	Rv1118c_Rv1118c	p.Trp263*
1242734	C	T	missense_variant	Rv1118c_Rv1118c	p.Gly33Asp
1243064	T	C	synonymous_variant	Rv1120c_Rv1120c	p.Thr147Thr
1245781	C	T	missense_variant	gnd2_Rv1122	p.Thr218Ile
1247306	C	G	synonymous_variant	ephC_Rv1124	p.Val60Val
1253028	C	T	intergenic_region	Rv1128c_Rv1128c-Rv1129c_Rv1129c
1256012	G	T	synonymous_variant	prpD_Rv1130	p.Arg486Arg
1275025	T	A	synonymous_variant	Rv1147_Rv1147	p.Gly42Gly
1275084	C	T	missense_variant	Rv1147_Rv1147	p.Pro62Leu
1281685	C	G	missense_variant	Rv1155_Rv1155	p.Ala86Gly
1283851	C	T	synonymous_variant	Rv1157c_Rv1157c	p.Ser107Ser
1285040	G	A	missense_variant	pimE_Rv1159	p.Val17Ile
1286582	A	G	intergenic_region	Rv1159A_Rv1159A-mutT2_Rv1160
1302899	A	G	intergenic_region	PE12_Rv1172c-fbiC_Rv1173
1306281	A	C	missense_variant	fadH_Rv1175c	p.Ile649Ser
1313726	T	C	start_lost	pks3_Rv1180	p.Val1?
1314261	G	A	synonymous_variant	pks3_Rv1180	p.Ser179Ser
1314925	C	A	missense_variant	pks3_Rv1180	p.Pro401Thr
1315351	G	C	missense_variant	pks4_Rv1181	p.Gly40Arg
1318990	C	T	missense_variant	pks4_Rv1181	p.Leu1253Phe
1321556	C	T	missense_variant	mmpL10_Rv1183	p.Pro13Ser
1331172	T	C	missense_variant	Rv1188_Rv1188	p.Ile51Thr
1347173	C	T	synonymous_variant	Rv1204c_Rv1204c	p.Leu484Leu
1355937	C	T	synonymous_variant	glgC_Rv1213	p.Phe34Phe
1366736	T	C	missense_variant	htrA_Rv1223	p.Phe288Leu
1367208	G	A	missense_variant	htrA_Rv1223	p.Ser445Asn
1368133	C	A	missense_variant	Rv1225c_Rv1225c	p.Ala197Ser
1368545	C	T	synonymous_variant	Rv1225c_Rv1225c	p.Glu59Glu
1372002	C	T	synonymous_variant	mrp_Rv1229c	p.Leu316Leu
1372164	C	T	synonymous_variant	mrp_Rv1229c	p.Val262Val
1373576	A	G	missense_variant	Rv1230c_Rv1230c	p.Trp208Arg
1383440	G	A	synonymous_variant	mdh_Rv1240	p.Gln76Gln
1384188	C	A	missense_variant	mdh_Rv1240	p.Leu326Ile
1387580	C	A	missense_variant	lpqZ_Rv1244	p.Gln242Lys
1388517	C	T	missense_variant	Rv1245c_Rv1245c	p.Val38Ile
1390089	C	T	synonymous_variant	Rv1248c_Rv1248c	p.Ala988Ala
1391728	C	T	missense_variant	Rv1248c_Rv1248c	p.Arg442His
1404738	G	A	synonymous_variant	Rv1257c_Rv1257c	p.Leu449Leu
1414629	T	A	missense_variant	pknH_Rv1266c	p.Leu404Phe
1414870	G	A	missense_variant	pknH_Rv1266c	p.Thr324Ile
1421158	G	C	missense_variant	Rv1272c_Rv1272c	p.Ser383Trp
1426172	G	A	synonymous_variant	Rv1277_Rv1277	p.Pro3Pro
1431628	G	A	missense_variant	Rv1279_Rv1279	p.Ala523Thr
1438981	C	T	synonymous_variant	Rv1286_Rv1286	p.Leu25Leu
1442734	C	G	intergenic_region	Rv1288_Rv1288-Rv1289_Rv1289
1452717	C	T	missense_variant	thrB_Rv1296	p.Pro241Ser
1454811	C	T	synonymous_variant	rho_Rv1297	p.Asn536Asn
1459364	T	G	missense_variant	rfe_Rv1302	p.Val357Gly
1461251	G	T	synonymous_variant	atpE_Rv1305	p.Ala69Ala
1467735	G	A	synonymous_variant	Rv1312_Rv1312	p.Gly16Gly
1483627	C	A	synonymous_variant	Rv1320c_Rv1320c	p.Pro197Pro
1485284	T	C	intergenic_region	Rv1322_Rv1322-Rv1322A_Rv1322A
1486647	G	C	missense_variant	fadA4_Rv1323	p.Gln262His
1490140	C	T	missense_variant	glgB_Rv1326c	p.Ala725Thr
1498936	C	T	missense_variant	dinG_Rv1329c	p.Arg85His
1501979	G	A	synonymous_variant	Rv1333_Rv1333	p.Thr127Thr
1503144	C	T	synonymous_variant	cysO_Rv1335	p.His14His
1506853	A	G	synonymous_variant	rphA_Rv1340	p.Glu33Glu
1507308	G	C	missense_variant	rphA_Rv1340	p.Arg185Pro
1507647	C	T	synonymous_variant	Rv1341_Rv1341	p.Asp25Asp
1508682	T	G	missense_variant	lprD_Rv1343c	p.Glu81Ala
1509991	G	A	synonymous_variant	mbtM_Rv1345	p.Leu237Leu
1515003	G	A	missense_variant	irtA_Rv1348	p.Ala653Thr
1519815	G	A	synonymous_variant	Rv1353c_Rv1353c	p.Phe57Phe
1521892	T	C	missense_variant	moeY_Rv1355c	p.His714Arg
1523482	A	G	missense_variant	moeY_Rv1355c	p.Leu184Pro
1526754	G	C	missense_variant	Rv1358_Rv1358	p.Arg48Pro
1529346	C	T	missense_variant	Rv1358_Rv1358	p.Ala912Val
1536183	G	A	missense_variant	Rv1364c_Rv1364c	p.Arg488Cys
1537926	C	T	missense_variant	rsfA_Rv1365c	p.Glu82Lys
1539935	C	T	synonymous_variant	Rv1367c_Rv1367c	p.Leu237Leu
1541348	C	T	missense_variant	lprF_Rv1368	p.Ala110Val
1541633	G	A	missense_variant	lprF_Rv1368	p.Gly205Asp
1545156	A	G	missense_variant	Rv1372_Rv1372	p.Glu111Gly
1545785	G	C	missense_variant	Rv1372_Rv1372	p.Glu321Gln
1548149	G	A	synonymous_variant	Rv1375_Rv1375	p.Pro106Pro
1549854	G	C	missense_variant	Rv1376_Rv1376	p.Arg236Pro
1558087	C	T	synonymous_variant	carB_Rv1384	p.Ala329Ala
1560088	G	T	synonymous_variant	carB_Rv1384	p.Leu996Leu
1575363	C	T	synonymous_variant	nlhH_Rv1399c	p.Leu149Leu
1576358	C	A	stop_gained	lipI_Rv1400c	p.Glu147*
1578726	C	T	missense_variant	priA_Rv1402	p.Arg372Trp
1580976	A	G	missense_variant	Rv1404_Rv1404	p.Glu129Gly
1580977	A	C	missense_variant	Rv1404_Rv1404	p.Glu129Asp
1581232	G	A	synonymous_variant	Rv1405c_Rv1405c	p.Asp246Asp
1581727	G	A	synonymous_variant	Rv1405c_Rv1405c	p.Pro81Pro
1582051	T	C	intergenic_region	Rv1405c_Rv1405c-fmt_Rv1406
1585900	C	T	missense_variant	ribG_Rv1409	p.Pro236Leu
1598404	C	A	missense_variant	whiA_Rv1423	p.Leu167Ile
1599745	G	A	missense_variant	Rv1425_Rv1425	p.Asp30Asn
1620658	C	A	missense_variant	bisC_Rv1442	p.Pro290Thr
1625894	C	T	missense_variant	zwf2_Rv1447c	p.Gly357Ser
1626881	G	T	missense_variant	zwf2_Rv1447c	p.Pro28Thr
1629058	G	A	missense_variant	tkt_Rv1449c	p.Ser381Leu
1634749	C	T	intergenic_region	PE_PGRS27_Rv1450c-Rv1451_Rv1451
1635230	G	A	missense_variant	Rv1451_Rv1451	p.Ala68Thr
1639192	C	T	missense_variant	Rv1453_Rv1453	p.Ala271Val
1646982	C	T	missense_variant	Rv1460_Rv1460	p.Ala266Val
1659318	C	T	synonymous_variant	trxA_Rv1470	p.Gly113Gly
1662719	G	C	synonymous_variant	Rv1474c_Rv1474c	p.Ala162Ala
1666671	G	A	synonymous_variant	Rv1476_Rv1476	p.Val156Val
1666796	C	A	intergenic_region	Rv1476_Rv1476-ripA_Rv1477
1668346	C	T	missense_variant	ripA_Rv1477	p.Arg453Trp
1671791	C	T	synonymous_variant	Rv1481_Rv1481	p.Leu139Leu
1674434	T	C	missense_variant	inhA_Rv1484	p.Val78Ala
1676064	G	A	missense_variant	Rv1486c_Rv1486c	p.Arg274Trp
1676742	G	T	missense_variant	Rv1486c_Rv1486c	p.His48Asn
1686538	C	T	missense_variant	mazE4_Rv1494	p.Arg90Trp
1690070	G	T	intergenic_region	Rv1498c_Rv1498c-Rv1498A_Rv1498A
1690345	A	G	start_lost	Rv1498A_Rv1498A	p.Met1?
1690970	G	T	missense_variant	Rv1500_Rv1500	p.Asp41Tyr
1691785	A	G	synonymous_variant	Rv1500_Rv1500	p.Pro312Pro
1692061	C	G	missense_variant	Rv1501_Rv1501	p.Arg58Gly
1694199	C	T	intragenic_variant	Rv1503c_Rv1503c	n.1694199C>T
1696132	C	T	synonymous_variant	Rv1506c_Rv1506c	p.Ala104Ala
1699088	C	T	synonymous_variant	Rv1508c_Rv1508c	p.Ser269Ser
1699448	C	A	missense_variant	Rv1508c_Rv1508c	p.Trp149Cys
1701212	A	C	intergenic_region	Rv1509_Rv1509-Rv1510_Rv1510
1702423	G	A	missense_variant	Rv1510_Rv1510	p.Ala377Thr
1702803	G	A	intergenic_region	Rv1510_Rv1510-gmdA_Rv1511
1711637	G	T	missense_variant	Rv1520_Rv1520	p.Ala204Ser
1712522	G	T	missense_variant	fadD25_Rv1521	p.Ser74Ile
1714290	G	T	stop_gained	mmpL12_Rv1522c	p.Ser1108*
1714678	T	C	missense_variant	mmpL12_Rv1522c	p.Thr979Ala
1716763	C	G	missense_variant	mmpL12_Rv1522c	p.Gly284Arg
1718322	G	C	missense_variant	Rv1523_Rv1523	p.Glu224Gln
1724260	C	T	missense_variant	pks5_Rv1527c	p.Glu1384Lys
1725768	G	A	missense_variant	pks5_Rv1527c	p.Thr881Ile
1728324	C	A	missense_variant	pks5_Rv1527c	p.Gly29Val
1753603	G	A	intergenic_region	PPE21_Rv1548c-fadD11_Rv1550	n.1753603G>A
1757798	C	T	missense_variant	frdA_Rv1552	p.Pro40Ser
1767816	T	G	synonymous_variant	treY_Rv1563c	p.Gly539Gly
1773314	A	G	synonymous_variant	Rv1565c_Rv1565c	p.Tyr172Tyr
1775066	C	T	missense_variant	Rv1567c_Rv1567c	p.Val27Ile
1775167	G	A	intergenic_region	Rv1567c_Rv1567c-bioA_Rv1568
1775901	G	C	synonymous_variant	bioA_Rv1568	p.Pro170Pro
1776663	G	A	synonymous_variant	bioA_Rv1568	p.Ser424Ser
1776737	A	G	synonymous_variant	bioF1_Rv1569	p.Ser12Ser
1778197	G	A	synonymous_variant	bioD_Rv1570	p.Leu113Leu
1792096	C	T	missense_variant	Rv1591_Rv1591	p.Pro176Leu
1793076	G	A	missense_variant	Rv1592c_Rv1592c	p.Ala222Val
1805214	C	T	missense_variant	hisF_Rv1605	p.Pro121Leu
1805289	C	A	missense_variant	hisF_Rv1605	p.Pro146Gln
1805670	G	A	synonymous_variant	hisI_Rv1606	p.Lys6Lys
1810253	C	T	missense_variant	trpC_Rv1611	p.Thr5Ile
1811964	C	A	synonymous_variant	trpB_Rv1612	p.Arg280Arg
1813927	G	A	missense_variant	lgt_Rv1614	p.Gly253Ser
1814311	G	A	missense_variant	lgt_Rv1614	p.Gly381Ser
1816587	C	G	synonymous_variant	pykA_Rv1617	p.Val133Val
1816848	G	T	missense_variant	pykA_Rv1617	p.Glu220Asp
1823711	C	T	synonymous_variant	cydB_Rv1622c	p.Leu230Leu
1824107	C	G	missense_variant	cydB_Rv1622c	p.Met98Ile
1827805	C	T	synonymous_variant	cya_Rv1625c	p.Val47Val
1827946	G	A	intergenic_region	cya_Rv1625c-leuV_Rvnt20
1828389	C	T	synonymous_variant	Rv1626_Rv1626	p.Arg70Arg
1828506	G	C	missense_variant	Rv1626_Rv1626	p.Met109Ile
1829836	G	A	missense_variant	Rv1627c_Rv1627c	p.Pro80Ser
1836136	A	G	missense_variant	coaE_Rv1631	p.Asp375Gly
1840543	C	T	missense_variant	Rv1634_Rv1634	p.Ser459Phe
1841538	C	T	synonymous_variant	Rv1635c_Rv1635c	p.Ala235Ala
1846060	G	A	missense_variant	uvrA_Rv1638	p.Val774Met
1846552	G	T	missense_variant	uvrA_Rv1638	p.Ala938Ser
1855260	C	T	synonymous_variant	Rv1645c_Rv1645c	p.Ser65Ser
1860392	C	T	missense_variant	pheT_Rv1650	p.Ala212Val
1867707	C	T	synonymous_variant	argJ_Rv1653	p.Pro359Pro
1870031	A	C	missense_variant	argF_Rv1656	p.Gln37Pro
1870173	G	A	synonymous_variant	argF_Rv1656	p.Leu84Leu
1874403	C	A	missense_variant	pks10_Rv1660	p.Gln82Lys
1875585	C	T	synonymous_variant	pks7_Rv1661	p.Thr94Thr
1877311	C	T	missense_variant	pks7_Rv1661	p.Arg670Trp
1882180	C	T	synonymous_variant	pks8_Rv1662	p.Ala159Ala
1885481	C	G	missense_variant	pks8_Rv1662	p.Arg1260Gly
1886077	G	A	synonymous_variant	pks8_Rv1662	p.Ala1458Ala
1893248	G	A	synonymous_variant	cyp139_Rv1666c	p.Ile105Ile
1893473	G	A	synonymous_variant	cyp139_Rv1666c	p.Thr30Thr
1895893	C	T	missense_variant	Rv1669_Rv1669	p.His57Tyr
1900021	C	T	intergenic_region	Rv1674c_Rv1674c-cmr_Rv1675c
1901595	T	C	synonymous_variant	Rv1676_Rv1676	p.Gly183Gly
1903173	C	T	synonymous_variant	Rv1678_Rv1678	p.Ile259Ile
1907794	G	A	synonymous_variant	Rv1683_Rv1683	p.Val67Val
1910401	C	T	synonymous_variant	Rv1683_Rv1683	p.Asp936Asp
1912024	C	A	missense_variant	Rv1686c_Rv1686c	p.Val20Phe
1912582	G	A	synonymous_variant	Rv1687c_Rv1687c	p.Ala113Ala
1912617	C	T	missense_variant	Rv1687c_Rv1687c	p.Asp102Asn
1914570	A	C	synonymous_variant	tyrS_Rv1689	p.Ala323Ala
1918692	G	A	synonymous_variant	tlyA_Rv1694	p.Leu251Leu
1937727	G	T	missense_variant	scpA_Rv1709	p.Ala139Ser
1939763	A	G	synonymous_variant	cmk_Rv1712	p.Pro55Pro
1943764	C	A	missense_variant	Rv1716_Rv1716	p.His63Gln
1951764	G	A	intergenic_region	Rv1725c_Rv1725c-Rv1726_Rv1726
1955686	G	A	intergenic_region	Rv1729c_Rv1729c-Rv1730c_Rv1730c
1958423	C	T	synonymous_variant	gabD2_Rv1731	p.Ile249Ile
1959780	T	C	synonymous_variant	Rv1732c_Rv1732c	p.Glu4Glu
1961242	G	A	intergenic_region	Rv1734c_Rv1734c-Rv1735c_Rv1735c
1965434	A	G	intergenic_region	narK2_Rv1737c-Rv1738_Rv1738
1968071	C	T	missense_variant	vapC34_Rv1741	p.Pro52Leu
1968116	A	C	missense_variant	vapC34_Rv1741	p.Lys67Thr
1970407	G	T	synonymous_variant	pknE_Rv1743	p.Pro468Pro
1970432	G	A	missense_variant	pknE_Rv1743	p.Ala477Thr
1972572	C	T	synonymous_variant	pknF_Rv1746	p.Ile145Ile
1975960	G	T	synonymous_variant	Rv1747_Rv1747	p.Ser777Ser
1978136	G	A	stop_gained	fadD1_Rv1750c	p.Arg478*
1992683	C	T	intergenic_region	wag22_Rv1759c-Rv1760_Rv1760
1993683	C	T	synonymous_variant	Rv1760_Rv1760	p.Val177Val
1999442	C	G	intergenic_region	Rv1765c_Rv1765c-Rv1766_Rv1766
2005758	G	C	missense_variant	Rv1771_Rv1771	p.Glu200Gln
2006954	C	T	intergenic_region	Rv1772_Rv1772-Rv1773c_Rv1773c
2017861	G	A	missense_variant	eccB5_Rv1782	p.Arg41His
2024413	C	T	synonymous_variant	cyp143_Rv1785c	p.Leu72Leu
2025032	C	T	intergenic_region	Rv1786_Rv1786-PPE25_Rv1787
2030487	C	T	intragenic_variant	esxM_Rv1792	n.2030487C>T
2030488	A	C	intragenic_variant	esxM_Rv1792	n.2030488A>C
2030489	T	A	intragenic_variant	esxM_Rv1792	n.2030489T>A
2030521	A	C	intragenic_variant	esxM_Rv1792	n.2030521A>C
2031176	G	T	synonymous_variant	Rv1794_Rv1794	p.Pro37Pro
2032898	C	T	missense_variant	eccD5_Rv1795	p.Pro220Leu
2033021	G	A	missense_variant	eccD5_Rv1795	p.Gly261Asp
2038726	G	T	intergenic_region	eccA5_Rv1798-lppT_Rv1799
2046859	T	C	intergenic_region	PE_PGRS32_Rv1803c-Rv1804c_Rv1804c
2053762	C	T	missense_variant	mgtC_Rv1811	p.Ala107Val
2060557	C	T	synonymous_variant	Rv1817_Rv1817	p.Phe321Phe
2063121	T	A	synonymous_variant	bacA_Rv1819c	p.Pro536Pro
2067098	C	T	synonymous_variant	secA2_Rv1821	p.Ala214Ala
2071192	C	T	missense_variant	Rv1825_Rv1825	p.Arg53Trp
2071410	C	T	synonymous_variant	Rv1825_Rv1825	p.Asp125Asp
2075089	T	C	synonymous_variant	Rv1830_Rv1830	p.Tyr83Tyr
2081888	C	T	missense_variant	Rv1835c_Rv1835c	p.Val234Met
2081937	G	A	synonymous_variant	Rv1835c_Rv1835c	p.His217His
2090776	A	G	missense_variant	Rv1842c_Rv1842c	p.Leu437Ser
2102694	C	T	missense_variant	ndh_Rv1854c	p.Val117Ile
2104116	C	A	intergenic_region	Rv1855c_Rv1855c-Rv1856c_Rv1856c
2107511	C	T	missense_variant	modC_Rv1859	p.Thr313Met
2108374	C	T	synonymous_variant	apa_Rv1860	p.Asp213Asp
2115064	C	T	missense_variant	Rv1866_Rv1866	p.Ala642Val
2115776	C	T	missense_variant	Rv1867_Rv1867	p.Pro5Ser
2124511	G	T	missense_variant	Rv1875_Rv1875	p.Ser44Ile
2124926	T	C	intergenic_region	Rv1875_Rv1875-bfrA_Rv1876
2125863	C	T	intergenic_region	bfrA_Rv1876-Rv1877_Rv1877
2126352	G	A	missense_variant	Rv1877_Rv1877	p.Gly150Asp
2127646	C	T	synonymous_variant	Rv1877_Rv1877	p.Thr581Thr
2137022	G	A	synonymous_variant	Rv1887_Rv1887	p.Ala255Ala
2139764	C	T	synonymous_variant	Rv1891_Rv1891	p.Thr8Thr
2143839	T	C	missense_variant	Rv1896c_Rv1896c	p.Glu203Gly
2144031	C	T	missense_variant	Rv1896c_Rv1896c	p.Arg139Gln
2150754	A	G	missense_variant	Rv1903_Rv1903	p.Thr131Ala
2155503	G	A	synonymous_variant	katG_Rv1908c	p.Thr203Thr
2159337	G	T	synonymous_variant	Rv1913_Rv1913	p.Ala49Ala
2172012	G	C	missense_variant	Rv1920_Rv1920	p.Met130Ile
2173507	T	C	missense_variant	lppF_Rv1921c	p.Ser97Gly
2175144	G	A	missense_variant	Rv1922_Rv1922	p.Val360Met
2175390	G	A	missense_variant	lipD_Rv1923	p.Gly73Asp
2181541	G	T	synonymous_variant	Rv1929c_Rv1929c	p.Pro122Pro
2183319	G	A	intergenic_region	Rv1931c_Rv1931c-tpx_Rv1932
2187273	G	A	intergenic_region	echA13_Rv1935c-Rv1936_Rv1936
2191279	G	A	missense_variant	ephB_Rv1938	p.Asp85Asn
2193367	G	T	synonymous_variant	ribA1_Rv1940	p.Leu254Leu
2195922	T	C	missense_variant	Rv1944c_Rv1944c	p.Thr5Ala
2195923	A	C	missense_variant	Rv1944c_Rv1944c	p.Asp4Glu
2197908	C	T	missense_variant	lppG_Rv1946c	p.Gly18Asp
2198182	C	T	synonymous_variant	Rv1947_Rv1947	p.Cys53Cys
2199061	T	G	missense_variant	Rv1948c_Rv1948c	p.Thr2Pro
2203214	C	A	missense_variant	Rv1958c_Rv1958c	p.Cys140Phe
2221313	G	A	missense_variant	Rv1978_Rv1978	p.Ala136Thr
2222852	C	T	missense_variant	Rv1979c_Rv1979c	p.Ala105Thr
2225175	A	C	missense_variant	nrdF1_Rv1981c	p.Leu5Arg
2231142	G	A	synonymous_variant	Rv1987_Rv1987	p.Thr39Thr
2234232	G	A	intergenic_region	Rv1990c_Rv1990c-mazF6_Rv1991c
2243995	C	A	missense_variant	Rv1999c_Rv1999c	p.Val382Leu
2244343	G	T	synonymous_variant	Rv1999c_Rv1999c	p.Arg266Arg
2253099	A	C	synonymous_variant	otsB1_Rv2006	p.Ala366Ala
2263798	G	T	missense_variant	Rv2016_Rv2016	p.Gly125Cys
2265993	A	C	missense_variant	Rv2019_Rv2019	p.Gln2Pro
2266051	C	T	synonymous_variant	Rv2019_Rv2019	p.Gly21Gly
2267976	G	T	synonymous_variant	Rv2023c_Rv2023c	p.Arg45Arg
2269376	G	A	missense_variant	Rv2024c_Rv2024c	p.Arg289Cys
2274463	A	C	missense_variant	dosT_Rv2027c	p.Leu16Val
2275771	T	C	synonymous_variant	pfkB_Rv2029c	p.Ala218Ala
2276918	A	G	synonymous_variant	Rv2030c_Rv2030c	p.His523His
2277663	C	T	missense_variant	Rv2030c_Rv2030c	p.Ser275Asn
2281153	G	A	intergenic_region	Rv2033c_Rv2033c-Rv2034_Rv2034
2281289	G	T	intergenic_region	Rv2033c_Rv2033c-Rv2034_Rv2034
2288517	G	A	synonymous_variant	Rv2042c_Rv2042c	p.Arg55Arg
2292804	C	T	missense_variant	Rv2047c_Rv2047c	p.Ala575Thr
2293546	C	T	synonymous_variant	Rv2047c_Rv2047c	p.Pro327Pro
2323880	T	C	synonymous_variant	cobIJ_Rv2066	p.Leu236Leu
2328627	C	T	synonymous_variant	cobM_Rv2071c	p.Ala117Ala
2329466	C	T	synonymous_variant	cobL_Rv2072c	p.Pro227Pro
2336985	G	C	missense_variant	Rv2079_Rv2079	p.Gly544Ala
2337373	T	C	missense_variant	lppJ_Rv2080	p.Val23Ala
2349116	C	T	synonymous_variant	Rv2091c_Rv2091c	p.Pro59Pro
2351111	C	T	missense_variant	helY_Rv2092c	p.Arg315His
2351522	G	A	missense_variant	helY_Rv2092c	p.Thr178Met
2359430	C	T	missense_variant	Rv2100_Rv2100	p.Pro348Ser
2361457	G	A	synonymous_variant	helZ_Rv2101	p.Val406Val
2363203	C	T	synonymous_variant	helZ_Rv2101	p.Gly988Gly
2370902	G	A	intergenic_region	pup_Rv2111c-dop_Rv2112c
2379997	A	G	missense_variant	hisG_Rv2121c	p.Ser222Pro
2383814	T	C	missense_variant	metH_Rv2124c	p.Ile752Val
2384402	G	T	missense_variant	metH_Rv2124c	p.Leu556Ile
2385424	G	A	missense_variant	metH_Rv2124c	p.Ala215Val
2389698	C	A	missense_variant	ansP1_Rv2127	p.Asn361Lys
2401253	T	C	missense_variant	Rv2141c_Rv2141c	p.His157Arg
2402297	C	A	missense_variant	parE2_Rv2142c	p.Ala72Ser
2415351	C	A	synonymous_variant	murD_Rv2155c	p.Val348Val
2421223	G	A	missense_variant	Rv2159c_Rv2159c	p.Ala148Val
2427828	G	C	synonymous_variant	Rv2164c_Rv2164c	p.Gly137Gly
2435582	G	A	missense_variant	idsA2_Rv2173	p.Ala246Thr
2437265	C	A	synonymous_variant	mptA_Rv2174	p.Arg453Arg
2437837	G	A	missense_variant	Rv2175c_Rv2175c	p.Pro17Leu
2438094	T	G	missense_variant	pknL_Rv2176	p.Ser52Ala
2443508	G	T	missense_variant	Rv2181_Rv2181	p.Leu69Phe
2445414	C	A	intergenic_region	Rv2182c_Rv2182c-Rv2183c_Rv2183c
2446515	G	A	synonymous_variant	Rv2184c_Rv2184c	p.Ile144Ile
2447150	G	T	synonymous_variant	TB16.3_Rv2185c	p.Pro117Pro
2447426	G	T	synonymous_variant	TB16.3_Rv2185c	p.Ile25Ile
2452848	G	A	missense_variant	Rv2190c_Rv2190c	p.Ala142Val
2453933	C	A	missense_variant	Rv2191_Rv2191	p.Arg39Ser
2458234	A	C	missense_variant	qcrC_Rv2194	p.Lys228Gln
2461545	C	A	missense_variant	Rv2197c_Rv2197c	p.Ala202Ser
2468137	A	G	intergenic_region	adoK_Rv2202c-Rv2203_Rv2203
2470006	A	G	missense_variant	Rv2205c_Rv2205c	p.Leu153Pro
2470197	A	G	synonymous_variant	Rv2205c_Rv2205c	p.Cys89Cys
2474271	G	A	missense_variant	Rv2209_Rv2209	p.Gly291Glu
2478180	C	A	missense_variant	Rv2212_Rv2212	p.Leu331Ile
2478967	C	G	missense_variant	pepB_Rv2213	p.Phe210Leu
2492343	G	A	missense_variant	glnE_Rv2221c	p.Thr4Ile
2493263	C	T	synonymous_variant	glnA2_Rv2222c	p.Ala160Ala
2498372	G	C	missense_variant	panB_Rv2225	p.Gly211Arg
2500697	C	T	non_coding_exon_variant	rnpB_Rvns01	n.55G>A
2501668	C	T	synonymous_variant	Rv2228c_Rv2228c	p.Leu357Leu
2509362	G	A	missense_variant	cobD_Rv2236c	p.Thr5Ile
2514867	G	A	missense_variant	aceE_Rv2241	p.Ala777Thr
2515639	G	T	synonymous_variant	Rv2242_Rv2242	p.Val112Val
2520466	G	A	synonymous_variant	kasB_Rv2246	p.Ala357Ala
2522284	G	A	intergenic_region	accD6_Rv2247-Rv2248_Rv2248
2522878	C	A	synonymous_variant	Rv2248_Rv2248	p.Leu173Leu
2526709	T	C	missense_variant	Rv2251_Rv2251	p.Met382Thr
2528859	G	A	synonymous_variant	Rv2254c_Rv2254c	p.His39His
2530354	C	T	missense_variant	Rv2257c_Rv2257c	p.Ala157Thr
2530734	C	T	missense_variant	Rv2257c_Rv2257c	p.Gly30Asp
2539620	G	A	synonymous_variant	Rv2265_Rv2265	p.Val307Val
2541423	C	A	intergenic_region	cyp124_Rv2266-Rv2267c_Rv2267c
2544466	C	T	synonymous_variant	Rv2269c_Rv2269c	p.Arg52Arg
2557892	A	T	synonymous_variant	Rv2285_Rv2285	p.Gly140Gly
2566596	G	C	intergenic_region	Rv2294_Rv2294-Rv2295_Rv2295
2571058	C	T	synonymous_variant	htpG_Rv2299c	p.Gln315Gln
2571678	G	A	stop_gained	htpG_Rv2299c	p.Gln109*
2576251	G	A	missense_variant	Rv2305_Rv2305	p.Gly148Asp
2577994	G	A	missense_variant	Rv2307c_Rv2307c	p.Arg235Trp
2582985	C	A	intergenic_region	metV_Rvnt24-Rv2309A_Rv2309A
2590122	G	A	synonymous_variant	uspB_Rv2317	p.Val142Val
2592510	G	A	missense_variant	Rv2319c_Rv2319c	p.Arg73Cys
2596056	C	T	missense_variant	Rv2323c_Rv2323c	p.Val72Ile
2602160	G	A	synonymous_variant	narK1_Rv2329c	p.Val434Val
2607630	C	T	stop_gained	stp_Rv2333c	p.Trp231*
2611583	C	T	synonymous_variant	Rv2336_Rv2336	p.His249His
2614882	G	A	missense_variant	mmpL9_Rv2339	p.Ala64Thr
2623603	T	C	synonymous_variant	dgt_Rv2344c	p.Ala50Ala
2623917	T	C	missense_variant	Rv2345_Rv2345	p.Ser33Pro
2624945	C	A	missense_variant	Rv2345_Rv2345	p.Asp375Glu
2627193	C	T	synonymous_variant	plcC_Rv2349c	p.Pro502Pro
2628397	G	A	missense_variant	plcC_Rv2349c	p.Thr101Ile
2632373	C	A	intergenic_region	plcA_Rv2351c-PPE38_Rv2352c
2641658	A	C	synonymous_variant	zur_Rv2359	p.Ala3Ala
2641813	C	T	missense_variant	zur_Rv2359	p.Ala55Val
2641828	T	C	missense_variant	zur_Rv2359	p.Val60Ala
2652797	G	A	missense_variant	Rv2372c_Rv2372c	p.Thr10Ile
2653626	C	G	missense_variant	dnaJ2_Rv2373c	p.Arg121Pro
2662101	G	A	missense_variant	mbtE_Rv2380c	p.Ser1672Leu
2671677	C	T	synonymous_variant	mbtB_Rv2383c	p.Thr1387Thr
2672906	G	A	missense_variant	mbtB_Rv2383c	p.Leu978Phe
2688726	T	C	synonymous_variant	ggtB_Rv2394	p.Ala239Ala
2689193	G	A	missense_variant	ggtB_Rv2394	p.Arg395Gln
2697218	C	A	missense_variant	subI_Rv2400c	p.Arg166Leu
2703018	G	T	synonymous_variant	lepA_Rv2404c	p.Gly77Gly
2705145	C	A	missense_variant	Rv2407_Rv2407	p.Thr150Lys
2710422	C	T	missense_variant	Rv2413c_Rv2413c	p.Ala294Thr
2719057	G	A	intergenic_region	nadD_Rv2421c-Rv2422_Rv2422
2719442	C	T	intergenic_region	Rv2422_Rv2422-Rv2423_Rv2423
2729340	C	T	synonymous_variant	Rv2434c_Rv2434c	p.Leu407Leu
2730360	G	A	synonymous_variant	Rv2434c_Rv2434c	p.Val67Val
2733100	G	T	intergenic_region	Rv2435c_Rv2435c-rbsK_Rv2436
2739242	A	G	missense_variant	obg_Rv2440c	p.Ser149Pro
2751300	G	A	synonymous_variant	Rv2449c_Rv2449c	p.Thr91Thr
2757464	C	A	synonymous_variant	Rv2456c_Rv2456c	p.Leu243Leu
2758268	C	T	synonymous_variant	clpX_Rv2457c	p.Val407Val
2772741	C	A	missense_variant	Rv2469c_Rv2469c	p.Ala99Ser
2772760	G	C	synonymous_variant	Rv2469c_Rv2469c	p.Ser92Ser
2772954	T	C	missense_variant	Rv2469c_Rv2469c	p.Ser28Gly
2789237	T	C	missense_variant	plsB2_Rv2482c	p.Asp16Gly
2792635	A	G	intergenic_region	Rv2484c_Rv2484c-lipQ_Rv2485c
2794467	G	A	missense_variant	echA14_Rv2486	p.Ala40Thr
2800760	C	T	missense_variant	Rv2488c_Rv2488c	p.Val41Met
2813515	G	A	synonymous_variant	Rv2499c_Rv2499c	p.Leu72Leu
2817056	C	T	synonymous_variant	accD1_Rv2502c	p.Ala473Ala
2819183	G	A	missense_variant	scoA_Rv2504c	p.Arg230Trp
2823743	G	T	missense_variant	Rv2508c_Rv2508c	p.Ala284Glu
2831046	G	A	missense_variant	Rv2514c_Rv2514c	p.Ala98Val
2835261	C	T	missense_variant	ldtB_Rv2518c	p.Met25Ile
2844335	C	A	synonymous_variant	fas_Rv2524c	p.Thr1666Thr
2847318	C	G	missense_variant	fas_Rv2524c	p.Gly672Ala
2847737	G	A	synonymous_variant	fas_Rv2524c	p.Ile532Ile
2851746	A	G	intergenic_region	vapC17_Rv2527-mrr_Rv2528c
2854864	G	A	missense_variant	vapB39_Rv2530A	p.Ala15Val
2855422	A	G	missense_variant	adi_Rv2531c	p.Ile787Thr
2866256	G	A	missense_variant	Rv2542_Rv2542	p.Arg376Lys
2871717	C	T	missense_variant	aroE_Rv2552c	p.Arg100Gln
2875808	C	G	missense_variant	alaS_Rv2555c	p.Lys226Asn
2877060	G	A	intergenic_region	Rv2556c_Rv2556c-Rv2557_Rv2557
2877698	C	T	synonymous_variant	Rv2557_Rv2557	p.Cys209Cys
2881085	G	A	intergenic_region	Rv2560_Rv2560-Rv2561_Rv2561
2886400	G	A	missense_variant	Rv2566_Rv2566	p.Gly10Ser
2886640	C	G	missense_variant	Rv2566_Rv2566	p.Leu90Val
2887964	C	T	missense_variant	Rv2566_Rv2566	p.Ala531Val
2887971	C	T	synonymous_variant	Rv2566_Rv2566	p.Leu533Leu
2891366	G	A	synonymous_variant	Rv2567_Rv2567	p.Ala524Ala
2892917	G	A	synonymous_variant	Rv2568c_Rv2568c	p.Leu185Leu
2894322	G	C	missense_variant	Rv2569c_Rv2569c	p.Asp29Glu
2894458	C	T	intergenic_region	Rv2569c_Rv2569c-Rv2570_Rv2570
2894678	G	A	missense_variant	Rv2570_Rv2570	p.Gly56Asp
2896260	G	A	missense_variant	aspS_Rv2572c	p.Ala515Val
2904550	G	A	intergenic_region	dhaA_Rv2579-hisS_Rv2580c
2904864	A	G	missense_variant	hisS_Rv2580c	p.Met410Thr
2913087	C	T	missense_variant	secF_Rv2586c	p.Ala309Thr
2925471	T	C	intergenic_region	ruvC_Rv2594c-vapB40_Rv2595
2925898	C	A	synonymous_variant	vapC40_Rv2596	p.Ala55Ala
2927864	G	A	missense_variant	Rv2599_Rv2599	p.Gly130Ser
2939177	A	G	synonymous_variant	Rv2611c_Rv2611c	p.Tyr262Tyr
2945042	C	G	intergenic_region	PE_PGRS45_Rv2615c-Rv2616_Rv2616
2968468	G	C	intergenic_region	arsC_Rv2643-Rv2644c_Rv2644c
2984105	G	A	missense_variant	clpC2_Rv2667	p.Met70Ile
2988308	C	A	missense_variant	Rv2672_Rv2672	p.Asn209Lys
2991694	C	G	synonymous_variant	Rv2675c_Rv2675c	p.Ser81Ser
3000092	A	C	intergenic_region	dxs1_Rv2682c-Rv2683_Rv2683
3011566	G	T	missense_variant	Rv2694c_Rv2694c	p.Arg68Ser
3011903	G	A	intergenic_region	Rv2694c_Rv2694c-Rv2695_Rv2695
3014016	C	T	synonymous_variant	dut_Rv2697c	p.Leu44Leu
3016608	T	G	missense_variant	suhB_Rv2701c	p.Asp43Ala
3022369	G	T	intergenic_region	Rv2709_Rv2709-sigB_Rv2710
3023823	G	A	missense_variant	ideR_Rv2711	p.Val87Ile
3029177	C	T	synonymous_variant	Rv2716_Rv2716	p.Ala2Ala
3029360	C	T	synonymous_variant	Rv2716_Rv2716	p.Thr63Thr
3037234	G	A	missense_variant	fadE20_Rv2724c	p.Arg20Cys
3039842	A	T	missense_variant	miaA_Rv2727c	p.Trp310Arg
3043960	C	G	missense_variant	Rv2731_Rv2731	p.Ala312Gly
3044139	G	A	missense_variant	Rv2731_Rv2731	p.Glu372Lys
3045516	C	A	missense_variant	Rv2733c_Rv2733c	p.Gly337Trp
3049061	G	A	missense_variant	recX_Rv2736c	p.Ser9Leu
3049728	T	G	missense_variant	recA_Rv2737c	p.Gln566Pro
3057309	G	A	missense_variant	35kd_ag_Rv2744c	p.Pro252Leu
3057375	C	T	missense_variant	35kd_ag_Rv2744c	p.Arg230Gln
3068710	C	A	missense_variant	hsdM_Rv2756c	p.Lys458Asn
3068907	T	C	missense_variant	hsdM_Rv2756c	p.Thr393Ala
3085752	G	A	synonymous_variant	Rv2778c_Rv2778c	p.Arg144Arg
3086728	C	T	missense_variant	Rv2779c_Rv2779c	p.Met9Ile
3091804	G	A	missense_variant	gpsI_Rv2783c	p.Pro265Leu
3093941	A	G	synonymous_variant	ribF_Rv2786c	p.Asp320Asp
3103497	C	A	missense_variant	pptT_Rv2794c	p.Trp148Cys
3109299	G	A	missense_variant	Rv2800_Rv2800	p.Arg295Gln
3112540	C	G	synonymous_variant	Rv2804c_Rv2804c	p.Arg185Arg
3119277	G	C	intergenic_region	Rv2813_Rv2813-Rv2816c_Rv2816c
3123291	C	T	intergenic_region	Rv2813_Rv2813-Rv2816c_Rv2816c
3124221	C	G	missense_variant	Rv2817c_Rv2817c	p.Val255Leu
3125180	C	G	missense_variant	Rv2818c_Rv2818c	p.Arg322Pro
3125235	G	A	stop_gained	Rv2818c_Rv2818c	p.Gln304*
3127466	T	G	synonymous_variant	Rv2820c_Rv2820c	p.Arg269Arg
3134839	G	A	synonymous_variant	Rv2827c_Rv2827c	p.Arg215Arg
3137026	A	C	missense_variant	vapB22_Rv2830c	p.Ser67Ala
3143117	C	T	missense_variant	dinF_Rv2836c	p.Gly171Glu
3143550	C	T	missense_variant	dinF_Rv2836c	p.Glu27Lys
3144972	C	T	missense_variant	rbfA_Rv2838c	p.Gly67Asp
3146953	T	C	synonymous_variant	infB_Rv2839c	p.Glu307Glu
3147243	G	A	missense_variant	infB_Rv2839c	p.Pro211Ser
3148174	A	G	missense_variant	Rv2840c_Rv2840c	p.Tyr29His
3148356	G	A	intergenic_region	Rv2840c_Rv2840c-nusA_Rv2841c
3152837	C	G	synonymous_variant	proS_Rv2845c	p.Ala38Ala
3153183	A	G	synonymous_variant	efpA_Rv2846c	p.Leu483Leu
3155164	G	A	synonymous_variant	cysG_Rv2847c	p.Ser236Ser
3164152	G	A	initiator_codon_variant	Rv2854_Rv2854	p.Val1?
3164252	T	C	missense_variant	Rv2854_Rv2854	p.Val34Ala
3166081	C	T	stop_gained	mtr_Rv2855	p.Gln293*
3166390	A	T	stop_gained	mtr_Rv2855	p.Lys396*
3172564	G	T	missense_variant	glnA4_Rv2860c	p.Thr146Asn
3173645	C	G	missense_variant	mapB_Rv2861c	p.Gly125Arg
3185235	T	C	missense_variant	dipZ_Rv2874	p.Ile130Thr
3187539	C	T	synonymous_variant	mpt70_Rv2875	p.Val170Val
3187792	T	C	missense_variant	Rv2876_Rv2876	p.Trp44Arg
3202515	G	A	synonymous_variant	Rv2893_Rv2893	p.Ala32Ala
3203898	C	G	synonymous_variant	xerC_Rv2894c	p.Pro131Pro
3210264	G	C	synonymous_variant	fdhF_Rv2900c	p.Val494Val
3212414	C	T	synonymous_variant	rnhB_Rv2902c	p.Gly181Gly
3213255	C	T	synonymous_variant	lepB_Rv2903c	p.Lys200Lys
3213269	C	T	missense_variant	lepB_Rv2903c	p.Gly196Ser
3230243	G	A	synonymous_variant	glnD_Rv2918c	p.Leu146Leu
3232886	G	A	synonymous_variant	ftsY_Rv2921c	p.Asp418Asp
3234794	G	A	missense_variant	smc_Rv2922c	p.Leu1005Phe
3236716	A	C	missense_variant	smc_Rv2922c	p.Leu364Arg
3238540	G	A	intergenic_region	Rv2923c_Rv2923c-fpg_Rv2924c
3243312	C	G	intergenic_region	Rv2929_Rv2929-fadD26_Rv2930
3244091	C	A	missense_variant	fadD26_Rv2930	p.Ala132Glu
3269513	G	A	missense_variant	ppsE_Rv2935	p.Asp593Asn
3277599	G	C	missense_variant	mas_Rv2940c	p.Ala1706Gly
3280892	C	T	missense_variant	mas_Rv2940c	p.Met608Ile
3281634	G	A	missense_variant	mas_Rv2940c	p.Ala361Val
3283592	G	C	synonymous_variant	fadD28_Rv2941	p.Gly86Gly
3286107	C	A	synonymous_variant	mmpL7_Rv2942	p.Val346Val
3286566	C	T	synonymous_variant	mmpL7_Rv2942	p.Ala499Ala
3299725	G	A	missense_variant	fadD22_Rv2948c	p.Ala77Val
3309411	T	G	intergenic_region	Rv2956_Rv2956-Rv2957_Rv2957
3317795	G	C	intergenic_region	purU_Rv2964-kdtB_Rv2965c
3326045	G	A	missense_variant	Rv2970A_Rv2970A	p.Glu38Lys
3330057	G	A	synonymous_variant	Rv2974c_Rv2974c	p.Asp435Asp
3336587	T	A	intergenic_region	Rv2980_Rv2980-ddlA_Rv2981c
3343407	C	T	synonymous_variant	hupB_Rv2986c	p.Lys138Lys
3343411	C	T	missense_variant	hupB_Rv2986c	p.Arg137Lys
3345047	G	T	missense_variant	leuC_Rv2988c	p.Asp343Glu
3346980	C	T	missense_variant	Rv2990c_Rv2990c	p.Gly247Glu
3347543	G	C	synonymous_variant	Rv2990c_Rv2990c	p.Thr59Thr
3348258	G	A	missense_variant	Rv2991_Rv2991	p.Ala93Thr
3352919	A	G	missense_variant	leuB_Rv2995c	p.Phe184Leu
3353082	G	C	synonymous_variant	leuB_Rv2995c	p.Thr129Thr
3356517	T	C	synonymous_variant	Rv2997_Rv2997	p.Pro473Pro
3362457	G	A	missense_variant	ilvB1_Rv3003c	p.Ala177Val
3363185	A	T	intergenic_region	ilvB1_Rv3003c-cfp6_Rv3004
3383287	T	C	missense_variant	trmU_Rv3024c	p.Lys201Arg
3389840	C	A	missense_variant	Rv3030_Rv3030	p.Thr247Asn
3390722	C	A	synonymous_variant	Rv3031_Rv3031	p.Pro267Pro
3393311	C	T	intergenic_region	Rv3032A_Rv3032A-Rv3033_Rv3033
3393595	G	A	synonymous_variant	Rv3033_Rv3033	p.Gly72Gly
3395847	G	T	missense_variant	Rv3035_Rv3035	p.Val157Phe
3401451	G	A	synonymous_variant	Rv3041c_Rv3041c	p.Arg156Arg
3402715	C	A	missense_variant	serB2_Rv3042c	p.Gly150Cys
3420442	C	T	synonymous_variant	cyp136_Rv3059	p.Tyr317Tyr
3424335	G	A	missense_variant	fadE22_Rv3061c	p.Arg365Cys
3425523	T	C	intergenic_region	fadE22_Rv3061c-ligB_Rv3062
3425952	C	A	synonymous_variant	ligB_Rv3062	p.Gly123Gly
3429605	G	A	intergenic_region	cstA_Rv3063-Rv3064c_Rv3064c
3438386	G	A	synonymous_variant	Rv3075c_Rv3075c	p.Ile196Ile
3449781	G	A	synonymous_variant	Rv3083_Rv3083	p.Ala426Ala
3462273	G	A	synonymous_variant	Rv3093c_Rv3093c	p.Gly164Gly
3471323	C	G	missense_variant	ftsE_Rv3102c	p.Arg16Pro
3479798	G	A	synonymous_variant	moaD1_Rv3112	p.Gly33Gly
3488064	G	A	intergenic_region	cyp141_Rv3121-Rv3122_Rv3122
3488116	C	T	stop_gained	Rv3122_Rv3122	p.Gln10*
3488556	G	T	missense_variant	Rv3122_Rv3122	p.Arg156Ser
3488687	G	A	missense_variant	Rv3123_Rv3123	p.Arg40Gln
3489340	C	G	intergenic_region	Rv3123_Rv3123-moaR1_Rv3124
3493823	A	G	intragenic_variant	Rv3128c_Rv3128c	n.3493823A>G
3504174	A	G	splice_region_variant&stop_retained_variant	Rv3137_Rv3137	p.Ter261Ter
3506667	G	A	synonymous_variant	fadE24_Rv3139	p.Val435Val
3508970	A	G	synonymous_variant	fadB4_Rv3141	p.Glu292Glu
3524629	C	T	synonymous_variant	nuoM_Rv3157	p.Phe166Phe
3542163	T	C	missense_variant	Rv3174_Rv3174	p.Val9Ala
3546678	G	A	missense_variant	Rv3178_Rv3178	p.Ala81Thr
3554217	C	T	intergenic_region	Rv3183_Rv3183-Rv3188_Rv3188
3554298	A	G	initiator_codon_variant	Rv3188_Rv3188	p.Met1?
3564897	G	A	missense_variant	Rv3195_Rv3195	p.Met178Ile
3568004	C	A	synonymous_variant	Rv3197_Rv3197	p.Arg327Arg
3570843	G	A	synonymous_variant	uvrD2_Rv3198c	p.Ser123Ser
3571742	C	G	missense_variant	nudC_Rv3199c	p.Ala268Pro
3571784	G	A	missense_variant	nudC_Rv3199c	p.Pro254Ser
3586551	C	A	missense_variant	Rv3209_Rv3209	p.Pro93Gln
3587467	C	T	missense_variant	Rv3210c_Rv3210c	p.Val25Ile
3591488	G	A	missense_variant	Rv3213c_Rv3213c	p.Thr2Ile
3593059	C	T	missense_variant	entC_Rv3215	p.Thr269Met
3593758	C	G	intragenic_variant	Rv3216_Rv3216	n.3593758C>G
3594299	G	A	intergenic_region	Rv3217c_Rv3217c-Rv3218_Rv3218
3596407	C	T	synonymous_variant	Rv3220c_Rv3220c	p.Val376Val
3599099	C	A	missense_variant	sigH_Rv3223c	p.Glu151Asp
3606857	G	A	synonymous_variant	desA3_Rv3229c	p.Leu60Leu
3611488	G	C	synonymous_variant	Rv3235_Rv3235	p.Gly63Gly
3611936	G	A	missense_variant	Rv3235_Rv3235	p.Gly213Arg
3613354	C	A	missense_variant	Rv3237c_Rv3237c	p.Gly84Trp
3617228	C	G	missense_variant	Rv3239c_Rv3239c	p.Gly126Arg
3622618	C	G	missense_variant	Rv3243c_Rv3243c	p.Leu158Phe
3624350	C	A	synonymous_variant	lpqB_Rv3244c	p.Ala187Ala
3629381	G	C	synonymous_variant	sahH_Rv3248c	p.Arg89Arg
3635117	A	G	missense_variant	manA_Rv3255c	p.Val384Ala
3636452	C	T	synonymous_variant	Rv3256c_Rv3256c	p.Leu288Leu
3661382	C	T	missense_variant	birA_Rv3279c	p.Asp211Asn
3661925	G	A	missense_variant	birA_Rv3279c	p.Leu30Phe
3665223	A	C	missense_variant	sseA_Rv3283	p.Lys99Thr
3673210	G	T	missense_variant	Rv3292_Rv3292	p.Gly295Cys
3681349	C	A	synonymous_variant	nei_Rv3297	p.Thr10Thr
3682379	C	T	missense_variant	lpqC_Rv3298c	p.Val216Met
3685212	C	T	missense_variant	atsB_Rv3299c	p.Arg251His
3687389	C	T	synonymous_variant	phoY1_Rv3301c	p.Ala63Ala
3688648	G	A	synonymous_variant	glpD2_Rv3302c	p.Arg265Arg
3693548	C	T	missense_variant	amiB1_Rv3306c	p.Ala148Thr
3694736	T	A	missense_variant	deoD_Rv3307	p.Leu228Gln
3702543	G	A	missense_variant	deoA_Rv3314c	p.Arg309Trp
3705098	G	A	synonymous_variant	sdhA_Rv3318	p.Val33Val
3706343	C	T	synonymous_variant	sdhA_Rv3318	p.Asn448Asn
3706597	G	A	missense_variant	sdhA_Rv3318	p.Gly533Asp
3714536	G	T	stop_gained	Rv3329_Rv3329	p.Glu49*
3724154	A	G	intragenic_variant	Rv3337_Rv3337	n.3724154A>G
3767368	A	C	missense_variant	Rv3351c_Rv3351c	p.Val258Gly
3775639	G	T	synonymous_variant	Rv3365c_Rv3365c	p.Gly621Gly
3776265	G	T	synonymous_variant	Rv3365c_Rv3365c	p.Arg413Arg
3784411	C	T	synonymous_variant	dnaE2_Rv3370c	p.Leu110Leu
3789077	C	T	missense_variant	amiD_Rv3375	p.Pro153Ser
3792262	C	A	missense_variant	Rv3377c_Rv3377c	p.Gly31Val
3794347	G	A	missense_variant	dxs2_Rv3379c	p.Ala174Val
3804091	G	T	missense_variant	htdY_Rv3389c	p.Thr234Asn
3809901	C	A	synonymous_variant	Rv3394c_Rv3394c	p.Arg375Arg
3811327	C	T	missense_variant	Rv3395c_Rv3395c	p.Val104Met
3817823	C	A	synonymous_variant	Rv3400_Rv3400	p.Ser195Ser
3820839	G	C	stop_gained	Rv3402c_Rv3402c	p.Tyr351*
3823494	C	A	missense_variant	Rv3403c_Rv3403c	p.Ala124Ser
3829664	G	A	missense_variant	guaB3_Rv3410c	p.His83Tyr
3841662	T	C	intergenic_region	alr_Rv3423c-Rv3424c_Rv3424c
3841663	C	T	intergenic_region	alr_Rv3423c-Rv3424c_Rv3424c
3851887	A	C	missense_variant	Rv3433c_Rv3433c	p.Ser443Ala
3862148	G	A	synonymous_variant	rplM_Rv3443c	p.Pro81Pro
3868305	A	C	intergenic_region	eccC4_Rv3447c-eccD4_Rv3448
3870225	C	T	synonymous_variant	mycP4_Rv3449	p.Ile158Ile
3872797	A	G	missense_variant	cut3_Rv3451	p.Ile61Val
3874274	C	T	intergenic_region	cut4_Rv3452-Rv3453_Rv3453
3874726	C	A	intragenic_variant	Rv3453_Rv3453	n.3874726C>A
3876903	G	A	missense_variant	rplQ_Rv3456c	p.Ala177Val
3877696	G	A	missense_variant	rpoA_Rv3457c	p.Thr271Ile
3879288	C	A	missense_variant	rpsK_Rv3459c	p.Lys135Asn
3883278	A	G	missense_variant	rmlC_Rv3465	p.Thr149Ala
3893290	G	A	intragenic_variant	kgtP_Rv3476c	n.3893290G>A
3898522	G	A	synonymous_variant	Rv3479_Rv3479	p.Ser901Ser
3902342	C	T	synonymous_variant	Rv3483c_Rv3483c	p.Thr157Thr
3905981	G	C	synonymous_variant	Rv3486_Rv3486	p.Leu70Leu
3905989	T	C	missense_variant	Rv3486_Rv3486	p.Val73Ala
3919439	G	A	synonymous_variant	yrbE4B_Rv3500c	p.Pro208Pro
3939062	G	C	missense_variant	Rv3510c_Rv3510c	p.Leu66Val
3953733	C	T	synonymous_variant	Rv3517_Rv3517	p.Asp101Asp
3966993	G	A	synonymous_variant	Rv3529c_Rv3529c	p.Leu16Leu
3968375	G	C	synonymous_variant	Rv3531c_Rv3531c	p.Ser190Ser
3968618	G	A	synonymous_variant	Rv3531c_Rv3531c	p.Thr109Thr
3980437	A	C	missense_variant	ltp2_Rv3540c	p.Ser75Ala
3981329	G	A	missense_variant	Rv3542c_Rv3542c	p.His218Tyr
3984339	G	A	synonymous_variant	cyp125_Rv3545c	p.Phe369Phe
3995060	C	A	missense_variant	Rv3555c_Rv3555c	p.Val214Phe
3999774	G	A	missense_variant	Rv3559c_Rv3559c	p.Ala221Val
4001813	G	A	synonymous_variant	fadD3_Rv3561	p.Val59Val
4002847	C	A	missense_variant	fadD3_Rv3561	p.Thr404Asn
4004907	A	T	missense_variant	fadE32_Rv3563	p.Glu206Val
4007432	C	T	missense_variant	nat_Rv3566c	p.Glu251Lys
4008195	A	G	missense_variant	Rv3566A_Rv3566A	p.Val80Ala
4013220	G	A	synonymous_variant	kshB_Rv3571	p.Pro268Pro
4018010	G	A	synonymous_variant	Rv3575c_Rv3575c	p.Ala53Ala
4021489	T	G	missense_variant	Rv3579c_Rv3579c	p.Glu302Ala
4021757	G	T	synonymous_variant	Rv3579c_Rv3579c	p.Arg213Arg
4031202	C	A	missense_variant	mutY_Rv3589	p.Ala237Asp
4035152	G	A	synonymous_variant	lpqF_Rv3593	p.Leu267Leu
4035242	C	A	missense_variant	lpqF_Rv3593	p.Phe297Leu
4035501	C	G	missense_variant	lpqF_Rv3593	p.Gln384Glu
4046218	G	A	intergenic_region	Rv3603c_Rv3603c-Rv3604c_Rv3604c
4051853	A	G	missense_variant	ftsH_Rv3610c	p.Val344Ala
4064918	C	T	missense_variant	Rv3626c_Rv3626c	p.Gly329Asp
4067044	G	A	missense_variant	Rv3627c_Rv3627c	p.Ala81Val
4069598	T	C	missense_variant	Rv3630_Rv3630	p.Ser142Pro
4074919	C	T	missense_variant	Rv3635_Rv3635	p.Pro429Leu
4084010	G	A	missense_variant	Rv3645_Rv3645	p.Gly402Ser
4086697	G	T	synonymous_variant	topA_Rv3646c	p.Ala187Ala
4087670	C	T	synonymous_variant	Rv3647c_Rv3647c	p.Val173Val
4090238	C	T	synonymous_variant	Rv3649_Rv3649	p.Gly486Gly
4096445	G	C	missense_variant	Rv3658c_Rv3658c	p.Cys165Trp
4098514	T	C	missense_variant	Rv3660c_Rv3660c	p.Asp212Gly
4099060	G	A	missense_variant	Rv3660c_Rv3660c	p.Pro30Leu
4101216	G	A	intergenic_region	MTS2823_RVnc0036a-Rv3662c_Rv3662c
4101936	C	T	missense_variant	Rv3662c_Rv3662c	p.Ala34Thr
4106075	C	T	missense_variant	dppA_Rv3666c	p.Arg337His
4110626	C	T	intergenic_region	Rv3668c_Rv3668c-Rv3669_Rv3669
4118277	G	A	synonymous_variant	Rv3678c_Rv3678c	p.Leu80Leu
4119397	T	A	missense_variant	Rv3679_Rv3679	p.Leu208Met
4122979	T	C	missense_variant	ponA2_Rv3682	p.Val355Ala
4130604	G	A	missense_variant	Rv3689_Rv3689	p.Ser83Asn
4140143	C	T	missense_variant	vapC48_Rv3697c	p.Gly34Arg
4148162	C	A	missense_variant	gshA_Rv3704c	p.Ala9Ser
4156659	G	A	missense_variant	dnaQ_Rv3711c	p.Ser24Leu
4158032	A	C	missense_variant	Rv3712_Rv3712	p.Lys351Thr
4158471	G	C	missense_variant	cobQ2_Rv3713	p.Arg82Pro
4162980	G	T	synonymous_variant	Rv3719_Rv3719	p.Gly225Gly
4165751	C	T	synonymous_variant	dnaZX_Rv3721c	p.Ala327Ala
4172173	A	C	missense_variant	Rv3726_Rv3726	p.Arg251Ser
4173849	C	T	missense_variant	Rv3727_Rv3727	p.Arg299Cys
4182819	G	A	synonymous_variant	ligC_Rv3731	p.Val354Val
4183288	G	A	missense_variant	Rv3732_Rv3732	p.Gly119Ser
4183602	C	T	synonymous_variant	Rv3732_Rv3732	p.Ala223Ala
4186050	G	T	intergenic_region	tgs2_Rv3734c-Rv3735_Rv3735
4186864	C	T	synonymous_variant	Rv3736_Rv3736	p.Ile77Ile
4187755	G	T	synonymous_variant	Rv3737_Rv3737	p.Leu19Leu
4192341	G	A	synonymous_variant	Rv3741c_Rv3741c	p.Arg171Arg
4193449	C	G	missense_variant	ctpJ_Rv3743c	p.Gly642Ala
4193641	A	G	missense_variant	ctpJ_Rv3743c	p.Val578Ala
4195182	G	A	synonymous_variant	ctpJ_Rv3743c	p.Cys64Cys
4197555	G	A	missense_variant	Rv3748_Rv3748	p.Gly107Asp
4201352	G	A	synonymous_variant	Rv3755c_Rv3755c	p.Thr179Thr
4202086	C	T	synonymous_variant	proZ_Rv3756c	p.Leu176Leu
4212174	T	C	intergenic_region	tcrX_Rv3765c-Rv3766_Rv3766
4215001	C	A	intergenic_region	Rv3769_Rv3769-Rv3770c_Rv3770c
4219820	G	C	missense_variant	lipE_Rv3775	p.Ala46Pro
4220427	C	T	missense_variant	lipE_Rv3775	p.Pro248Leu
4225401	C	T	synonymous_variant	Rv3779_Rv3779	p.Thr139Thr
4233634	G	A	synonymous_variant	Rv3787c_Rv3787c	p.Asn301Asn
4236150	C	T	synonymous_variant	dprE1_Rv3790	p.Gly124Gly
4236891	C	A	synonymous_variant	dprE1_Rv3790	p.Pro371Pro
4241843	C	A	missense_variant	embC_Rv3793	p.Leu661Ile
4244220	C	T	synonymous_variant	embA_Rv3794	p.Leu330Leu
4244379	C	T	missense_variant	embA_Rv3794	p.Pro383Ser
4245535	G	T	missense_variant	embA_Rv3794	p.Ser768Ile
4246864	C	T	synonymous_variant	embB_Rv3795	p.Val117Val
4259079	G	A	missense_variant	pks13_Rv3800c	p.Arg690Cys
4259579	G	C	missense_variant	pks13_Rv3800c	p.Ala523Gly
4266883	C	T	intergenic_region	fbpA_Rv3804c-aftB_Rv3805c
4268477	G	A	synonymous_variant	aftB_Rv3805c	p.Ala120Ala
4269351	G	A	synonymous_variant	ubiA_Rv3806c	p.Ala161Ala
4269522	G	A	synonymous_variant	ubiA_Rv3806c	p.Thr104Thr
4270171	G	T	missense_variant	Rv3807c_Rv3807c	p.Ala56Glu
4271498	A	G	missense_variant	glfT2_Rv3808c	p.Leu261Pro
4272211	C	T	synonymous_variant	glfT2_Rv3808c	p.Val23Val
4287028	A	C	missense_variant	Rv3822_Rv3822	p.Asn103Thr
4289216	C	T	missense_variant	mmpL8_Rv3823c	p.Gly772Ser
4289826	G	A	synonymous_variant	mmpL8_Rv3823c	p.Tyr568Tyr
4292095	C	A	synonymous_variant	papA1_Rv3824c	p.Ala360Ala
4296569	C	G	missense_variant	pks2_Rv3825c	p.Ala1013Pro
4303675	A	G	missense_variant	Rv3829c_Rv3829c	p.Leu445Pro
4303825	G	A	missense_variant	Rv3829c_Rv3829c	p.Ala395Val
4304136	G	A	synonymous_variant	Rv3829c_Rv3829c	p.Ala291Ala
4308991	G	A	intergenic_region	serS_Rv3834c-Rv3835_Rv3835
4311810	G	A	missense_variant	pheA_Rv3838c	p.Ala287Val
4316322	C	T	missense_variant	Rv3843c_Rv3843c	p.Arg92His
4320299	G	A	intergenic_region	Rv3845_Rv3845-sodA_Rv3846
4326465	T	C	missense_variant	ethA_Rv3854c	p.Ile337Val
4330238	C	T	missense_variant	gltD_Rv3858c	p.Arg423His
4333284	T	C	missense_variant	gltB_Rv3859c	p.Asn933Ser
4337547	C	T	synonymous_variant	Rv3860_Rv3860	p.Ser257Ser
4340206	T	A	intergenic_region	Rv3863_Rv3863-espE_Rv3864
4346843	C	A	synonymous_variant	eccCa1_Rv3870	p.Thr121Thr
4349089	C	T	missense_variant	eccCb1_Rv3871	p.Thr88Ile
4357421	G	A	synonymous_variant	espJ_Rv3878	p.Gly243Gly
4358866	G	A	missense_variant	espK_Rv3879c	p.Pro306Leu
4359202	G	A	missense_variant	espK_Rv3879c	p.Ser194Phe
4362384	C	G	missense_variant	eccE1_Rv3882c	p.Gly346Ala
4363634	A	G	missense_variant	mycP1_Rv3883c	p.Leu375Pro
4365212	T	C	missense_variant	eccA2_Rv3884c	p.Asn543Asp
4366924	A	G	missense_variant	eccE2_Rv3885c	p.Met533Thr
4376154	C	T	intergenic_region	PE36_Rv3893c-eccC2_Rv3894c
4378779	G	T	missense_variant	eccC2_Rv3894c	p.Phe558Leu
4382296	T	C	missense_variant	Rv3896c_Rv3896c	p.Ile186Val
4386142	G	A	missense_variant	Rv3900c_Rv3900c	p.Ser56Leu
4386257	G	C	missense_variant	Rv3900c_Rv3900c	p.Pro18Ala
4386625	C	T	missense_variant	Rv3901c_Rv3901c	p.Val64Met
4389017	G	A	synonymous_variant	Rv3903c_Rv3903c	p.Gly472Gly
4389297	C	T	missense_variant	Rv3903c_Rv3903c	p.Gly379Asp
4390314	G	T	missense_variant	Rv3903c_Rv3903c	p.Ala40Glu
4393838	C	T	synonymous_variant	mutT4_Rv3908	p.Leu130Leu
4398223	C	T	missense_variant	Rv3910_Rv3910	p.Arg543Trp
4401897	A	G	missense_variant	trxB2_Rv3913	p.Asp57Gly
4405441	T	G	intergenic_region	Rv3916c_Rv3916c-parB_Rv3917c
4408570	G	A	missense_variant	Rv3920c_Rv3920c	p.Arg110Trp
4409668	C	T	synonymous_variant	Rv3921c_Rv3921c	p.Gly134Gly
