# Supplementary material for: Reference set of Mycobacterium tuberculosis clinical strains: A tool for research and product development
Source: PLoS One. 2019 Mar 25;14(3):e0214088. doi: 10.1371/journal.pone.0214088 (PMC6433267; doi:10.1371/journal.pone.0214088)
Supplement: S1 Table — (ZIP) [file pone.0214088.s001.zip › homo_snps/N1216.snps.tsv]

Position	REF	MUT	FUNCTION	GENE_NAME/Rv_NAME	AA_CHANGE
2532	C	T	synonymous_variant	dnaN_Rv0002	p.Leu161Leu
7762	C	G	missense_variant	gyrA_Rv0006	p.Pro154Arg
9143	C	T	synonymous_variant	gyrA_Rv0006	p.Ile614Ile
13460	G	A	synonymous_variant	Rv0010c_Rv0010c	p.Asp33Asp
14401	G	A	missense_variant	Rv0012_Rv0012	p.Glu105Lys
15117	G	C	missense_variant	trpG_Rv0013	p.Met68Ile
18091	G	A	synonymous_variant	pknA_Rv0015c	p.Thr224Thr
21819	C	A	missense_variant	pstP_Rv0018c	p.Ala455Ser
23174	A	C	missense_variant	pstP_Rv0018c	p.Leu3Arg
23854	A	G	intergenic_region	fhaB_Rv0019c-fhaA_Rv0020c
27469	G	A	intergenic_region	whiB5_Rv0022c-Rv0023_Rv0023
27918	G	A	synonymous_variant	Rv0023_Rv0023	p.Leu108Leu
33817	C	G	intergenic_region	Rv0030_Rv0030-bioF2_Rv0032
36538	C	T	synonymous_variant	bioF2_Rv0032	p.Ser748Ser
39758	G	A	synonymous_variant	Rv0036c_Rv0036c	p.His24His
42281	A	C	missense_variant	Rv0039c_Rv0039c	p.Phe24Cys
43945	G	A	synonymous_variant	leuS_Rv0041	p.Val128Val
49079	C	G	synonymous_variant	Rv0045c_Rv0045c	p.Leu287Leu
50557	C	T	missense_variant	ino1_Rv0046c	p.Gly190Arg
51949	G	A	missense_variant	Rv0048c_Rv0048c	p.Ala250Val
54304	C	T	synonymous_variant	ponA1_Rv0050	p.Leu214Leu
54394	G	A	synonymous_variant	ponA1_Rv0050	p.Ala244Ala
67385	G	A	missense_variant	Rv0063_Rv0063	p.Ala155Thr
69342	G	A	synonymous_variant	Rv0064_Rv0064	p.Lys241Lys
70267	T	G	missense_variant	Rv0064_Rv0064	p.Phe550Val
89200	T	G	missense_variant	Rv0080_Rv0080	p.Val60Gly
89767	G	T	missense_variant	Rv0081_Rv0081	p.Ala65Ser
93044	G	A	synonymous_variant	hycD_Rv0084	p.Leu239Leu
97696	C	T	intergenic_region	Rv0088_Rv0088-Rv0089_Rv0089
98596	C	G	missense_variant	Rv0090_Rv0090	p.Ser39Arg
100895	G	T	missense_variant	ctpA_Rv0092	p.Ala105Ser
103600	G	A	missense_variant	Rv0093c_Rv0093c	p.Arg22Cys
118469	G	A	synonymous_variant	Rv0102_Rv0102	p.Ala252Ala
122794	T	G	missense_variant	Rv0104_Rv0104	p.Phe160Val
123475	T	G	missense_variant	Rv0104_Rv0104	p.Leu387Val
123520	C	T	missense_variant	Rv0104_Rv0104	p.His402Tyr
126803	G	A	missense_variant	ctpI_Rv0107c	p.Pro1247Ser
134019	T	G	missense_variant	Rv0111_Rv0111	p.Trp24Gly
135569	C	G	missense_variant	Rv0111_Rv0111	p.Asp540Glu
139756	C	T	intergenic_region	hddA_Rv0115-Rv0115a_Rv0115a
140215	C	T	intergenic_region	Rv0115a_Rv0115a-ldtA_Rv0116c
142317	C	T	synonymous_variant	oxcA_Rv0118c	p.Ala520Ala
143207	C	T	missense_variant	oxcA_Rv0118c	p.Gly224Ser
166348	A	C	synonymous_variant	Rv0139_Rv0139	p.Thr174Thr
166349	A	T	missense_variant	Rv0139_Rv0139	p.Thr175Ser
169674	C	A	missense_variant	Rv0143c_Rv0143c	p.Gly170Val
184168	C	T	synonymous_variant	pntAa_Rv0155	p.Leu183Leu
184520	C	T	missense_variant	pntAa_Rv0155	p.Pro300Leu
191738	C	T	synonymous_variant	Rv0161_Rv0161	p.Leu378Leu
195360	C	T	missense_variant	fadD5_Rv0166	p.Ala123Val
199470	G	T	missense_variant	mce1A_Rv0169	p.Ala313Ser
206453	G	C	missense_variant	mce1F_Rv0174	p.Gly408Ala
206481	G	C	synonymous_variant	mce1F_Rv0174	p.Pro417Pro
206484	T	G	synonymous_variant	mce1F_Rv0174	p.Gly418Gly
208322	G	T	missense_variant	Rv0176_Rv0176	p.Ala291Ser
217201	C	T	synonymous_variant	bglS_Rv0186	p.Asn311Asn
223752	G	C	synonymous_variant	Rv0192_Rv0192	p.Gly63Gly
225668	T	C	missense_variant	Rv0193c_Rv0193c	p.Ser302Gly
229725	T	A	missense_variant	Rv0194_Rv0194	p.Ser950Thr
233358	C	A	synonymous_variant	Rv0197_Rv0197	p.Val376Val
233364	C	G	missense_variant	Rv0197_Rv0197	p.Ser378Arg
243598	G	A	missense_variant	Rv0205_Rv0205	p.Arg72His
249522	C	T	missense_variant	Rv0209_Rv0209	p.Ala162Val
251575	A	G	missense_variant	Rv0210_Rv0210	p.Thr486Ala
251669	C	T	intergenic_region	Rv0210_Rv0210-pckA_Rv0211
252105	G	A	missense_variant	pckA_Rv0211	p.Met108Ile
260282	T	G	missense_variant	lipW_Rv0217c	p.Thr184Pro
264031	C	A	intergenic_region	lipC_Rv0220-Rv0221_Rv0221
275691	G	A	synonymous_variant	php_Rv0230c	p.Ile91Ile
283614	C	T	missense_variant	aftD_Rv0236c	p.Gly1080Ser
294251	T	A	missense_variant	fadE5_Rv0244c	p.Lys461Asn
304923	G	A	synonymous_variant	nirB_Rv0252	p.Lys686Lys
312944	C	T	missense_variant	narK3_Rv0261c	p.Val409Ile
316886	C	T	synonymous_variant	fecB2_Rv0265c	p.Leu206Leu
320180	G	A	synonymous_variant	oplA_Rv0266c	p.Ile325Ile
325038	G	A	missense_variant	fadD2_Rv0270	p.Gly158Ser
325039	G	A	missense_variant	fadD2_Rv0270	p.Gly158Asp
325505	C	T	synonymous_variant	fadD2_Rv0270	p.Val313Val
331588	A	G	missense_variant	Rv0275c_Rv0275c	p.Leu24Ser
342146	C	A	missense_variant	eccA3_Rv0282	p.Ala6Glu
343281	C	G	synonymous_variant	eccA3_Rv0282	p.Ala384Ala
347772	C	T	missense_variant	eccC3_Rv0284	p.Ala713Val
358530	A	G	synonymous_variant	tam_Rv0294	p.Ser120Ser
376774	C	T	synonymous_variant	Rv0307c_Rv0307c	p.Ala94Ala
379724	C	T	missense_variant	Rv0311_Rv0311	p.Pro185Ser
381030	G	A	missense_variant	Rv0312_Rv0312	p.Gly159Ser
384379	A	G	missense_variant	Rv0315_Rv0315	p.Thr260Ala
386739	C	T	missense_variant	Rv0318c_Rv0318c	p.Glu121Lys
391853	G	A	missense_variant	Rv0324_Rv0324	p.Ala168Thr
392261	C	T	stop_gained&splice_region_variant	Rv0325_Rv0325	p.Gln75*
392412	G	A	missense_variant	Rv0326_Rv0326	p.Gly47Asp
409296	C	T	intergenic_region	Rv0340_Rv0340-iniB_Rv0341
412280	G	T	missense_variant	iniA_Rv0342	p.Gln481His
413118	C	A	missense_variant	iniC_Rv0343	p.Pro121Gln
419387	A	G	missense_variant	Rv0349_Rv0349	p.Thr147Ala
422745	C	T	synonymous_variant	dnaJ1_Rv0352	p.Gly98Gly
438271	A	G	missense_variant	Rv0359_Rv0359	p.Thr252Ala
445780	T	C	missense_variant	Rv0368c_Rv0368c	p.His249Arg
447442	T	C	missense_variant	Rv0370c_Rv0370c	p.Glu201Gly
455325	G	C	missense_variant	Rv0377_Rv0377	p.Arg302Pro
455329	C	T	synonymous_variant	Rv0377_Rv0377	p.Gly303Gly
457276	G	T	stop_gained	Rv0381c_Rv0381c	p.Ser183*
457277	A	T	missense_variant	Rv0381c_Rv0381c	p.Ser183Thr
468357	G	A	missense_variant	purT_Rv0389	p.Gly8Glu
483935	G	T	intergenic_region	mmpS1_Rv0403c-fadD30_Rv0404
487475	C	A	stop_gained	pks6_Rv0405	p.Ser582*
491742	C	T	synonymous_variant	fgd1_Rv0407	p.Phe320Phe
492150	C	G	missense_variant	pta_Rv0408	p.Ala122Gly
498531	G	A	synonymous_variant	Rv0412c_Rv0412c	p.Ala363Ala
498557	A	C	missense_variant	Rv0412c_Rv0412c	p.Tyr355Asp
500714	A	G	missense_variant	thiE_Rv0414c	p.Leu102Pro
505974	A	G	missense_variant	lpqM_Rv0419	p.Thr297Ala
514657	G	T	missense_variant	ctpH_Rv0425c	p.Ala222Glu
517358	C	T	missense_variant	Rv0428c_Rv0428c	p.Gly149Asp
517411	G	A	synonymous_variant	Rv0428c_Rv0428c	p.Arg131Arg
519185	G	T	missense_variant	Rv0431_Rv0431	p.Gly38Val
522081	G	A	missense_variant	Rv0434_Rv0434	p.Ala190Thr
524891	A	C	missense_variant	pssA_Rv0436c	p.Val167Gly
527316	G	C	missense_variant	moeA2_Rv0438c	p.Ile15Met
528354	A	C	intergenic_region	Rv0439c_Rv0439c-groEL2_Rv0440
534427	A	T	intergenic_region	sigK_Rv0445c-Rv0446c_Rv0446c
540349	C	T	synonymous_variant	mmpL4_Rv0450c	p.Val381Val
545983	T	C	missense_variant	echA2_Rv0456c	p.Glu274Gly
546357	G	A	synonymous_variant	echA2_Rv0456c	p.Thr149Thr
547585	G	A	intergenic_region	mazE1_Rv0456B-Rv0457c_Rv0457c
549996	G	A	missense_variant	Rv0458_Rv0458	p.Gly108Arg
550559	C	T	synonymous_variant	Rv0458_Rv0458	p.Ala295Ala
555991	G	A	missense_variant	Rv0465c_Rv0465c	p.Arg106Cys
561021	G	A	missense_variant	pcaA_Rv0470c	p.His231Tyr
565404	T	G	synonymous_variant	Rv0474_Rv0474	p.Arg128Arg
565655	G	A	intergenic_region	Rv0474_Rv0474-hbhA_Rv0475
573384	G	T	missense_variant	Rv0484c_Rv0484c	p.Leu140Ile
580772	T	A	intergenic_region	senX3_Rv0490-regX3_Rv0491
584171	C	T	missense_variant	Rv0493c_Rv0493c	p.Gly174Ser
584511	T	G	synonymous_variant	Rv0493c_Rv0493c	p.Thr60Thr
590763	C	G	missense_variant	proC_Rv0500	p.Asp227Glu
593780	G	A	synonymous_variant	Rv0502_Rv0502	p.Thr330Thr
599868	G	A	synonymous_variant	mmpL2_Rv0507	p.Arg890Arg
612900	T	G	intergenic_region	Rv0519c_Rv0519c-gabP_Rv0522	n.612900T>G
628902	G	A	missense_variant	Rv0537c_Rv0537c	p.Thr277Ile
648856	C	T	synonymous_variant	mgtA_Rv0557	p.Gly107Gly
649067	C	G	missense_variant	mgtA_Rv0557	p.Arg178Gly
655986	G	T	intergenic_region	gpdA1_Rv0564c-Rv0565c_Rv0565c
657578	G	A	synonymous_variant	Rv0566c_Rv0566c	p.Asp154Asp
659341	C	T	intergenic_region	Rv0567_Rv0567-cyp135B1_Rv0568
662911	C	T	synonymous_variant	nrdZ_Rv0570	p.Ala539Ala
670545	A	G	missense_variant	Rv0576_Rv0576	p.His233Arg
681775	G	A	synonymous_variant	Rv0584_Rv0584	p.Gly849Gly
682543	A	C	missense_variant	Rv0585c_Rv0585c	p.Val577Gly
684290	G	A	intergenic_region	Rv0585c_Rv0585c-mce2R_Rv0586
686247	G	A	missense_variant	Rv0588_Rv0588	p.Gly107Asp
690248	A	C	missense_variant	mce2C_Rv0591	p.Asn397Thr
690450	C	A	synonymous_variant	mce2C_Rv0591	p.Ala464Ala
696916	C	A	intergenic_region	Rv0597c_Rv0597c-vapC27_Rv0598c
700776	C	T	missense_variant	lpqO_Rv0604	p.Pro180Ser
705590	G	A	missense_variant	Rv0610c_Rv0610c	p.Thr107Met
705602	C	T	missense_variant	Rv0610c_Rv0610c	p.Ser103Asn
712693	G	A	intragenic_variant	galT_Rv0618	n.712693G>A
713310	C	T	missense_variant	galK_Rv0620	p.Arg199Cys
715266	G	A	stop_gained&splice_region_variant	Rv0621_Rv0621	p.Trp355*
717588	G	A	synonymous_variant	Rv0625c_Rv0625c	p.Val102Val
757182	G	A	missense_variant	atsD_Rv0663	p.Gly349Asp
763031	C	T	synonymous_variant	rpoB_Rv0667	p.Ala1075Ala
767414	A	G	intergenic_region	rpoC_Rv0668-Rv0669c_Rv0669c
776100	A	G	missense_variant	mmpL5_Rv0676c	p.Ile794Thr
778298	C	T	synonymous_variant	mmpL5_Rv0676c	p.Ala61Ala
788324	C	T	missense_variant	Rv0688_Rv0688	p.Leu129Phe
802069	G	T	missense_variant	rplD_Rv0702	p.Ser203Ile
815236	C	T	missense_variant	rplO_Rv0723	p.Thr16Ile
815851	G	A	synonymous_variant	sppA_Rv0724	p.Arg63Arg
820483	T	G	missense_variant	fucA_Rv0727c	p.Asp6Ala
820752	T	C	missense_variant	serA2_Rv0728c	p.His242Arg
821907	C	T	missense_variant	xylB_Rv0729	p.Pro134Leu
826613	C	T	synonymous_variant	adk_Rv0733	p.Ala164Ala
845424	T	C	missense_variant	mmsA_Rv0753c	p.Glu177Gly
850636	C	T	intergenic_region	PPE12_Rv0755c-thrV_Rvnt09
854101	G	T	synonymous_variant	Rv0759c_Rv0759c	p.Arg19Arg
857346	G	C	missense_variant	cyp51_Rv0764c	p.Ala231Gly
863340	T	C	missense_variant	Rv0770_Rv0770	p.Trp29Arg
868006	C	T	missense_variant	Rv0774c_Rv0774c	p.Val116Met
871271	C	A	missense_variant	purB_Rv0777	p.Pro422Thr
873119	G	A	synonymous_variant	Rv0779c_Rv0779c	p.His58His
877434	C	G	missense_variant	emrB_Rv0783c	p.Gly336Ala
881926	G	A	missense_variant	Rv0787_Rv0787	p.Met156Ile
886351	G	A	missense_variant	Rv0792c_Rv0792c	p.Thr99Ile
894888	C	T	synonymous_variant	Rv0801_Rv0801	p.Ser86Ser
903760	G	A	synonymous_variant	purM_Rv0809	p.Pro12Pro
911261	C	T	missense_variant	Rv0818_Rv0818	p.Pro97Leu
913274	G	C	synonymous_variant	phoT_Rv0820	p.Ser183Ser
916046	G	T	missense_variant	Rv0822c_Rv0822c	p.Pro89His
931123	C	T	synonymous_variant	lpqQ_Rv0835	p.Tyr57Tyr
932280	C	T	stop_gained&splice_region_variant	Rv0836c_Rv0836c	p.Trp218*
933699	T	G	synonymous_variant	Rv0837c_Rv0837c	p.Gly111Gly
934230	G	C	intergenic_region	Rv0837c_Rv0837c-lpqR_Rv0838
934611	T	G	intergenic_region	Rv0837c_Rv0837c-lpqR_Rv0838
938246	G	A	synonymous_variant	Rv0842_Rv0842	p.Leu45Leu
941845	A	C	missense_variant	Rv0845_Rv0845	p.Glu219Ala
945552	T	G	missense_variant	cysK2_Rv0848	p.His205Gln
948294	C	T	missense_variant	Rv0851c_Rv0851c	p.Gly59Ser
951142	A	C	intergenic_region	pdc_Rv0853c-Rv0854_Rv0854
953539	G	T	missense_variant	Rv0857_Rv0857	p.Gly95Cys
957117	C	T	synonymous_variant	fadB_Rv0860	p.Asp275Asp
960367	G	A	missense_variant	Rv0862c_Rv0862c	p.Ser749Leu
970454	C	T	intergenic_region	PE_PGRS15_Rv0872c-fadE10_Rv0873
973689	C	G	synonymous_variant	Rv0874c_Rv0874c	p.Gly6Gly
991041	C	T	missense_variant	Rv0890c_Rv0890c	p.Arg519His
996982	G	A	synonymous_variant	Rv0894_Rv0894	p.Ala153Ala
1010532	G	A	missense_variant	Rv0907_Rv0907	p.Ala133Thr
1014815	G	T	missense_variant	Rv0909_Rv0909	p.Gln45His
1015811	C	A	synonymous_variant	Rv0911_Rv0911	p.Gly138Gly
1024346	G	A	missense_variant	Rv0918_Rv0918	p.Gly46Ser
1040706	C	A	missense_variant	pstS2_Rv0932c	p.Ala115Ser
1054784	G	C	missense_variant	Rv0945_Rv0945	p.Gly180Arg
1056916	T	G	intergenic_region	pgi_Rv0946c-Rv0947c_Rv0947c
1063387	T	C	missense_variant	sucD_Rv0952	p.Ile83Thr
1063765	A	G	missense_variant	sucD_Rv0952	p.Lys209Arg
1065149	C	T	missense_variant	Rv0954_Rv0954	p.Pro8Leu
1066940	G	A	missense_variant	Rv0955_Rv0955	p.Gly288Asp
1075269	C	T	intergenic_region	lprP_Rv0962c-Rv0963c_Rv0963c
1080192	A	G	missense_variant	ctpV_Rv0969	p.Asn484Asp
1086525	G	T	missense_variant	accD2_Rv0974c	p.Pro274Gln
1094413	C	G	intergenic_region	PE_PGRS17_Rv0978c-Rv0979c_Rv0979c
1094415	T	C	intergenic_region	PE_PGRS17_Rv0978c-Rv0979c_Rv0979c
1096633	T	G	intergenic_region	PE_PGRS18_Rv0980c-mprA_Rv0981
1097023	A	G	missense_variant	mprA_Rv0981	p.Ser68Gly
1098523	A	T	missense_variant	mprB_Rv0982	p.His339Leu
1101092	C	T	missense_variant	mscL_Rv0985c	p.Gly130Glu
1104308	A	G	synonymous_variant	Rv0987_Rv0987	p.Arg589Arg
1104690	G	T	missense_variant	Rv0987_Rv0987	p.Val717Phe
1105284	A	G	missense_variant	Rv0988_Rv0988	p.Ile57Val
1107940	C	A	missense_variant	Rv0990c_Rv0990c	p.Ala54Ser
1109163	G	C	missense_variant	Rv0992c_Rv0992c	p.Ile3Met
1110956	G	T	missense_variant	moeA1_Rv0994	p.Gly230Cys
1113290	C	G	missense_variant	Rv0996_Rv0996	p.Gln303Glu
1123288	G	A	missense_variant	Rv1005c_Rv1005c	p.Ala104Val
1123597	G	A	missense_variant	Rv1005c_Rv1005c	p.Ser1Leu
1131300	A	G	missense_variant	Rv1012_Rv1012	p.Asn58Ser
1143832	C	A	missense_variant	lpqU_Rv1022	p.Pro33Thr
1144585	G	A	missense_variant	eno_Rv1023	p.Gly8Arg
1148259	G	A	intergenic_region	Rv1026_Rv1026-kdpE_Rv1027c
1178910	C	A	intergenic_region	Rv1056_Rv1056-Rv1057_Rv1057
1200899	A	G	missense_variant	lipU_Rv1076	p.Asn45Asp
1203824	C	T	missense_variant	Rv1078_Rv1078	p.Thr171Ile
1207340	C	T	missense_variant	mca_Rv1082	p.Pro274Leu
1211369	C	A	missense_variant	Rv1086_Rv1086	p.Arg259Ser
1220478	G	A	non_coding_exon_variant	MTS0858_RVnc0034	n.10C>T
1220570	T	G	intergenic_region	MTS0858_RVnc0034-glyA1_Rv1093
1230778	A	G	missense_variant	mazF3_Rv1102c	p.Ile65Thr
1235446	C	T	synonymous_variant	xseA_Rv1108c	p.Ser5Ser
1239045	C	T	missense_variant	Rv1112_Rv1112	p.Ala264Val
1248382	G	A	missense_variant	Rv1125_Rv1125	p.Gly101Ser
1248936	C	G	synonymous_variant	Rv1125_Rv1125	p.Pro285Pro
1249263	G	C	synonymous_variant	Rv1125_Rv1125	p.Ala394Ala
1250340	G	A	synonymous_variant	ppdK_Rv1127c	p.Ala355Ala
1250357	G	T	missense_variant	ppdK_Rv1127c	p.Pro350Thr
1251199	T	C	missense_variant	ppdK_Rv1127c	p.Glu69Gly
1254562	G	A	missense_variant	prpD_Rv1130	p.Gly3Asp
1275957	C	T	intergenic_region	Rv1147_Rv1147-Rv1148c_Rv1148c
1280508	C	T	synonymous_variant	omt_Rv1153c	p.Leu113Leu
1281771	C	T	missense_variant	Rv1155_Rv1155	p.Pro115Ser
1287112	C	T	intergenic_region	mutT2_Rv1160-narG_Rv1161
1289555	C	G	missense_variant	narG_Rv1161	p.Thr743Ser
1306259	G	A	synonymous_variant	fadH_Rv1175c	p.Ala656Ala
1307598	G	C	missense_variant	fadH_Rv1175c	p.Ser210Cys
1308161	C	T	synonymous_variant	fadH_Rv1175c	p.Arg22Arg
1310316	T	C	missense_variant	Rv1178_Rv1178	p.Val318Ala
1327254	C	T	missense_variant	fadD21_Rv1185c	p.Ala87Thr
1351172	G	A	intergenic_region	fadD6_Rv1206-folP2_Rv1207
1352350	C	T	synonymous_variant	gpgS_Rv1208	p.Val69Val
1358940	A	C	missense_variant	Rv1215c_Rv1215c	p.Ser169Ala
1360209	C	T	synonymous_variant	Rv1217c_Rv1217c	p.Ala531Ala
1362006	C	T	missense_variant	Rv1218c_Rv1218c	p.Arg243Gln
1367484	G	T	missense_variant	tatB_Rv1224	p.Gly8Trp
1368947	G	A	missense_variant	Rv1226c_Rv1226c	p.Ala450Val
1373502	G	A	synonymous_variant	Rv1230c_Rv1230c	p.Ala232Ala
1390763	T	C	missense_variant	Rv1248c_Rv1248c	p.Met764Val
1395010	G	A	missense_variant	Rv1250_Rv1250	p.Gly278Arg
1397201	G	A	synonymous_variant	Rv1251c_Rv1251c	p.Asn680Asn
1400396	G	A	missense_variant	deaD_Rv1253	p.Val143Met
1410062	C	G	missense_variant	Rv1262c_Rv1262c	p.Arg104Pro
1417554	C	G	intergenic_region	embR_Rv1267c-Rv1268c_Rv1268c
1424699	C	T	missense_variant	lprB_Rv1274	p.Pro168Leu
1425511	A	G	missense_variant	Rv1276c_Rv1276c	p.Leu135Pro
1434648	C	T	synonymous_variant	oppD_Rv1281c	p.Val208Val
1444070	G	C	synonymous_variant	Rv1290c_Rv1290c	p.Arg326Arg
1447637	C	T	missense_variant	argS_Rv1292	p.Ala420Val
1458144	A	C	missense_variant	Rv1301_Rv1301	p.Gln196Pro
1467753	G	A	synonymous_variant	Rv1312_Rv1312	p.Leu22Leu
1479085	C	T	missense_variant	alkA_Rv1317c	p.Val12Ile
1484236	T	G	intergenic_region	Rv1320c_Rv1320c-Rv1321_Rv1321
1487166	G	T	synonymous_variant	Rv1324_Rv1324	p.Thr2Thr
1490905	G	A	missense_variant	glgB_Rv1326c	p.Pro470Ser
1490911	A	G	missense_variant	glgB_Rv1326c	p.Ser468Pro
1492194	C	T	missense_variant	glgB_Rv1326c	p.Gly40Asp
1496964	T	G	missense_variant	glgP_Rv1328	p.Ser801Ala
1505194	C	T	synonymous_variant	murI_Rv1338	p.Gly40Gly
1505973	A	G	synonymous_variant	Rv1339_Rv1339	p.Arg19Arg
1518164	T	A	missense_variant	fabG2_Rv1350	p.Phe225Tyr
1522216	A	C	missense_variant	moeY_Rv1355c	p.Leu606Arg
1523175	C	A	synonymous_variant	moeY_Rv1355c	p.Ala286Ala
1523791	G	A	missense_variant	moeY_Rv1355c	p.Pro81Leu
1534538	C	T	missense_variant	Rv1362c_Rv1362c	p.Ala25Thr
1540141	C	T	missense_variant	Rv1367c_Rv1367c	p.Val169Ile
1544255	T	C	synonymous_variant	Rv1371_Rv1371	p.Arg299Arg
1546703	T	C	missense_variant	Rv1373_Rv1373	p.Leu231Pro
1548087	A	G	missense_variant	Rv1375_Rv1375	p.Arg86Gly
1559562	A	C	missense_variant	carB_Rv1384	p.Glu821Ala
1563717	T	C	synonymous_variant	mihF_Rv1388	p.Val8Val
1567533	G	C	missense_variant	metK_Rv1392	p.Asp237His
1574206	C	T	missense_variant	vapC10_Rv1397c	p.Gly103Asp
1581419	C	A	missense_variant	Rv1405c_Rv1405c	p.Arg184Leu
1584379	C	A	missense_variant	fmu_Rv1407	p.Leu427Ile
1585283	C	A	missense_variant	ribG_Rv1409	p.Asn30Lys
1585404	A	G	missense_variant	ribG_Rv1409	p.Thr71Ala
1586471	C	T	synonymous_variant	P55_Rv1410c	p.Gly432Gly
1600685	T	C	missense_variant	Rv1425_Rv1425	p.Leu343Pro
1608276	C	A	missense_variant	Rv1431_Rv1431	p.Thr65Asn
1611283	C	T	intergenic_region	Rv1432_Rv1432-Rv1433_Rv1433
1614697	C	T	synonymous_variant	pgk_Rv1437	p.Phe123Phe
1624791	G	C	missense_variant	opcA_Rv1446c	p.Pro192Arg
1627351	C	T	missense_variant	tal_Rv1448c	p.Ala244Thr
1638364	T	C	intergenic_region	PE_PGRS28_Rv1452c-Rv1453_Rv1453
1639418	G	A	synonymous_variant	Rv1453_Rv1453	p.Leu346Leu
1639643	C	T	synonymous_variant	Rv1453_Rv1453	p.Arg421Arg
1639894	A	C	missense_variant	qor_Rv1454c	p.Leu256Arg
1640442	T	C	synonymous_variant	qor_Rv1454c	p.Gly73Gly
1645802	C	T	missense_variant	Rv1459c_Rv1459c	p.Glu113Lys
1659994	T	C	missense_variant	echA12_Rv1472	p.Ser78Pro
1660502	C	T	missense_variant	echA12_Rv1472	p.Ala247Val
1688300	C	T	synonymous_variant	lipL_Rv1497	p.Phe120Phe
1694547	C	A	intragenic_variant	Rv1503c_Rv1503c	n.1694547C>A
1695674	A	G	synonymous_variant	Rv1505c_Rv1505c	p.Tyr91Tyr
1696464	C	G	intergenic_region	Rv1506c_Rv1506c-Rv1507c_Rv1507c
1699849	A	G	missense_variant	Rv1508c_Rv1508c	p.Ser16Pro
1703142	C	G	synonymous_variant	gmdA_Rv1511	p.Ala23Ala
1706746	A	C	missense_variant	Rv1515c_Rv1515c	p.Phe261Val
1708799	G	T	intergenic_region	Rv1516c_Rv1516c-Rv1517_Rv1517
1709432	T	C	missense_variant	Rv1517_Rv1517	p.Phe188Leu
1713192	G	A	synonymous_variant	fadD25_Rv1521	p.Val297Val
1716472	G	A	missense_variant	mmpL12_Rv1522c	p.Pro381Ser
1717241	G	C	synonymous_variant	mmpL12_Rv1522c	p.Ala124Ala
1719391	T	C	synonymous_variant	Rv1524_Rv1524	p.Phe222Phe
1726816	T	G	missense_variant	pks5_Rv1527c	p.Thr532Pro
1733565	C	G	intergenic_region	Rv1532c_Rv1532c-Rv1533_Rv1533
1746781	G	A	missense_variant	Rv1544_Rv1544	p.Val230Ile
1760923	C	T	synonymous_variant	frdD_Rv1555	p.Thr124Thr
1771756	C	G	missense_variant	Rv1565c_Rv1565c	p.Ala692Pro
1773041	G	C	synonymous_variant	Rv1565c_Rv1565c	p.Ala263Ala
1792777	C	T	missense_variant	Rv1592c_Rv1592c	p.Val322Ile
1792778	C	T	synonymous_variant	Rv1592c_Rv1592c	p.Glu321Glu
1797577	G	A	missense_variant	nadC_Rv1596	p.Asp64Asn
1802270	C	T	missense_variant	hisB_Rv1601	p.Thr79Met
1806730	G	T	missense_variant	chaA_Rv1607	p.Val184Phe
1812362	G	A	missense_variant	trpA_Rv1613	p.Val2Met
1814855	G	C	intergenic_region	lgt_Rv1614-Rv1615_Rv1615
1826054	C	T	missense_variant	Rv1624c_Rv1624c	p.Ala178Thr
1839260	G	T	synonymous_variant	Rv1634_Rv1634	p.Leu31Leu
1839759	C	G	missense_variant	Rv1634_Rv1634	p.Arg198Gly
1839935	A	T	synonymous_variant	Rv1634_Rv1634	p.Val256Val
1847570	C	T	missense_variant	Rv1639c_Rv1639c	p.Val297Ile
1849609	C	T	synonymous_variant	lysX_Rv1640c	p.Arg809Arg
1850082	T	C	missense_variant	lysX_Rv1640c	p.Thr652Ala
1859559	A	C	missense_variant	pheS_Rv1649	p.Asp276Ala
1872959	G	A	synonymous_variant	argH_Rv1659	p.Arg107Arg
1886982	C	T	synonymous_variant	pks17_Rv1663	p.Ile157Ile
1888128	A	G	missense_variant	pks9_Rv1664	p.Thr35Ala
1889073	C	G	missense_variant	pks9_Rv1664	p.Pro350Ala
1894422	G	A	intragenic_variant	Rv1667c_Rv1667c	n.1894422G>A
1906336	G	A	intergenic_region	moeX_Rv1681-Rv1682_Rv1682
1909384	C	G	synonymous_variant	Rv1683_Rv1683	p.Val597Val
1916137	G	A	synonymous_variant	Rv1691_Rv1691	p.Leu63Leu
1920120	T	G	synonymous_variant	recN_Rv1696	p.Pro146Pro
1924959	C	T	synonymous_variant	pyrG_Rv1699	p.Gly377Gly
1931470	A	G	intergenic_region	cycA_Rv1704c-PPE22_Rv1705c
1935695	G	T	missense_variant	Rv1707_Rv1707	p.Ala272Ser
1936525	A	G	missense_variant	Rv1708_Rv1708	p.Thr56Ala
1939026	C	T	synonymous_variant	Rv1711_Rv1711	p.Val63Val
1939763	A	G	synonymous_variant	cmk_Rv1712	p.Pro55Pro
1944107	G	A	missense_variant	Rv1716_Rv1716	p.Gly178Ser
1948352	G	C	synonymous_variant	Rv1722_Rv1722	p.Arg164Arg
1952160	C	T	synonymous_variant	Rv1726_Rv1726	p.Thr103Thr
1956523	A	C	synonymous_variant	Rv1730c_Rv1730c	p.Thr241Thr
1963957	C	T	missense_variant	narX_Rv1736c	p.Gly77Asp
1971725	C	G	synonymous_variant	idi_Rv1745c	p.Arg89Arg
1973572	T	C	intergenic_region	pknF_Rv1746-Rv1747_Rv1747
1977810	T	C	missense_variant	Rv1749c_Rv1749c	p.Ile26Val
1985124	T	G	missense_variant	Rv1754c_Rv1754c	p.Glu516Ala
2010390	C	A	missense_variant	Rv1776c_Rv1776c	p.Ala56Ser
2010614	A	G	intergenic_region	Rv1776c_Rv1776c-cyp144_Rv1777
2017291	C	T	synonymous_variant	malQ_Rv1781c	p.Arg62Arg
2019236	G	T	synonymous_variant	eccB5_Rv1782	p.Pro499Pro
2030521	A	T	intragenic_variant	esxM_Rv1792	n.2030521A>T
2038922	G	A	intergenic_region	eccA5_Rv1798-lppT_Rv1799
2062922	C	T	missense_variant	bacA_Rv1819c	p.Val603Ile
2063187	G	A	synonymous_variant	bacA_Rv1819c	p.Pro514Pro
2072190	C	A	missense_variant	gcvH_Rv1826	p.Ala80Glu
2074754	T	C	intergenic_region	Rv1829_Rv1829-Rv1830_Rv1830
2077218	G	A	missense_variant	gcvB_Rv1832	p.Ala448Thr
2080925	C	T	missense_variant	Rv1835c_Rv1835c	p.Ala555Thr
2081087	T	C	missense_variant	Rv1835c_Rv1835c	p.Ile501Val
2093715	C	T	intergenic_region	guaB1_Rv1843c-gnd1_Rv1844c
2097144	C	G	missense_variant	Rv1847_Rv1847	p.Leu90Val
2099949	G	A	missense_variant	ureF_Rv1851	p.Ala86Thr
2108141	C	T	missense_variant	apa_Rv1860	p.Leu136Phe
2108890	C	A	intergenic_region	apa_Rv1860-Rv1861_Rv1861
2110365	C	A	synonymous_variant	adhA_Rv1862	p.Thr274Thr
2113058	C	A	intergenic_region	Rv1865c_Rv1865c-Rv1866_Rv1866
2120796	A	T	stop_gained&splice_region_variant	Rv1870c_Rv1870c	p.Leu212*
2122395	C	T	missense_variant	lldD2_Rv1872c	p.Val253Met
2122625	G	A	missense_variant	lldD2_Rv1872c	p.Ala176Val
2122976	G	C	missense_variant	lldD2_Rv1872c	p.Ala59Gly
2123168	T	G	intergenic_region	lldD2_Rv1872c-Rv1873_Rv1873
2128372	G	A	synonymous_variant	glnA3_Rv1878	p.Thr117Thr
2129281	A	C	synonymous_variant	glnA3_Rv1878	p.Ala420Ala
2130529	G	A	intergenic_region	Rv1879_Rv1879-cyp140_Rv1880c
2143958	C	T	stop_gained	Rv1896c_Rv1896c	p.Trp163*
2145878	G	A	missense_variant	lppD_Rv1899c	p.Pro123Leu
2151678	T	G	missense_variant	aao_Rv1905c	p.Thr240Pro
2154724	A	C	missense_variant	katG_Rv1908c	p.Leu463Arg
2158109	C	T	missense_variant	fadB5_Rv1912c	p.Gly328Asp
2158327	C	T	synonymous_variant	fadB5_Rv1912c	p.Leu255Leu
2160998	A	G	missense_variant	aceAa_Rv1915	p.Asp179Gly
2176101	A	G	missense_variant	lipD_Rv1923	p.Tyr310Cys
2177073	C	T	intergenic_region	Rv1924c_Rv1924c-fadD31_Rv1925
2183054	T	G	synonymous_variant	Rv1931c_Rv1931c	p.Gly62Gly
2199052	G	C	missense_variant	Rv1948c_Rv1948c	p.Arg5Gly
2199416	G	A	intergenic_region	Rv1948c_Rv1948c-Rv1950c_Rv1950c	n.2199416G>A
2209465	A	G	missense_variant	mce3A_Rv1966	p.Thr47Ala
2218012	G	A	synonymous_variant	Rv1974_Rv1974	p.Ala118Ala
2222308	C	T	missense_variant	Rv1979c_Rv1979c	p.Gly286Asp
2229801	G	C	synonymous_variant	Rv1985c_Rv1985c	p.Pro34Pro
2231486	G	A	intergenic_region	Rv1987_Rv1987-erm_37__Rv1988
2233947	T	C	intergenic_region	Rv1990c_Rv1990c-mazF6_Rv1991c	n.2233947T>C
2241742	G	A	synonymous_variant	ctpF_Rv1997	p.Pro528Pro
2243034	G	T	missense_variant	Rv1998c_Rv1998c	p.Arg230Ser
2245651	A	G	missense_variant	Rv2000_Rv2000	p.Asn148Ser
2246960	C	G	synonymous_variant	Rv2001_Rv2001	p.Val43Val
2247677	C	A	synonymous_variant	fabG3_Rv2002	p.Ile6Ile
2255839	C	A	missense_variant	otsB1_Rv2006	p.Arg1280Ser
2260100	T	C	intergenic_region	Rv2012_Rv2012-Rv2015c_Rv2015c
2281733	G	A	synonymous_variant	Rv2035_Rv2035	p.Leu40Leu
2282376	T	C	missense_variant	Rv2036_Rv2036	p.Val93Ala
2282377	T	C	synonymous_variant	Rv2036_Rv2036	p.Val93Val
2311099	G	C	synonymous_variant	Rv2052c_Rv2052c	p.Pro473Pro
2328543	C	T	missense_variant	cobM_Rv2071c	p.Met145Ile
2331620	C	A	synonymous_variant	Rv2075c_Rv2075c	p.Gly420Gly
2331789	T	G	missense_variant	Rv2075c_Rv2075c	p.Gln364Pro
2333966	T	C	missense_variant	Rv2077c_Rv2077c	p.Asp110Gly
2335075	G	A	missense_variant	Rv2078_Rv2078	p.Gly6Glu
2341030	A	G	missense_variant	Rv2083_Rv2083	p.Thr54Ala
2350186	G	A	synonymous_variant	helY_Rv2092c	p.Arg623Arg
2350268	G	A	missense_variant	helY_Rv2092c	p.Ser596Leu
2369118	G	A	synonymous_variant	prcA_Rv2109c	p.Gly204Gly
2369186	C	G	missense_variant	prcA_Rv2109c	p.Gly182Arg
2369326	G	C	missense_variant	prcA_Rv2109c	p.Pro135Arg
2369971	A	G	missense_variant	prcB_Rv2110c	p.Tyr211His
2376425	G	A	intergenic_region	mpa_Rv2115c-lppK_Rv2116
2379743	G	C	intergenic_region	Rv2120c_Rv2120c-hisG_Rv2121c
2388641	A	G	missense_variant	ansP1_Rv2127	p.Asp9Gly
2390299	G	A	intergenic_region	Rv2128_Rv2128-Rv2129c_Rv2129c
2401241	T	C	missense_variant	Rv2141c_Rv2141c	p.Tyr161Cys
2413246	A	C	missense_variant	murG_Rv2153c	p.Leu36Val
2419142	G	A	synonymous_variant	murE_Rv2158c	p.Val489Val
2421816	G	A	intragenic_variant	Rv2160c_Rv2160c	n.2421816G>A
2424864	G	A	intergenic_region	PE_PGRS38_Rv2162c-pbpB_Rv2163c
2425471	C	T	synonymous_variant	pbpB_Rv2163c	p.Arg539Arg
2437259	T	G	missense_variant	mptA_Rv2174	p.Ser451Ala
2440926	T	G	missense_variant	aroG_Rv2178c	p.Glu265Asp
2447539	G	A	intergenic_region	TB16.3_Rv2185c-Rv2186c_Rv2186c
2448458	T	C	missense_variant	fadD15_Rv2187	p.Ile100Thr
2449295	A	G	missense_variant	fadD15_Rv2187	p.Glu379Gly
2462871	A	G	synonymous_variant	mmpS3_Rv2198c	p.Ala59Ala
2470591	C	A	intergenic_region	Rv2205c_Rv2205c-Rv2206_Rv2206
2472956	C	T	missense_variant	cobS_Rv2208	p.Ser155Leu
2474290	G	A	synonymous_variant	Rv2209_Rv2209	p.Leu297Leu
2495500	C	T	synonymous_variant	caeA_Rv2224c	p.Leu508Leu
2501148	C	T	missense_variant	Rv2227_Rv2227	p.Ala73Val
2511712	T	G	missense_variant	Rv2240c_Rv2240c	p.Lys190Thr
2516567	C	G	intergenic_region	Rv2242_Rv2242-fabD_Rv2243
2518132	T	C	synonymous_variant	kasA_Rv2245	p.Thr6Thr
2525561	C	G	intergenic_region	Rv2250c_Rv2250c-Rv2251_Rv2251	n.2525561C>G
2526974	C	T	synonymous_variant	Rv2251_Rv2251	p.Pro470Pro
2562783	C	T	missense_variant	lppO_Rv2290	p.Ala62Val
2563958	C	A	missense_variant	sseB_Rv2291	p.Ala262Glu
2566768	G	A	intergenic_region	Rv2294_Rv2294-Rv2295_Rv2295
2573756	A	C	intergenic_region	cut2_Rv2301-Rv2302_Rv2302
2577246	G	A	intragenic_variant	Rv2306A_Rv2306A	n.2577246G>A
2578626	G	A	missense_variant	Rv2307c_Rv2307c	p.Thr24Met
2581109	A	C	synonymous_variant	Rv2308_Rv2308	p.Arg231Arg
2586790	G	A	synonymous_variant	Rv2314c_Rv2314c	p.Thr167Thr
2587953	A	C	synonymous_variant	Rv2315c_Rv2315c	p.Ala284Ala
2589216	C	G	missense_variant	uspA_Rv2316	p.Leu127Val
2593424	G	C	missense_variant	rocE_Rv2320c	p.Leu244Val
2605293	T	G	missense_variant	mez_Rv2332	p.Asp62Glu
2608117	A	C	missense_variant	stp_Rv2333c	p.Tyr69Asp
2608488	C	T	intergenic_region	stp_Rv2333c-cysK1_Rv2334
2619271	C	T	intergenic_region	PE_PGRS39_Rv2340c-asnT_Rvnt25
2631641	G	T	synonymous_variant	plcA_Rv2351c	p.Pro145Pro
2632500	G	A	intergenic_region	plcA_Rv2351c-PPE38_Rv2352c
2639625	C	T	intergenic_region	PPE39_Rv2353c-glyS_Rv2357c
2641840	G	A	missense_variant	zur_Rv2359	p.Arg64His
2642383	T	C	missense_variant	Rv2360c_Rv2360c	p.Thr66Ala
2665304	G	A	synonymous_variant	mbtE_Rv2380c	p.Tyr604Tyr
2691713	C	T	missense_variant	Rv2395_Rv2395	p.Pro548Ser
2709795	G	A	synonymous_variant	Rv2411c_Rv2411c	p.Ala57Ala
2712913	A	C	missense_variant	Rv2415c_Rv2415c	p.Leu291Arg
2717921	A	G	missense_variant	Rv2420c_Rv2420c	p.Tyr86His
2723506	C	T	synonymous_variant	Rv2426c_Rv2426c	p.Leu226Leu
2729288	G	A	synonymous_variant	Rv2434c_Rv2434c	p.Leu425Leu
2737572	A	C	missense_variant	proB_Rv2439c	p.Ser226Ala
2740693	C	T	intergenic_region	rplU_Rv2442c-dctA_Rv2443
2764939	A	G	missense_variant	tig_Rv2462c	p.Leu118Pro
2790458	C	A	missense_variant	plsC_Rv2483c	p.Gly189Cys
2791098	T	C	missense_variant	Rv2484c_Rv2484c	p.Asp466Gly
2791475	G	A	synonymous_variant	Rv2484c_Rv2484c	p.Ala340Ala
2807486	A	C	missense_variant	Rv2492_Rv2492	p.Asp70Ala
2816296	A	C	missense_variant	accA1_Rv2501c	p.Asp195Glu
2821089	C	A	missense_variant	fadD35_Rv2505c	p.Gly170Cys
2825466	A	G	synonymous_variant	Rv2509_Rv2509	p.Lys263Lys
2841022	G	A	missense_variant	fas_Rv2524c	p.Arg2771Cys
2847281	G	A	synonymous_variant	fas_Rv2524c	p.Asp684Asp
2847973	T	C	missense_variant	fas_Rv2524c	p.Thr454Ala
2852973	G	A	synonymous_variant	Rv2529_Rv2529	p.Arg33Arg
2858669	T	G	missense_variant	nusB_Rv2533c	p.Asp19Ala
2860901	T	C	synonymous_variant	Rv2536_Rv2536	p.Leu150Leu
2870386	T	C	intergenic_region	vapB20_Rv2550c-Rv2551c_Rv2551c
2875000	C	T	missense_variant	alaS_Rv2555c	p.Gly496Ser
2875883	C	T	synonymous_variant	alaS_Rv2555c	p.Leu201Leu
2878980	T	C	missense_variant	Rv2559c_Rv2559c	p.Asp317Gly
2880702	C	G	missense_variant	Rv2560_Rv2560	p.Leu210Val
2886570	G	A	synonymous_variant	Rv2566_Rv2566	p.Glu66Glu
2889947	G	A	synonymous_variant	Rv2567_Rv2567	p.Val51Val
2891892	G	A	missense_variant	Rv2567_Rv2567	p.Val700Met
2894246	G	A	synonymous_variant	Rv2569c_Rv2569c	p.Leu55Leu
2897871	G	A	intergenic_region	aspS_Rv2572c-Rv2573_Rv2573
2911595	G	A	synonymous_variant	Rv2585c_Rv2585c	p.Thr361Thr
2925962	C	T	missense_variant	vapC40_Rv2596	p.Arg77Cys
2927511	T	G	missense_variant	Rv2599_Rv2599	p.Ile12Ser
2927664	C	T	missense_variant	Rv2599_Rv2599	p.Thr63Ile
2932708	G	A	synonymous_variant	tesB2_Rv2605c	p.Phe145Phe
2933223	A	G	missense_variant	snzP_Rv2606c	p.Ile283Thr
2945042	C	G	intergenic_region	PE_PGRS45_Rv2615c-Rv2616_Rv2616
2945167	G	T	intergenic_region	PE_PGRS45_Rv2615c-Rv2616_Rv2616
2945199	T	C	intergenic_region	PE_PGRS45_Rv2615c-Rv2616_Rv2616
2945201	C	G	intergenic_region	PE_PGRS45_Rv2615c-Rv2616_Rv2616
2945204	C	T	intergenic_region	PE_PGRS45_Rv2615c-Rv2616_Rv2616
2945205	C	T	intergenic_region	PE_PGRS45_Rv2615c-Rv2616_Rv2616
2947476	G	A	synonymous_variant	Rv2620c_Rv2620c	p.Leu138Leu
2952922	G	T	synonymous_variant	hrp1_Rv2626c	p.Ala24Ala
2953307	T	G	intergenic_region	hrp1_Rv2626c-Rv2627c_Rv2627c
2955233	T	C	missense_variant	Rv2628_Rv2628	p.Leu59Ser
2959324	G	A	intergenic_region	Rv2632c_Rv2632c-Rv2633c_Rv2633c
2970017	C	G	intergenic_region	valU_Rvnt34-Rv2645_Rv2645
2970018	G	T	intergenic_region	valU_Rvnt34-Rv2645_Rv2645
2970019	A	G	intergenic_region	valU_Rvnt34-Rv2645_Rv2645
2971122	C	T	missense_variant	Rv2646_Rv2646	p.Thr191Ile
2980970	C	A	missense_variant	Rv2660c_Rv2660c	p.Cys74Phe
2985216	A	G	missense_variant	Rv2668_Rv2668	p.Lys162Glu
2988630	G	C	missense_variant	Rv2672_Rv2672	p.Asp317His
2994187	C	T	synonymous_variant	hemE_Rv2678c	p.Leu292Leu
3000362	C	T	missense_variant	Rv2683_Rv2683	p.Ser84Leu
3003115	G	C	missense_variant	arsB1_Rv2685	p.Gly378Ala
3010420	G	A	missense_variant	ceoC_Rv2692	p.Val133Ile
3015966	G	A	missense_variant	suhB_Rv2701c	p.Ala257Val
3019827	G	T	missense_variant	Rv2704_Rv2704	p.Ala124Ser
3027606	G	C	missense_variant	Rv2714_Rv2714	p.Trp181Ser
3027798	C	T	missense_variant	Rv2714_Rv2714	p.Ala245Val
3031168	G	A	missense_variant	Rv2719c_Rv2719c	p.His124Tyr
3033922	G	A	missense_variant	Rv2721c_Rv2721c	p.Ala233Val
3037377	C	T	intergenic_region	fadE20_Rv2724c-hflX_Rv2725c
3067474	G	C	missense_variant	thyX_Rv2754c	p.Pro158Ala
3069167	G	A	missense_variant	hsdM_Rv2756c	p.Pro306Leu
3069805	C	G	synonymous_variant	hsdM_Rv2756c	p.Val93Val
3086788	C	T	intergenic_region	Rv2779c_Rv2779c-ald_Rv2780
3088625	G	A	synonymous_variant	Rv2781c_Rv2781c	p.Val120Val
3088886	A	G	synonymous_variant	Rv2781c_Rv2781c	p.Ala33Ala
3099510	G	T	synonymous_variant	ltp1_Rv2790c	p.Pro220Pro
3100153	G	C	missense_variant	ltp1_Rv2790c	p.Ser6Trp
3100154	A	G	missense_variant	ltp1_Rv2790c	p.Ser6Pro
3100155	C	A	synonymous_variant	ltp1_Rv2790c	p.Gly5Gly
3104189	G	A	synonymous_variant	Rv2795c_Rv2795c	p.Cys241Cys
3105144	A	C	missense_variant	lppV_Rv2796c	p.Phe159Cys
3118449	G	A	missense_variant	Rv2813_Rv2813	p.Val76Ile
3119513	T	C	intergenic_region	Rv2813_Rv2813-Rv2816c_Rv2816c
3119737	G	C	intergenic_region	Rv2813_Rv2813-Rv2816c_Rv2816c
3119738	G	C	intergenic_region	Rv2813_Rv2813-Rv2816c_Rv2816c
3119740	T	G	intergenic_region	Rv2813_Rv2813-Rv2816c_Rv2816c
3119741	T	A	intergenic_region	Rv2813_Rv2813-Rv2816c_Rv2816c
3122011	G	A	intergenic_region	Rv2813_Rv2813-Rv2816c_Rv2816c
3122943	A	G	intergenic_region	Rv2813_Rv2813-Rv2816c_Rv2816c
3122949	C	T	intergenic_region	Rv2813_Rv2813-Rv2816c_Rv2816c
3122951	T	A	intergenic_region	Rv2813_Rv2813-Rv2816c_Rv2816c
3135762	C	T	intergenic_region	Rv2827c_Rv2827c-Rv2828c_Rv2828c
3137237	C	T	intergenic_region	vapB22_Rv2830c-echA16_Rv2831
3139540	G	T	synonymous_variant	ugpB_Rv2833c	p.Leu315Leu
3161903	G	A	synonymous_variant	mqo_Rv2852c	p.Asn53Asn
3166006	T	C	missense_variant	mtr_Rv2855	p.Ser268Pro
3170460	C	T	synonymous_variant	aldC_Rv2858c	p.Val88Val
3174496	G	A	missense_variant	Rv2862c_Rv2862c	p.Arg50Cys
3175335	C	T	missense_variant	vapC23_Rv2863	p.Thr115Met
3180988	A	C	missense_variant	rip_Rv2869c	p.Phe259Val
3188769	G	A	missense_variant	merT_Rv2877c	p.His35Tyr
3189242	G	A	synonymous_variant	mpt53_Rv2878c	p.Ala52Ala
3189580	C	T	intergenic_region	mpt53_Rv2878c-cdsA_Rv2881c
3191099	C	A	missense_variant	cdsA_Rv2881c	p.Gly175Cys
3200304	G	A	synonymous_variant	Rv2891_Rv2891	p.Val13Val
3213898	C	G	intergenic_region	lepB_Rv2903c-rplS_Rv2904c
3218673	C	G	missense_variant	dacB2_Rv2911	p.Thr112Ser
3224779	C	T	missense_variant	ffh_Rv2916c	p.Gly503Ser
3231548	A	G	missense_variant	amt_Rv2920c	p.Val320Ala
3244414	G	A	missense_variant	fadD26_Rv2930	p.Val240Met
3266030	G	A	synonymous_variant	ppsD_Rv2934	p.Ser1261Ser
3268258	C	T	synonymous_variant	ppsE_Rv2935	p.Arg174Arg
3271037	G	A	missense_variant	ppsE_Rv2935	p.Asp1101Asn
3273138	G	C	missense_variant	drrA_Rv2936	p.Asp309His
3274951	G	C	initiator_codon_variant	papA5_Rv2939	p.Met1?
3296721	G	C	missense_variant	pks15_Rv2947c	p.Arg374Gly
3300104	C	T	missense_variant	Rv2949c_Rv2949c	p.Arg156His
3302683	T	C	intergenic_region	fadD29_Rv2950c-Rv2951c_Rv2951c
3307647	A	T	missense_variant	Rv2955c_Rv2955c	p.Leu300Gln
3311119	C	G	synonymous_variant	Rv2958c_Rv2958c	p.Val294Val
3314412	G	A	synonymous_variant	Rv2962c_Rv2962c	p.Ala237Ala
3326554	C	A	missense_variant	Rv2971_Rv2971	p.His152Asn
3352932	G	C	synonymous_variant	leuB_Rv2995c	p.Thr179Thr
3354625	G	A	synonymous_variant	serA1_Rv2996c	p.Leu149Leu
3357727	G	A	synonymous_variant	lppY_Rv2999	p.Ser42Ser
3360152	C	A	synonymous_variant	ilvC_Rv3001c	p.Pro145Pro
3369702	T	A	missense_variant	pfkA_Rv3010c	p.Gln51His
3369869	T	G	intergenic_region	pfkA_Rv3010c-gatA_Rv3011c
3371260	C	T	missense_variant	gatA_Rv3011c	p.Val59Ile
3401871	G	A	synonymous_variant	Rv3041c_Rv3041c	p.Ala16Ala
3404376	G	C	synonymous_variant	ctaD_Rv3043c	p.Thr182Thr
3407446	G	C	synonymous_variant	Rv3046c_Rv3046c	p.Thr81Thr
3415332	G	A	intergenic_region	nrdH_Rv3053c-Rv3054c_Rv3054c
3420825	G	A	missense_variant	cyp136_Rv3059	p.Gly445Asp
3440542	G	A	synonymous_variant	atsF_Rv3077	p.Gly334Gly
3448567	C	G	missense_variant	Rv3083_Rv3083	p.His22Asp
3450725	C	T	synonymous_variant	lipR_Rv3084	p.Val243Val
3454263	G	C	missense_variant	Rv3087_Rv3087	p.Val447Leu
3455686	C	G	synonymous_variant	tgs4_Rv3088	p.Leu449Leu
3457514	C	G	intergenic_region	fadD13_Rv3089-Rv3090_Rv3090
3464629	G	A	missense_variant	Rv3096_Rv3096	p.Gly28Glu
3467465	G	C	synonymous_variant	Rv3098c_Rv3098c	p.Ala66Ala
3472473	G	T	synonymous_variant	Rv3104c_Rv3104c	p.Val102Val
3475159	G	A	missense_variant	fprA_Rv3106	p.Asp385Asn
3477794	A	G	missense_variant	moaA1_Rv3109	p.His49Arg
3480474	A	G	missense_variant	Rv3113_Rv3113	p.Glu134Gly
3480789	C	T	missense_variant	Rv3114_Rv3114	p.Pro11Ser
3498418	G	A	missense_variant	devS_Rv3132c	p.Thr283Ile
3505005	C	A	missense_variant	pflA_Rv3138	p.Pro271Thr
3509091	C	G	intergenic_region	fadB4_Rv3141-Rv3142c_Rv3142c
3518089	T	C	synonymous_variant	nuoG_Rv3151	p.Gly448Gly
3521044	G	A	missense_variant	nuoI_Rv3153	p.Ala180Thr
3526884	G	A	synonymous_variant	nuoN_Rv3158	p.Pro365Pro
3530955	G	C	missense_variant	Rv3161c_Rv3161c	p.Leu62Val
3555082	G	A	synonymous_variant	Rv3189_Rv3189	p.Val147Val
3555699	G	A	missense_variant	Rv3190c_Rv3190c	p.Ala330Val
3556097	G	A	synonymous_variant	Rv3190c_Rv3190c	p.Ala197Ala
3560645	T	C	missense_variant	Rv3193c_Rv3193c	p.Gln843Arg
3566943	G	A	intergenic_region	Rv3196A_Rv3196A-Rv3197_Rv3197
3571834	G	T	missense_variant	nudC_Rv3199c	p.Pro237Gln
3573636	C	T	missense_variant	Rv3200c_Rv3200c	p.Asp12Asn
3577958	G	A	missense_variant	Rv3202c_Rv3202c	p.Ala748Val
3621423	G	A	intergenic_region	Rv3241c_Rv3241c-Rv3242c_Rv3242c
3622049	C	A	missense_variant	Rv3242c_Rv3242c	p.Ala55Ser
3624486	C	T	missense_variant	lpqB_Rv3244c	p.Gly142Asp
3625065	G	T	missense_variant	mtrB_Rv3245c	p.Leu517Met
3629573	G	T	missense_variant	sahH_Rv3248c	p.Asp25Glu
3638093	A	G	missense_variant	pmmA_Rv3257c	p.Leu206Ser
3647041	G	A	missense_variant	rmlD_Rv3266c	p.Pro257Ser
3658266	G	C	missense_variant	purE_Rv3275c	p.Arg125Gly
3670040	T	C	synonymous_variant	Rv3289c_Rv3289c	p.Ala124Ala
3676202	G	A	missense_variant	Rv3295_Rv3295	p.Arg46Gln
3679949	G	A	missense_variant	lhr_Rv3296	p.Glu1059Lys
3681548	C	A	synonymous_variant	nei_Rv3297	p.Arg77Arg
3690016	G	A	missense_variant	lpdA_Rv3303c	p.Ser308Leu
3693681	C	A	synonymous_variant	amiB1_Rv3306c	p.Ala103Ala
3696181	G	A	missense_variant	pmmB_Rv3308	p.Gly440Ser
3697708	G	A	missense_variant	sapM_Rv3310	p.Ala171Thr
3710382	A	T	intergenic_region	Rv3324A_Rv3324A-Rv3327_Rv3327
3714757	C	A	missense_variant	Rv3329_Rv3329	p.His122Gln
3720048	G	A	synonymous_variant	Rv3333c_Rv3333c	p.Gly245Gly
3724397	G	A	intragenic_variant	Rv3337_Rv3337	n.3724397G>A
3771628	C	A	synonymous_variant	Rv3359_Rv3359	p.Ile95Ile
3772616	A	G	intergenic_region	Rv3359_Rv3359-Rv3360_Rv3360
3785946	G	A	missense_variant	Rv3371_Rv3371	p.Gly339Arg
3786033	G	A	missense_variant	Rv3371_Rv3371	p.Val368Ile
3788280	C	T	synonymous_variant	echA18_Rv3373	p.Thr185Thr
3788365	G	T	stop_gained&splice_region_variant	echA18_Rv3373	p.Gly214*
3804942	C	T	synonymous_variant	lpqD_Rv3390	p.Cys26Cys
3808103	C	T	missense_variant	cmaA1_Rv3392c	p.Ser112Asn
3811629	A	G	missense_variant	Rv3395c_Rv3395c	p.Val3Ala
3815477	T	G	synonymous_variant	idsA1_Rv3398c	p.Ala210Ala
3830695	G	A	synonymous_variant	guaB2_Rv3411c	p.Ala275Ala
3851888	C	T	synonymous_variant	Rv3433c_Rv3433c	p.Ala442Ala
3856478	G	A	missense_variant	glmS_Rv3436c	p.Arg138Trp
3871246	C	T	synonymous_variant	eccB4_Rv3450c	p.Gly417Gly
3874726	C	A	intragenic_variant	Rv3453_Rv3453	n.3874726C>A
3876008	T	G	intragenic_variant	Rv3453_Rv3453	n.3876008T>G
3879961	G	A	missense_variant	rpsM_Rv3460c	p.Thr37Ile
3893480	A	G	intragenic_variant	kgtP_Rv3476c	n.3893480A>G
3895727	A	C	intergenic_region	PPE60_Rv3478-Rv3479_Rv3479
3896260	G	A	synonymous_variant	Rv3479_Rv3479	p.Leu147Leu
3898869	A	C	missense_variant	Rv3479_Rv3479	p.Asn1017Thr
3907324	G	T	intergenic_region	lipF_Rv3487c-Rv3488_Rv3488
3909235	C	G	missense_variant	otsA_Rv3490	p.Leu334Val
3922836	C	T	synonymous_variant	fadE26_Rv3504	p.Asp122Asp
3954534	G	T	missense_variant	cyp142_Rv3518c	p.His330Asn
3969234	A	G	intergenic_region	Rv3531c_Rv3531c-PPE61_Rv3532
3984321	A	G	synonymous_variant	cyp125_Rv3545c	p.His375His
3989914	T	G	missense_variant	Rv3551_Rv3551	p.Ser7Ala
3994898	G	A	missense_variant	Rv3555c_Rv3555c	p.Arg268Trp
4004368	C	T	synonymous_variant	fadE32_Rv3563	p.Asp26Asp
4005114	C	G	missense_variant	fadE32_Rv3563	p.Ser275Trp
4005590	C	G	missense_variant	fadE33_Rv3564	p.Ala115Gly
4008747	G	A	missense_variant	hsaB_Rv3567c	p.Thr179Ile
4012219	C	T	missense_variant	hsaA_Rv3570c	p.Asp18Asn
4028752	G	A	missense_variant	Rv3586_Rv3586	p.Ala288Thr
4035230	G	A	missense_variant	lpqF_Rv3593	p.Met293Ile
4054637	G	A	synonymous_variant	espD_Rv3614c	p.Gly20Gly
4056416	A	C	intergenic_region	espA_Rv3616c-ephA_Rv3617
4063173	G	A	missense_variant	lpqG_Rv3623	p.Gly216Asp
4063257	C	A	missense_variant	hpt_Rv3624c	p.Gln216His
4067152	A	G	missense_variant	Rv3627c_Rv3627c	p.Val45Ala
4089058	C	T	missense_variant	Rv3649_Rv3649	p.Pro93Leu
4095295	C	T	synonymous_variant	Rv3655c_Rv3655c	p.Glu2Glu
4100715	A	C	non_coding_exon_variant	MTS2823_RVnc0036a	n.47A>C
4103911	C	A	missense_variant	dppC_Rv3664c	p.Ala189Ser
4105757	T	C	missense_variant	dppA_Rv3666c	p.Gln443Arg
4107074	C	T	missense_variant	dppA_Rv3666c	p.Arg4Gln
4107970	C	T	missense_variant	acs_Rv3667	p.Ser60Leu
4112429	C	T	missense_variant	Rv3671c_Rv3671c	p.Val363Ile
4116682	C	T	synonymous_variant	crp_Rv3676	p.Leu69Leu
4117161	A	C	intergenic_region	crp_Rv3676-Rv3677c_Rv3677c
4117942	G	T	missense_variant	Rv3677c_Rv3677c	p.Asp37Glu
4119246	C	T	synonymous_variant	Rv3679_Rv3679	p.Asp157Asp
4121675	T	C	intergenic_region	whiB4_Rv3681c-ponA2_Rv3682
4125058	G	C	synonymous_variant	Rv3683_Rv3683	p.Arg214Arg
4125525	C	T	synonymous_variant	Rv3684_Rv3684	p.Val29Val
4130711	C	G	missense_variant	Rv3689_Rv3689	p.Leu119Val
4138377	G	A	missense_variant	glpK_Rv3696c	p.Ala460Val
4145737	G	A	synonymous_variant	etgB_Rv3703c	p.Tyr385Tyr
4151855	G	A	synonymous_variant	asd_Rv3708c	p.Pro121Pro
4156239	G	A	missense_variant	dnaQ_Rv3711c	p.Ala164Val
4156421	G	A	synonymous_variant	dnaQ_Rv3711c	p.Phe103Phe
4156503	T	C	missense_variant	dnaQ_Rv3711c	p.Asp76Gly
4158361	G	A	synonymous_variant	cobQ2_Rv3713	p.Pro45Pro
4159195	C	T	synonymous_variant	Rv3714c_Rv3714c	p.Pro209Pro
4179089	T	C	missense_variant	Rv3729_Rv3729	p.Ser269Pro
4190532	C	A	intergenic_region	PPE67_Rv3739c-Rv3740c_Rv3740c
4197138	T	C	intergenic_region	Rv3747_Rv3747-Rv3748_Rv3748
4197189	G	A	intergenic_region	Rv3747_Rv3747-Rv3748_Rv3748
4200220	G	A	missense_variant	Rv3753c_Rv3753c	p.Thr1Met
4202383	C	A	synonymous_variant	proZ_Rv3756c	p.Val77Val
4205120	G	A	missense_variant	proX_Rv3759c	p.Pro85Leu
4210876	C	T	missense_variant	tcrY_Rv3764c	p.Arg45His
4215484	C	G	missense_variant	Rv3770c_Rv3770c	p.Ala98Pro
4216255	G	C	intergenic_region	Rv3770c_Rv3770c-Rv3771c_Rv3771c	n.4216255G>C
4217557	G	A	missense_variant	hisC2_Rv3772	p.Ala142Thr
4222343	G	A	missense_variant	Rv3776_Rv3776	p.Ala419Thr
4223172	C	T	missense_variant	Rv3777_Rv3777	p.Ala160Val
4232327	G	A	synonymous_variant	Rv3785_Rv3785	p.Arg336Arg
4235509	C	T	synonymous_variant	Rv3789_Rv3789	p.Leu46Leu
4240671	T	C	missense_variant	embC_Rv3793	p.Ile270Thr
4247646	C	A	missense_variant	embB_Rv3795	p.Ala378Glu
4251297	C	G	synonymous_variant	fadE35_Rv3797	p.Gly71Gly
4260742	G	A	synonymous_variant	pks13_Rv3800c	p.Pro135Pro
4261499	A	G	missense_variant	fadD32_Rv3801c	p.Val523Ala
4261898	G	T	missense_variant	fadD32_Rv3801c	p.Ala390Glu
4263279	G	A	intergenic_region	fadD32_Rv3801c-clp6_Rv3802c
4267272	T	C	missense_variant	aftB_Rv3805c	p.Lys522Arg
4269387	G	T	missense_variant	ubiA_Rv3806c	p.Asp149Glu
4269606	G	A	synonymous_variant	ubiA_Rv3806c	p.Arg76Arg
4287164	G	A	synonymous_variant	Rv3822_Rv3822	p.Gly148Gly
4287361	T	C	missense_variant	Rv3822_Rv3822	p.Val214Ala
4289953	G	A	missense_variant	mmpL8_Rv3823c	p.Ala526Val
4290564	T	G	synonymous_variant	mmpL8_Rv3823c	p.Ala322Ala
4290827	G	C	missense_variant	mmpL8_Rv3823c	p.Arg235Gly
4296015	A	G	synonymous_variant	pks2_Rv3825c	p.Asp1197Asp
4307179	A	G	missense_variant	Rv3833_Rv3833	p.Ile105Val
4312024	C	T	missense_variant	pheA_Rv3838c	p.Val216Ile
4313128	T	C	missense_variant	Rv3839_Rv3839	p.Ser122Pro
4314645	G	A	synonymous_variant	bfrB_Rv3841	p.Leu156Leu
4315495	G	A	missense_variant	glpQ1_Rv3842c	p.Ala23Val
4316566	G	C	missense_variant	Rv3843c_Rv3843c	p.Arg11Gly
4318425	G	C	intergenic_region	MTS2975_RVnc0040-Rv3844_Rv3844
4320886	G	A	synonymous_variant	sodA_Rv3846	p.Leu61Leu
4323006	A	G	synonymous_variant	Rv3848_Rv3848	p.Ala227Ala
4326739	G	C	synonymous_variant	ethA_Rv3854c	p.Arg245Arg
4328004	G	A	synonymous_variant	ethR_Rv3855	p.Val152Val
4329782	A	G	intergenic_region	Rv3857c_Rv3857c-gltD_Rv3858c
4334425	C	G	missense_variant	gltB_Rv3859c	p.Glu553Gln
4336597	A	C	intergenic_region	gltB_Rv3859c-Rv3860_Rv3860
4337926	G	A	missense_variant	Rv3860_Rv3860	p.Ala384Thr
4340232	A	C	intergenic_region	Rv3863_Rv3863-espE_Rv3864
4357597	G	C	missense_variant	espK_Rv3879c	p.Ser729Cys
4359165	C	G	synonymous_variant	espK_Rv3879c	p.Thr206Thr
4366195	C	T	missense_variant	eccA2_Rv3884c	p.Gly215Glu
4367649	G	A	synonymous_variant	eccE2_Rv3885c	p.Tyr291Tyr
4372353	C	G	synonymous_variant	Rv3888c_Rv3888c	p.Arg118Arg
4374228	C	T	missense_variant	esxD_Rv3891c	p.Ala49Thr
4377033	C	G	synonymous_variant	eccC2_Rv3894c	p.Ser1140Ser
4383655	G	A	stop_gained&splice_region_variant	Rv3898c_Rv3898c	p.Gln111*
4384007	G	C	intergenic_region	Rv3898c_Rv3898c-Rv3899c_Rv3899c
4384598	T	C	missense_variant	Rv3899c_Rv3899c	p.Asp261Gly
4385187	G	A	missense_variant	Rv3899c_Rv3899c	p.Pro65Ser
4386142	G	A	missense_variant	Rv3900c_Rv3900c	p.Ser56Leu
4386228	C	T	synonymous_variant	Rv3900c_Rv3900c	p.Leu27Leu
4389491	C	A	synonymous_variant	Rv3903c_Rv3903c	p.Pro314Pro
4393178	G	A	intergenic_region	pcnA_Rv3907c-mutT4_Rv3908
4394210	C	G	missense_variant	Rv3909_Rv3909	p.Arg7Gly
4395387	G	A	missense_variant	Rv3909_Rv3909	p.Ser399Asn
4395704	C	T	missense_variant	Rv3909_Rv3909	p.Pro505Ser
4404575	G	C	missense_variant	Rv3916c_Rv3916c	p.Pro198Arg
4407588	C	T	synonymous_variant	gid_Rv3919c	p.Ala205Ala
4408920	G	A	intergenic_region	Rv3920c_Rv3920c-Rv3921c_Rv3921c
4408923	T	C	intergenic_region	Rv3920c_Rv3920c-Rv3921c_Rv3921c
