# Supplementary material for: Reference set of Mycobacterium tuberculosis clinical strains: A tool for research and product development
Source: PLoS One. 2019 Mar 25;14(3):e0214088. doi: 10.1371/journal.pone.0214088 (PMC6433267; doi:10.1371/journal.pone.0214088)
Supplement: S1 Table — (ZIP) [file pone.0214088.s001.zip › homo_snps/N0072.snps.tsv]

Position	REF	MUT	FUNCTION	GENE_NAME/Rv_NAME	AA_CHANGE
6112	G	C	missense_variant	gyrB_Rv0005	p.Met291Ile
6124	C	T	synonymous_variant	gyrB_Rv0005	p.Ala295Ala
7971	A	G	missense_variant	gyrA_Rv0006	p.Lys224Glu
8452	C	T	missense_variant	gyrA_Rv0006	p.Ala384Val
9047	C	T	synonymous_variant	gyrA_Rv0006	p.Tyr582Tyr
9443	G	A	synonymous_variant	gyrA_Rv0006	p.Leu714Leu
10089	G	A	missense_variant	Rv0007_Rv0007	p.Arg59His
12234	C	G	synonymous_variant	Rv0008c_Rv0008c	p.Pro26Pro
13298	G	C	missense_variant	Rv0010c_Rv0010c	p.Ile87Met
16111	G	C	missense_variant	pknB_Rv0014c	p.Gln454Glu
20544	G	C	missense_variant	rodA_Rv0017c	p.Thr366Ser
22961	T	G	missense_variant	pstP_Rv0018c	p.Asp74Ala
25728	C	T	intergenic_region	leuT_Rvnt03-Rv0021c_Rv0021c
26347	C	G	missense_variant	Rv0021c_Rv0021c	p.Asp179His
27996	T	C	synonymous_variant	Rv0023_Rv0023	p.Tyr134Tyr
42490	G	A	synonymous_variant	mtc28_Rv0040c	p.Pro292Pro
45230	G	A	missense_variant	leuS_Rv0041	p.Val557Ile
46114	C	G	synonymous_variant	leuS_Rv0041	p.Leu851Leu
53196	T	C	synonymous_variant	Rv0049_Rv0049	p.Ser122Ser
55418	A	G	missense_variant	ponA1_Rv0050	p.Ile586Val
64028	C	T	synonymous_variant	Rv0060_Rv0060	p.Pro40Pro
65159	G	A	synonymous_variant	Rv0061c_Rv0061c	p.Gly64Gly
65663	C	G	missense_variant	celA1_Rv0062	p.His38Asp
66892	C	G	intergenic_region	celA1_Rv0062-Rv0063_Rv0063
68174	T	C	missense_variant	Rv0063_Rv0063	p.Ser418Pro
70656	G	T	missense_variant	Rv0064_Rv0064	p.Lys679Asn
74737	T	G	missense_variant	Rv0067c_Rv0067c	p.Glu154Asp
79479	T	C	intergenic_region	glyA2_Rv0070c-Rv0071_Rv0071
84528	T	G	missense_variant	Rv0075_Rv0075	p.Phe178Cys
89029	C	T	missense_variant	Rv0080_Rv0080	p.Pro3Leu
89222	G	C	missense_variant	Rv0080_Rv0080	p.Lys67Asn
89871	C	T	synonymous_variant	Rv0081_Rv0081	p.Asp99Asp
96028	C	T	synonymous_variant	hycE_Rv0087	p.Asp205Asp
97952	C	T	synonymous_variant	Rv0089_Rv0089	p.Ala65Ala
98966	G	C	missense_variant	Rv0090_Rv0090	p.Ala163Pro
108184	C	T	missense_variant	fadD10_Rv0099	p.Pro10Leu
115499	T	G	synonymous_variant	nrp_Rv0101	p.Arg1833Arg
117295	G	A	missense_variant	nrp_Rv0101	p.Ser2432Asn
123021	C	T	synonymous_variant	Rv0104_Rv0104	p.Pro235Pro
137233	C	T	synonymous_variant	gca_Rv0112	p.Ala315Ala
139954	A	C	intergenic_region	hddA_Rv0115-Rv0115a_Rv0115a
143791	T	G	missense_variant	oxcA_Rv0118c	p.Asp29Ala
144564	C	T	synonymous_variant	fadD7_Rv0119	p.Ile172Ile
146788	G	A	synonymous_variant	fusA2_Rv0120c	p.Val328Val
146872	C	T	synonymous_variant	fusA2_Rv0120c	p.Gln300Gln
156304	G	A	missense_variant	Rv0128_Rv0128	p.Gly213Asp
160976	C	G	missense_variant	Rv0133_Rv0133	p.Asn36Lys
162226	G	A	stop_gained	ephF_Rv0134	p.Trp152*
162547	G	C	missense_variant	ephF_Rv0134	p.Glu259Asp
167986	C	T	synonymous_variant	Rv0142_Rv0142	p.Asp92Asp
168787	C	T	missense_variant	Rv0143c_Rv0143c	p.Val466Ile
168803	C	T	synonymous_variant	Rv0143c_Rv0143c	p.Leu460Leu
170755	G	T	stop_gained	Rv0144_Rv0144	p.Glu158*
177150	G	C	intergenic_region	Rv0150c_Rv0150c-PE1_Rv0151c
185760	C	G	missense_variant	pntB_Rv0157	p.Leu237Val
196874	C	T	missense_variant	yrbE1A_Rv0167	p.Thr5Ile
199857	G	A	missense_variant	mce1A_Rv0169	p.Val442Ile
199859	C	A	synonymous_variant	mce1A_Rv0169	p.Val442Val
200609	T	C	synonymous_variant	mce1B_Rv0170	p.Leu239Leu
211993	C	A	missense_variant	Rv0180c_Rv0180c	p.Lys86Asn
215238	C	T	synonymous_variant	Rv0184_Rv0184	p.Asp90Asp
219722	G	T	synonymous_variant	Rv0188_Rv0188	p.Ser79Ser
225039	G	A	synonymous_variant	Rv0193c_Rv0193c	p.Ile511Ile
226676	G	A	intergenic_region	Rv0193c_Rv0193c-Rv0194_Rv0194
229900	G	A	missense_variant	Rv0194_Rv0194	p.Arg1008Gln
234268	G	T	missense_variant	Rv0197_Rv0197	p.Val680Phe
235191	G	A	synonymous_variant	zmp1_Rv0198c	p.Val439Val
244550	A	G	synonymous_variant	mmpL3_Rv0206c	p.Arg923Arg
251668	A	C	intergenic_region	Rv0210_Rv0210-pckA_Rv0211
254903	C	A	missense_variant	Rv0213c_Rv0213c	p.Gly350Cys
261169	C	G	synonymous_variant	Rv0218_Rv0218	p.Pro82Pro
263149	A	C	missense_variant	lipC_Rv0220	p.Glu113Ala
263446	C	G	missense_variant	lipC_Rv0220	p.Thr212Ser
264298	C	A	missense_variant	Rv0221_Rv0221	p.Gln78Lys
264984	C	G	synonymous_variant	Rv0221_Rv0221	p.Thr306Thr
272678	C	T	synonymous_variant	Rv0227c_Rv0227c	p.Ala54Ala
281208	C	T	synonymous_variant	Rv0235c_Rv0235c	p.Pro469Pro
287092	T	C	intergenic_region	Rv0236A_Rv0236A-lpqI_Rv0237
290185	G	T	missense_variant	htdX_Rv0241c	p.Pro157His
290374	T	C	missense_variant	htdX_Rv0241c	p.His94Arg
320774	C	T	synonymous_variant	oplA_Rv0266c	p.Arg127Arg
326002	A	G	missense_variant	fadD2_Rv0270	p.Asp479Gly
328777	C	T	missense_variant	Rv0272c_Rv0272c	p.Arg311Gln
344288	C	G	synonymous_variant	eccB3_Rv0283	p.Ser89Ser
355677	G	T	missense_variant	mycP3_Rv0291	p.Val394Leu
357582	G	A	synonymous_variant	Rv0293c_Rv0293c	p.His161His
358273	G	C	missense_variant	tam_Rv0294	p.Asp35His
358926	A	C	missense_variant	tam_Rv0294	p.Glu252Asp
378357	T	G	missense_variant	Rv0309_Rv0309	p.Ser143Ala
378939	G	C	synonymous_variant	Rv0310c_Rv0310c	p.Arg70Arg
380772	G	A	missense_variant	Rv0312_Rv0312	p.Asp73Asn
393941	C	T	missense_variant	cyp135A1_Rv0327c	p.Met35Ile
396750	G	A	missense_variant	Rv0331_Rv0331	p.Val184Ile
406274	T	C	synonymous_variant	Rv0339c_Rv0339c	p.Ala725Ala
406389	G	A	missense_variant	Rv0339c_Rv0339c	p.Ala687Val
406992	G	T	missense_variant	Rv0339c_Rv0339c	p.Pro486Gln
415061	G	A	synonymous_variant	Rv0345_Rv0345	p.Ser4Ser
420405	C	T	missense_variant	dnaK_Rv0350	p.Arg191Cys
422745	C	T	synonymous_variant	dnaJ1_Rv0352	p.Gly98Gly
423334	G	A	missense_variant	dnaJ1_Rv0352	p.Asp295Asn
439711	T	C	intergenic_region	Rv0361_Rv0361-mgtE_Rv0362
445668	C	T	missense_variant	Rv0368c_Rv0368c	p.Met286Ile
447525	G	C	missense_variant	Rv0370c_Rv0370c	p.Ile173Met
452288	C	T	intergenic_region	Rv0374c_Rv0374c-Rv0375c_Rv0375c	n.452288C>T
456511	G	A	synonymous_variant	Rv0380c_Rv0380c	p.Thr103Thr
463780	G	A	missense_variant	Rv0386_Rv0386	p.Gly124Arg
465697	G	C	missense_variant	Rv0386_Rv0386	p.Val763Leu
469042	C	T	synonymous_variant	purT_Rv0389	p.Asn236Asn
471666	A	G	missense_variant	ndhA_Rv0392c	p.Met325Thr
485230	C	T	synonymous_variant	fadD30_Rv0404	p.His418His
485785	T	G	missense_variant	pks6_Rv0405	p.Leu19Val
487835	T	G	missense_variant	pks6_Rv0405	p.Val702Gly
492655	G	A	synonymous_variant	pta_Rv0408	p.Ala290Ala
492748	C	T	synonymous_variant	pta_Rv0408	p.Ala321Ala
495473	C	T	synonymous_variant	pknG_Rv0410c	p.Ser614Ser
496882	C	G	missense_variant	pknG_Rv0410c	p.Asp145His
498010	T	C	synonymous_variant	glnH_Rv0411c	p.Gly97Gly
499196	C	T	missense_variant	Rv0412c_Rv0412c	p.Ala142Thr
503647	G	A	missense_variant	lpqL_Rv0418	p.Arg51Gln
549251	C	T	stop_gained	Rv0457c_Rv0457c	p.Trp119*
549735	C	A	missense_variant	Rv0458_Rv0458	p.Gln21Lys
555945	T	C	missense_variant	Rv0465c_Rv0465c	p.Gln121Arg
556035	G	T	missense_variant	Rv0465c_Rv0465c	p.Pro91Gln
559350	G	A	synonymous_variant	fadB2_Rv0468	p.Pro152Pro
560580	C	T	synonymous_variant	umaA_Rv0469	p.Tyr231Tyr
560664	C	T	synonymous_variant	umaA_Rv0469	p.Asn259Asn
560666	A	G	missense_variant	umaA_Rv0469	p.Lys260Arg
564723	C	T	missense_variant	Rv0473_Rv0473	p.Thr387Met
565415	C	T	missense_variant	Rv0474_Rv0474	p.Pro132Leu
567446	G	A	synonymous_variant	deoC_Rv0478	p.Ser75Ser
568693	G	T	missense_variant	Rv0479c_Rv0479c	p.Ala92Glu
569045	C	T	synonymous_variant	Rv0480c_Rv0480c	p.Val254Val
570578	C	T	missense_variant	murB_Rv0482	p.His14Tyr
576000	A	C	missense_variant	mshA_Rv0486	p.Asp218Ala
591965	G	A	synonymous_variant	galE2_Rv0501	p.Ala104Ala
595501	G	A	missense_variant	serB1_Rv0505c	p.Ala362Val
595742	C	T	missense_variant	serB1_Rv0505c	p.Ala282Thr
598896	C	T	synonymous_variant	mmpL2_Rv0507	p.Phe566Phe
599494	C	T	synonymous_variant	mmpL2_Rv0507	p.Leu766Leu
615938	G	A	synonymous_variant	hemL_Rv0524	p.Glu368Glu
621390	G	A	missense_variant	Rv0530_Rv0530	p.Val162Ile
627350	C	G	missense_variant	galE3_Rv0536	p.Pro35Ala
637328	C	T	missense_variant	pitA_Rv0545c	p.Val46Ile
643483	G	A	missense_variant	Rv0552_Rv0552	p.Gly199Ser
646531	A	T	synonymous_variant	menD_Rv0555	p.Thr78Thr
649345	C	T	synonymous_variant	mgtA_Rv0557	p.Ala270Ala
650932	G	C	synonymous_variant	Rv0560c_Rv0560c	p.Ser191Ser
652061	G	T	stop_gained	Rv0561c_Rv0561c	p.Ser232*
653287	G	A	missense_variant	grcC1_Rv0562	p.Glu173Lys
655707	G	A	synonymous_variant	gpdA1_Rv0564c	p.Val81Val
670005	C	T	missense_variant	Rv0576_Rv0576	p.Ala53Val
677356	C	T	synonymous_variant	Rv0580c_Rv0580c	p.Gln87Gln
678440	C	T	synonymous_variant	lpqN_Rv0583c	p.Thr212Thr
680965	G	A	synonymous_variant	Rv0584_Rv0584	p.Val579Val
683450	C	A	missense_variant	Rv0585c_Rv0585c	p.Gly275Cys
683910	C	T	synonymous_variant	Rv0585c_Rv0585c	p.Ala121Ala
685153	A	G	missense_variant	yrbE2A_Rv0587	p.Thr9Ala
685955	G	A	missense_variant	Rv0588_Rv0588	p.Ala10Thr
699693	G	A	missense_variant	tcrA_Rv0602c	p.Ala36Val
704997	G	A	stop_gained	Rv0610c_Rv0610c	p.Gln305*
705570	C	T	missense_variant	Rv0610c_Rv0610c	p.Val114Ile
709038	C	A	missense_variant	Rv0613c_Rv0613c	p.Val160Phe
711155	G	A	synonymous_variant	vapC29_Rv0617	p.Val50Val
712206	C	T	intragenic_variant	galT_Rv0618	n.712206C>T
719857	T	G	missense_variant	Rv0628c_Rv0628c	p.Glu19Ala
720863	G	T	synonymous_variant	recD_Rv0629c	p.Ala290Ala
722852	G	A	missense_variant	recB_Rv0630c	p.Pro721Leu
726498	C	A	synonymous_variant	recC_Rv0631c	p.Leu603Leu
730087	G	A	missense_variant	Rv0633c_Rv0633c	p.Ala27Val
733700	C	A	intergenic_region	trpT_Rvnt08-secE1_Rv0638
734116	T	C	missense_variant	secE1_Rv0638	p.Met127Thr
735623	C	A	missense_variant	rplA_Rv0641	p.Thr36Asn
742549	C	T	synonymous_variant	Rv0647c_Rv0647c	p.Glu23Glu
745876	C	G	missense_variant	Rv0648_Rv0648	p.Ala1053Gly
749968	T	C	intergenic_region	Rv0653c_Rv0653c-Rv0654_Rv0654
752046	C	T	missense_variant	mkl_Rv0655	p.Ala177Val
753668	C	T	intergenic_region	vapB6_Rv0657c-Rv0658c_Rv0658c
754387	G	A	missense_variant	Rv0658c_Rv0658c	p.Thr8Ile
759144	G	A	synonymous_variant	Rv0666_Rv0666	p.Pro3Pro
759546	A	G	intergenic_region	Rv0666_Rv0666-rpoB_Rv0667
760490	C	T	synonymous_variant	rpoB_Rv0667	p.Val228Val
763884	C	T	missense_variant	rpoC_Rv0668	p.Ala172Val
763886	C	A	synonymous_variant	rpoC_Rv0668	p.Arg173Arg
765171	C	T	missense_variant	rpoC_Rv0668	p.Pro601Leu
767516	G	T	intergenic_region	rpoC_Rv0668-Rv0669c_Rv0669c
767609	A	G	intergenic_region	rpoC_Rv0668-Rv0669c_Rv0669c
776395	A	G	missense_variant	mmpL5_Rv0676c	p.Phe696Leu
783861	C	A	synonymous_variant	fusA1_Rv0684	p.Gly459Gly
786137	A	C	intergenic_region	tuf_Rv0685-Rv0686_Rv0686
794482	G	C	missense_variant	Rv0694_Rv0694	p.Gly383Ala
797597	C	T	missense_variant	Rv0697_Rv0697	p.Thr222Met
800357	C	A	intergenic_region	Rv0699_Rv0699-rpsJ_Rv0700
801175	T	C	missense_variant	rplC_Rv0701	p.Phe123Leu
806134	C	T	missense_variant	rpsQ_Rv0710	p.Arg127Trp
810287	C	G	synonymous_variant	Rv0713_Rv0713	p.Thr114Thr
811492	C	G	synonymous_variant	rplN_Rv0714	p.Val40Val
812502	C	T	synonymous_variant	rplE_Rv0716	p.Val148Val
817696	G	A	missense_variant	Rv0725c_Rv0725c	p.Pro250Leu
819213	T	C	missense_variant	Rv0726c_Rv0726c	p.Glu143Gly
829719	G	A	intergenic_region	Rv0737_Rv0737-Rv0738_Rv0738
840917	T	C	intergenic_region	PE_PGRS10_Rv0747-vapB31_Rv0748
841494	C	G	synonymous_variant	vapC31_Rv0749	p.Leu89Leu
841495	A	G	missense_variant	vapC31_Rv0749	p.Met90Val
850985	A	G	missense_variant	Rv0756c_Rv0756c	p.Ile161Thr
852361	G	A	intergenic_region	phoP_Rv0757-phoR_Rv0758
856563	G	T	synonymous_variant	Rv0763c_Rv0763c	p.Pro39Pro
865761	C	T	synonymous_variant	purD_Rv0772	p.His392His
869668	G	A	synonymous_variant	Rv0776c_Rv0776c	p.Ala32Ala
885689	G	T	missense_variant	Rv0791c_Rv0791c	p.Thr51Lys
889003	C	T	intergenic_region	lpdB_Rv0794c-Rv0797_Rv0797
895082	A	G	missense_variant	Rv0802c_Rv0802c	p.Phe183Leu
895120	C	T	missense_variant	Rv0802c_Rv0802c	p.Arg170His
897836	G	T	missense_variant	purL_Rv0803	p.Val673Leu
899389	G	A	missense_variant	Rv0805_Rv0805	p.Asp187Asn
910015	C	A	missense_variant	thiX_Rv0816c	p.Ala7Ser
920906	A	G	synonymous_variant	kmtR_Rv0827c	p.Asp76Asp
939805	C	T	synonymous_variant	Rv0843_Rv0843	p.Leu140Leu
939897	G	A	synonymous_variant	Rv0843_Rv0843	p.Val170Val
949087	C	T	missense_variant	Rv0852_Rv0852	p.Arg111Trp
952597	C	T	synonymous_variant	far_Rv0855	p.Ile322Ile
966121	C	T	synonymous_variant	moaD2_Rv0868c	p.Leu47Leu
976043	G	T	intergenic_region	Rv0876c_Rv0876c-Rv0877_Rv0877
987601	C	T	synonymous_variant	Rv0888_Rv0888	p.Gly123Gly
993913	G	T	missense_variant	Rv0892_Rv0892	p.Ala21Ser
995452	C	T	missense_variant	Rv0893c_Rv0893c	p.Ala282Thr
996219	G	A	missense_variant	Rv0893c_Rv0893c	p.Ala26Val
996982	G	A	synonymous_variant	Rv0894_Rv0894	p.Ala153Ala
1002342	T	C	missense_variant	Rv0897c_Rv0897c	p.Tyr25Cys
1009490	C	T	stop_gained	Rv0906_Rv0906	p.Gln183*
1016936	C	T	intergenic_region	Rv0912_Rv0912-Rv0913c_Rv0913c
1022613	G	A	missense_variant	betP_Rv0917	p.Arg176Gln
1029997	A	G	missense_variant	Rv0923c_Rv0923c	p.Val194Ala
1032524	T	C	missense_variant	Rv0925c_Rv0925c	p.Asp37Gly
1034662	C	A	intergenic_region	Rv0927c_Rv0927c-pstS3_Rv0928
1039871	T	C	missense_variant	pknD_Rv0931c	p.Tyr15Cys
1043136	C	T	missense_variant	pstS1_Rv0934	p.Thr341Ile
1044762	G	A	stop_gained	pstA2_Rv0936	p.Trp149*
1045435	C	A	missense_variant	mku_Rv0937c	p.Gly196Cys
1048102	G	A	missense_variant	ligD_Rv0938	p.Arg656His
1050367	C	T	intergenic_region	Rv0939_Rv0939-Rv0940c_Rv0940c
1061386	T	C	missense_variant	Rv0950c_Rv0950c	p.Glu90Gly
1063922	C	T	synonymous_variant	sucD_Rv0952	p.Gly261Gly
1066038	A	G	splice_region_variant&stop_retained_variant	Rv0954_Rv0954	p.Ter304Ter
1067780	C	T	missense_variant	purN_Rv0956	p.Arg74Cys
1072342	A	G	missense_variant	Rv0959_Rv0959	p.Asp363Gly
1073716	C	T	missense_variant	vapC9_Rv0960	p.Arg58Trp
1077754	C	T	missense_variant	Rv0966c_Rv0966c	p.Ala28Thr
1083755	A	G	missense_variant	accA2_Rv0973c	p.Ser666Pro
1086648	C	A	missense_variant	accD2_Rv0974c	p.Arg233Leu
1087852	G	A	synonymous_variant	fadE13_Rv0975c	p.Thr215Thr
1096508	C	G	intergenic_region	PE_PGRS18_Rv0980c-mprA_Rv0981
1096510	T	C	intergenic_region	PE_PGRS18_Rv0980c-mprA_Rv0981
1096633	T	G	intergenic_region	PE_PGRS18_Rv0980c-mprA_Rv0981
1103046	G	C	missense_variant	Rv0987_Rv0987	p.Val169Leu
1104928	C	T	missense_variant	Rv0987_Rv0987	p.Ala796Val
1111228	G	A	synonymous_variant	moeA1_Rv0994	p.Leu320Leu
1111518	T	C	missense_variant	moeA1_Rv0994	p.Val417Ala
1117405	C	T	missense_variant	arcA_Rv1001	p.Thr74Ile
1119739	C	T	synonymous_variant	Rv1002c_Rv1002c	p.Leu67Leu
1121071	G	A	synonymous_variant	Rv1004c_Rv1004c	p.Leu360Leu
1139222	G	A	missense_variant	mfd_Rv1020	p.Ala86Thr
1155700	C	T	synonymous_variant	kdpB_Rv1030	p.Ile659Ile
1157771	G	C	missense_variant	trcS_Rv1032c	p.Ser62Cys
1175537	T	C	intergenic_region	Rv1051c_Rv1051c-Rv1052_Rv1052
1176778	T	G	intergenic_region	Rv1052_Rv1052-leuX_Rvnt17
1184826	G	T	missense_variant	Rv1061_Rv1061	p.Arg271Leu
1192830	G	A	missense_variant	Rv1069c_Rv1069c	p.Arg482Trp
1194475	C	A	missense_variant	echA8_Rv1070c	p.Arg190Met
1195358	T	G	missense_variant	echA9_Rv1071c	p.Lys245Asn
1199019	T	C	missense_variant	fadA3_Rv1074c	p.Thr119Ala
1221405	G	A	missense_variant	glyA1_Rv1093	p.Glu278Lys
1223238	C	T	missense_variant	phoH2_Rv1095	p.Thr81Met
1228116	A	G	missense_variant	glpX_Rv1099c	p.Ile190Thr
1237403	G	A	missense_variant	Rv1111c_Rv1111c	p.Pro264Ser
1262230	C	T	intergenic_region	Rv1134_Rv1134-PPE16_Rv1135c
1265957	A	C	missense_variant	Rv1138c_Rv1138c	p.Phe178Val
1281307	C	T	missense_variant	Rv1154c_Rv1154c	p.Val60Met
1284812	C	T	synonymous_variant	Rv1158c_Rv1158c	p.Ser17Ser
1287081	C	T	intergenic_region	mutT2_Rv1160-narG_Rv1161
1287160	A	C	intergenic_region	mutT2_Rv1160-narG_Rv1161
1298505	C	T	missense_variant	Rv1167c_Rv1167c	p.Arg63His
1306444	T	C	missense_variant	fadH_Rv1175c	p.Asn595Asp
1314617	C	T	missense_variant	pks3_Rv1180	p.Ala298Val
1316354	G	A	missense_variant	pks4_Rv1181	p.Arg374His
1320508	G	A	synonymous_variant	papA3_Rv1182	p.Val158Val
1320614	C	G	missense_variant	papA3_Rv1182	p.Leu194Val
1331904	G	A	stop_gained	Rv1188_Rv1188	p.Trp295*
1344857	C	T	missense_variant	dapD_Rv1201c	p.Gly105Ser
1356648	C	T	synonymous_variant	glgC_Rv1213	p.Asp271Asp
1361350	A	C	missense_variant	Rv1217c_Rv1217c	p.Leu151Arg
1365321	C	T	intergenic_region	sigE_Rv1221-rseA_Rv1222
1369389	C	T	missense_variant	Rv1226c_Rv1226c	p.Gly303Ser
1369735	G	A	synonymous_variant	Rv1226c_Rv1226c	p.Tyr187Tyr
1374578	C	T	missense_variant	Rv1231c_Rv1231c	p.Arg96His
1374639	T	A	missense_variant	Rv1231c_Rv1231c	p.Asn76Tyr
1375701	C	G	missense_variant	Rv1232c_Rv1232c	p.Trp156Cys
1387211	G	A	missense_variant	lpqZ_Rv1244	p.Ala119Thr
1389866	C	T	missense_variant	Rv1248c_Rv1248c	p.Gly1063Ser
1397199	G	A	missense_variant	Rv1251c_Rv1251c	p.Thr681Ile
1397215	C	G	missense_variant	Rv1251c_Rv1251c	p.Gly676Arg
1400700	T	G	missense_variant	deaD_Rv1253	p.Val244Gly
1401834	C	T	synonymous_variant	Rv1254_Rv1254	p.Arg59Arg
1406754	G	C	missense_variant	Rv1258c_Rv1258c	p.Ala196Gly
1417019	C	T	missense_variant	embR_Rv1267c	p.Cys110Tyr
1417793	G	A	synonymous_variant	Rv1268c_Rv1268c	p.Thr188Thr
1426589	C	T	synonymous_variant	Rv1277_Rv1277	p.Asn142Asn
1426928	C	T	synonymous_variant	Rv1277_Rv1277	p.Phe255Phe
1443354	C	T	synonymous_variant	Rv1289_Rv1289	p.Ala196Ala
1445977	C	T	intergenic_region	Rv1291c_Rv1291c-argV_Rvnt18
1470261	G	A	intergenic_region	Rv1314c_Rv1314c-murA_Rv1315
1499347	C	G	missense_variant	pncB1_Rv1330c	p.Gly405Arg
1509067	C	T	synonymous_variant	mbtL_Rv1344	p.Leu34Leu
1514010	G	T	missense_variant	irtA_Rv1348	p.Val322Phe
1514231	C	T	synonymous_variant	irtA_Rv1348	p.Thr395Thr
1520109	A	C	missense_variant	Rv1354c_Rv1354c	p.Phe590Val
1521526	T	C	synonymous_variant	Rv1354c_Rv1354c	p.Glu117Glu
1522862	C	T	missense_variant	moeY_Rv1355c	p.Val391Ile
1525160	G	A	intergenic_region	Rv1356c_Rv1356c-Rv1357c_Rv1357c
1534083	G	A	synonymous_variant	Rv1362c_Rv1362c	p.Ala176Ala
1534548	G	A	synonymous_variant	Rv1362c_Rv1362c	p.Ile21Ile
1535643	C	T	non_coding_exon_variant	mcr15_RVnc0015	n.74G>A
1537947	C	T	missense_variant	rsfA_Rv1365c	p.Ala75Thr
1545119	C	T	missense_variant	Rv1372_Rv1372	p.Pro99Ser
1549429	C	T	synonymous_variant	Rv1376_Rv1376	p.Phe94Phe
1560912	G	A	synonymous_variant	pyrF_Rv1385	p.Glu156Glu
1563686	G	T	intergenic_region	PPE20_Rv1387-mihF_Rv1388
1568178	C	T	synonymous_variant	Rv1393c_Rv1393c	p.Pro470Pro
1575275	C	A	missense_variant	nlhH_Rv1399c	p.Gly179Cys
1575793	A	G	missense_variant	nlhH_Rv1399c	p.Val6Ala
1577367	C	T	synonymous_variant	Rv1401_Rv1401	p.Phe146Phe
1580181	G	A	missense_variant	Rv1403c_Rv1403c	p.Pro81Leu
1581377	C	T	missense_variant	Rv1405c_Rv1405c	p.Gly198Asp
1589739	C	T	synonymous_variant	Rv1413_Rv1413	p.Gly118Gly
1590555	C	T	synonymous_variant	ribA2_Rv1415	p.Thr53Thr
1593393	G	C	intergenic_region	lprH_Rv1418-Rv1419_Rv1419
1594335	C	T	synonymous_variant	uvrC_Rv1420	p.Arg98Arg
1594759	C	G	missense_variant	uvrC_Rv1420	p.Leu240Val
1596515	C	T	synonymous_variant	Rv1421_Rv1421	p.Ser179Ser
1601528	C	T	missense_variant	lipO_Rv1426c	p.Cys265Tyr
1602051	C	A	missense_variant	lipO_Rv1426c	p.Val91Leu
1604290	A	T	missense_variant	Rv1428c_Rv1428c	p.Val157Asp
1610007	C	T	synonymous_variant	Rv1432_Rv1432	p.Asp53Asp
1616831	A	G	intergenic_region	tpi_Rv1438-Rv1439c_Rv1439c
1617833	C	T	intergenic_region	Rv1439c_Rv1439c-secG_Rv1440
1625259	A	C	missense_variant	opcA_Rv1446c	p.Ile36Ser
1626457	C	T	stop_gained	zwf2_Rv1447c	p.Trp169*
1644633	C	T	synonymous_variant	Rv1459c_Rv1459c	p.Pro502Pro
1647830	G	A	missense_variant	Rv1461_Rv1461	p.Gly281Asp
1652521	C	T	missense_variant	csd_Rv1464	p.Thr335Met
1658535	G	T	missense_variant	ctpD_Rv1469	p.Val525Phe
1659902	T	C	missense_variant	echA12_Rv1472	p.Val47Ala
1665798	C	T	synonymous_variant	acn_Rv1475c	p.Arg83Arg
1691520	T	G	missense_variant	Rv1500_Rv1500	p.Leu224Arg
1697267	T	C	synonymous_variant	Rv1507c_Rv1507c	p.Leu52Leu
1701117	G	A	intergenic_region	Rv1509_Rv1509-Rv1510_Rv1510
1703171	G	A	missense_variant	gmdA_Rv1511	p.Arg33Gln
1718444	T	C	synonymous_variant	Rv1523_Rv1523	p.Arg264Arg
1721490	C	G	missense_variant	Rv1526c_Rv1526c	p.Ala191Pro
1723133	C	T	synonymous_variant	pks5_Rv1527c	p.Arg1759Arg
1726419	G	A	missense_variant	pks5_Rv1527c	p.Thr664Ile
1727496	T	C	missense_variant	pks5_Rv1527c	p.Asp305Gly
1728615	A	C	intergenic_region	pks5_Rv1527c-papA4_Rv1528c
1731563	A	T	missense_variant	adh_Rv1530	p.His64Leu
1735903	A	G	intergenic_region	Rv1534_Rv1534-Rv1535_Rv1535
1736929	G	A	synonymous_variant	ileS_Rv1536	p.Gln137Gln
1739092	C	T	synonymous_variant	ileS_Rv1536	p.Leu858Leu
1739390	A	G	missense_variant	ileS_Rv1536	p.Thr958Ala
1745446	T	A	missense_variant	Rv1543_Rv1543	p.Leu128His
1754299	A	C	missense_variant	fadD11_Rv1550	p.Glu195Ala
1754983	C	T	missense_variant	fadD11_Rv1550	p.Ala423Val
1758790	C	T	synonymous_variant	frdA_Rv1552	p.Pro370Pro
1769979	G	A	synonymous_variant	treX_Rv1564c	p.His541His
1791823	T	C	missense_variant	Rv1591_Rv1591	p.Leu85Ser
1814135	A	G	missense_variant	lgt_Rv1614	p.Glu322Gly
1818370	G	T	synonymous_variant	tesB1_Rv1618	p.Ser252Ser
1823579	C	T	synonymous_variant	cydB_Rv1622c	p.Leu274Leu
1826343	C	T	synonymous_variant	Rv1624c_Rv1624c	p.Arg81Arg
1826364	C	T	synonymous_variant	Rv1624c_Rv1624c	p.Leu74Leu
1826624	G	A	missense_variant	cya_Rv1625c	p.Ala441Val
1827553	C	G	missense_variant	cya_Rv1625c	p.Leu131Phe
1829576	C	T	synonymous_variant	Rv1627c_Rv1627c	p.Glu166Glu
1831531	G	A	synonymous_variant	polA_Rv1629	p.Leu289Leu
1832642	G	T	missense_variant	polA_Rv1629	p.Gly660Cys
1832643	G	C	missense_variant	polA_Rv1629	p.Gly660Ala
1839306	A	G	missense_variant	Rv1634_Rv1634	p.Ile47Val
1839329	G	A	synonymous_variant	Rv1634_Rv1634	p.Arg54Arg
1841115	C	T	synonymous_variant	Rv1635c_Rv1635c	p.Leu376Leu
1847196	G	A	synonymous_variant	Rv1639c_Rv1639c	p.Ala421Ala
1848147	C	A	synonymous_variant	Rv1639c_Rv1639c	p.Val104Val
1849191	T	C	missense_variant	lysX_Rv1640c	p.Ile949Val
1850415	T	G	missense_variant	lysX_Rv1640c	p.Ser541Arg
1853974	C	T	synonymous_variant	tsnR_Rv1644	p.Gly123Gly
1854045	A	G	missense_variant	tsnR_Rv1644	p.Tyr147Cys
1859989	C	T	missense_variant	pheT_Rv1650	p.Arg78Trp
1873954	G	T	missense_variant	argH_Rv1659	p.Arg439Leu
1876393	C	T	missense_variant	pks7_Rv1661	p.Pro364Ser
1876739	T	G	missense_variant	pks7_Rv1661	p.Val479Gly
1886263	C	G	missense_variant	pks8_Rv1662	p.His1520Gln
1887284	G	A	missense_variant	pks17_Rv1663	p.Arg258Gln
1888128	A	G	missense_variant	pks9_Rv1664	p.Thr35Ala
1897646	G	C	missense_variant	Rv1672c_Rv1672c	p.Pro188Ala
1901623	G	T	missense_variant	Rv1676_Rv1676	p.Ala193Ser
1901894	C	G	synonymous_variant	dsbF_Rv1677	p.Pro49Pro
1902156	G	A	missense_variant	dsbF_Rv1677	p.Gly137Arg
1902220	G	A	missense_variant	dsbF_Rv1677	p.Gly158Asp
1907177	C	T	missense_variant	Rv1682_Rv1682	p.Arg259Trp
1910133	A	G	missense_variant	Rv1683_Rv1683	p.Tyr847Cys
1916998	A	T	missense_variant	Rv1692_Rv1692	p.Asn101Tyr
1923985	G	A	missense_variant	pyrG_Rv1699	p.Val53Ile
1939763	A	G	synonymous_variant	cmk_Rv1712	p.Pro55Pro
1940307	G	T	missense_variant	engA_Rv1713	p.Trp7Leu
1943723	C	T	synonymous_variant	Rv1716_Rv1716	p.Leu50Leu
1948644	G	A	missense_variant	Rv1722_Rv1722	p.Ala262Thr
1950636	C	T	missense_variant	Rv1724c_Rv1724c	p.Arg139His
1956523	A	C	synonymous_variant	Rv1730c_Rv1730c	p.Thr241Thr
1956713	C	T	missense_variant	Rv1730c_Rv1730c	p.Gly178Asp
1956930	T	G	missense_variant	Rv1730c_Rv1730c	p.Thr106Pro
1957651	C	T	intergenic_region	Rv1730c_Rv1730c-gabD2_Rv1731
1963383	G	A	synonymous_variant	narX_Rv1736c	p.Tyr268Tyr
1967783	A	G	missense_variant	vapB34_Rv1740	p.Thr27Ala
1978807	G	T	missense_variant	fadD1_Rv1750c	p.Ala254Asp
1979026	C	T	missense_variant	fadD1_Rv1750c	p.Ser181Asn
1994379	C	T	synonymous_variant	Rv1760_Rv1760	p.Pro409Pro
2008669	T	A	missense_variant	Rv1774_Rv1774	p.Cys280Ser
2013943	G	C	missense_variant	Rv1779c_Rv1779c	p.Asp179Glu
2017560	A	T	intergenic_region	malQ_Rv1781c-eccB5_Rv1782
2022643	G	T	synonymous_variant	eccC5_Rv1783	p.Arg1129Arg
2023211	G	T	missense_variant	eccC5_Rv1783	p.Val1319Phe
2030487	C	T	intragenic_variant	esxM_Rv1792	n.2030487C>T
2030488	A	C	intragenic_variant	esxM_Rv1792	n.2030488A>C
2030489	T	A	intragenic_variant	esxM_Rv1792	n.2030489T>A
2030521	A	C	intragenic_variant	esxM_Rv1792	n.2030521A>C
2035937	G	A	missense_variant	eccE5_Rv1797	p.Arg152His
2047442	C	A	intergenic_region	Rv1804c_Rv1804c-Rv1805c_Rv1805c
2053320	G	T	intergenic_region	Rv1810_Rv1810-mgtC_Rv1811
2057593	G	A	synonymous_variant	Rv1815_Rv1815	p.Pro22Pro
2058989	A	C	intergenic_region	Rv1816_Rv1816-Rv1817_Rv1817
2066471	T	C	synonymous_variant	secA2_Rv1821	p.Gly5Gly
2068353	G	A	missense_variant	secA2_Rv1821	p.Gly633Ser
2069464	G	A	missense_variant	pgsA2_Rv1822	p.Val129Ile
2077218	G	A	missense_variant	gcvB_Rv1832	p.Ala448Thr
2083124	T	C	missense_variant	Rv1836c_Rv1836c	p.Ser505Gly
2083610	G	C	missense_variant	Rv1836c_Rv1836c	p.Leu343Val
2090306	G	A	missense_variant	Rv1841c_Rv1841c	p.Pro138Leu
2092391	G	T	synonymous_variant	guaB1_Rv1843c	p.Ile436Ile
2092970	C	T	synonymous_variant	guaB1_Rv1843c	p.Leu243Leu
2096094	C	T	synonymous_variant	blaR_Rv1845c	p.Thr25Thr
2096430	A	C	missense_variant	blaI_Rv1846c	p.Leu57Arg
2104779	C	T	synonymous_variant	Rv1856c_Rv1856c	p.Gly15Gly
2105021	G	T	missense_variant	modA_Rv1857	p.Ala13Ser
2110812	G	T	missense_variant	Rv1863c_Rv1863c	p.Leu184Ile
2120953	C	G	missense_variant	Rv1870c_Rv1870c	p.Glu160Gln
2122826	G	A	missense_variant	lldD2_Rv1872c	p.Thr109Ile
2131540	C	T	synonymous_variant	cyp140_Rv1880c	p.Leu106Leu
2132062	C	G	missense_variant	lppE_Rv1881c	p.Gly90Arg
2132232	G	A	missense_variant	lppE_Rv1881c	p.Ala33Val
2138767	G	C	intergenic_region	Rv1888A_Rv1888A-Rv1890c_Rv1890c	n.2138767G>C
2143973	A	G	synonymous_variant	Rv1896c_Rv1896c	p.Asp158Asp
2146024	G	A	synonymous_variant	lppD_Rv1899c	p.Pro74Pro
2147429	G	C	missense_variant	lipJ_Rv1900c	p.His69Asp
2177968	G	T	synonymous_variant	fadD31_Rv1925	p.Ala294Ala
2185358	G	A	synonymous_variant	fadE17_Rv1934c	p.Thr277Thr
2216370	G	C	missense_variant	mce3F_Rv1971	p.Gly372Arg
2218051	C	T	intergenic_region	Rv1974_Rv1974-Rv1975_Rv1975
2218488	G	C	missense_variant	Rv1975_Rv1975	p.Ser146Thr
2237497	G	C	missense_variant	Rv1993c_Rv1993c	p.Leu27Val
2238930	A	C	intergenic_region	Rv1995_Rv1995-Rv1996_Rv1996
2239055	C	T	missense_variant	Rv1996_Rv1996	p.Pro18Ser
2240062	C	G	intergenic_region	Rv1996_Rv1996-ctpF_Rv1997
2241646	C	T	synonymous_variant	ctpF_Rv1997	p.Ala496Ala
2242808	G	A	missense_variant	ctpF_Rv1997	p.Ala884Thr
2245149	G	T	intergenic_region	Rv1999c_Rv1999c-Rv2000_Rv2000
2249035	A	G	missense_variant	Rv2003c_Rv2003c	p.Met129Thr
2249789	G	A	synonymous_variant	Rv2004c_Rv2004c	p.Leu396Leu
2255942	G	T	missense_variant	otsB1_Rv2006	p.Arg1314Leu
2260467	G	A	intergenic_region	Rv2012_Rv2012-Rv2015c_Rv2015c
2263156	G	A	intergenic_region	Rv2015c_Rv2015c-Rv2016_Rv2016
2309356	G	A	missense_variant	ppm1_Rv2051c	p.Thr467Ile
2309472	C	A	synonymous_variant	ppm1_Rv2051c	p.Leu428Leu
2310831	C	T	intergenic_region	ppm1_Rv2051c-Rv2052c_Rv2052c
2321358	G	C	missense_variant	mazF7_Rv2063A	p.Arg101Pro
2322760	C	G	missense_variant	cobH_Rv2065	p.Ala70Gly
2331255	C	T	missense_variant	Rv2074_Rv2074	p.Ala88Val
2335500	C	T	missense_variant	Rv2079_Rv2079	p.Ala49Val
2342403	C	G	missense_variant	Rv2084_Rv2084	p.Ala199Gly
2344227	G	A	intergenic_region	Rv2086_Rv2086-pknJ_Rv2088
2349634	C	T	synonymous_variant	helY_Rv2092c	p.Thr807Thr
2355874	G	C	synonymous_variant	pafA_Rv2097c	p.Ala268Ala
2368647	C	T	intergenic_region	PPE36_Rv2108-prcA_Rv2109c
2374442	G	A	synonymous_variant	Rv2114_Rv2114	p.Ser203Ser
2382954	G	T	missense_variant	metH_Rv2124c	p.Phe1038Leu
2397760	C	G	missense_variant	lppL_Rv2138	p.Ala144Gly
2399887	C	T	missense_variant	TB18.6_Rv2140c	p.Glu148Lys
2400031	G	A	missense_variant	TB18.6_Rv2140c	p.Arg100Cys
2401690	G	A	synonymous_variant	Rv2141c_Rv2141c	p.His11His
2403209	A	G	missense_variant	Rv2143_Rv2143	p.Glu78Gly
2413326	G	A	missense_variant	murG_Rv2153c	p.Ala9Val
2419754	G	A	synonymous_variant	murE_Rv2158c	p.Ala285Ala
2425097	A	C	missense_variant	pbpB_Rv2163c	p.Val664Gly
2434563	T	C	intergenic_region	Rv2172c_Rv2172c-idsA2_Rv2173
2448288	G	A	stop_gained	fadD15_Rv2187	p.Trp43*
2450045	G	A	missense_variant	pimB_Rv2188c	p.Thr369Met
2451081	C	G	missense_variant	pimB_Rv2188c	p.Glu24Gln
2470485	G	T	intergenic_region	Rv2205c_Rv2205c-Rv2206_Rv2206
2494233	G	A	synonymous_variant	Rv2223c_Rv2223c	p.Val389Val
2500892	C	T	intergenic_region	rnpB_Rvns01-Rv2227_Rv2227
2503549	C	A	missense_variant	Rv2230c_Rv2230c	p.Ala354Ser
2508395	G	A	synonymous_variant	Rv2235_Rv2235	p.Pro253Pro
2509181	C	G	synonymous_variant	cobD_Rv2236c	p.Val65Val
2514755	G	A	synonymous_variant	aceE_Rv2241	p.Gly739Gly
2517288	C	T	synonymous_variant	fabD_Rv2243	p.Leu168Leu
2517610	G	A	missense_variant	fabD_Rv2243	p.Ser275Asn
2528931	G	A	synonymous_variant	Rv2254c_Rv2254c	p.Asn15Asn
2530434	G	T	missense_variant	Rv2257c_Rv2257c	p.Pro130His
2532123	G	C	intergenic_region	Rv2258c_Rv2258c-mscR_Rv2259
2537211	G	C	synonymous_variant	Rv2264c_Rv2264c	p.Pro380Pro
2538793	G	A	missense_variant	Rv2265_Rv2265	p.Gly32Ser
2544979	T	A	missense_variant	lppN_Rv2270	p.His94Gln
2547274	A	G	missense_variant	Rv2275_Rv2275	p.Asp131Gly
2552592	A	C	intragenic_variant	Rv2280_Rv2280	n.2552592A>C
2553682	C	T	synonymous_variant	pitB_Rv2281	p.Tyr170Tyr
2569228	G	T	synonymous_variant	Rv2298_Rv2298	p.Gly49Gly
2569593	A	G	missense_variant	Rv2298_Rv2298	p.His171Arg
2573434	G	T	missense_variant	cut2_Rv2301	p.Trp140Cys
2574598	C	T	missense_variant	Rv2303c_Rv2303c	p.Ser141Asn
2579856	A	G	missense_variant	Rv2307B_Rv2307B	p.Met27Thr
2582324	G	A	intergenic_region	metV_Rvnt24-Rv2309A_Rv2309A
2602575	G	A	missense_variant	narK1_Rv2329c	p.Pro296Leu
2608256	G	A	synonymous_variant	stp_Rv2333c	p.Asp22Asp
2611704	A	C	synonymous_variant	Rv2336_Rv2336	p.Arg290Arg
2622402	G	A	synonymous_variant	dnaG_Rv2343c	p.Ala17Ala
2622508	C	T	synonymous_variant	dgt_Rv2344c	p.Leu415Leu
2624270	C	A	missense_variant	Rv2345_Rv2345	p.Asn150Lys
2643653	G	A	synonymous_variant	recO_Rv2362c	p.Gly202Gly
2652908	C	G	missense_variant	dnaJ2_Rv2373c	p.Glu360Asp
2660319	G	A	synonymous_variant	mbtF_Rv2379c	p.Asp589Asp
2663210	G	A	synonymous_variant	mbtE_Rv2380c	p.Ala1302Ala
2688225	G	C	missense_variant	ggtB_Rv2394	p.Met72Ile
2696977	G	C	synonymous_variant	subI_Rv2400c	p.Ala246Ala
2704291	G	A	synonymous_variant	Rv2406c_Rv2406c	p.Ile49Ile
2704588	C	T	intergenic_region	Rv2406c_Rv2406c-Rv2407_Rv2407
2705561	A	G	intergenic_region	Rv2407_Rv2407-PE24_Rv2408
2719850	G	A	missense_variant	Rv2423_Rv2423	p.Arg85His
2725472	G	A	synonymous_variant	proA_Rv2427c	p.Thr2Thr
2726051	G	A	intragenic_variant	oxyR'_Rv2427A	n.2726051G>A
2727037	A	T	missense_variant	ahpD_Rv2429	p.Met78Leu
2729772	G	C	synonymous_variant	Rv2434c_Rv2434c	p.Pro263Pro
2731741	G	A	synonymous_variant	Rv2435c_Rv2435c	p.Leu337Leu
2739385	T	C	missense_variant	obg_Rv2440c	p.Asn101Ser
2740714	C	T	synonymous_variant	dctA_Rv2443	p.Thr2Thr
2740845	C	T	missense_variant	dctA_Rv2443	p.Ser46Leu
2745739	G	A	intergenic_region	ndkA_Rv2445c-Rv2446c_Rv2446c
2745839	G	A	synonymous_variant	Rv2446c_Rv2446c	p.Ala100Ala
2753041	C	T	missense_variant	mobA_Rv2453c	p.Ala195Thr
2755112	G	A	synonymous_variant	Rv2455c_Rv2455c	p.Ile531Ile
2757357	C	T	missense_variant	Rv2456c_Rv2456c	p.Gly279Glu
2759534	C	G	intergenic_region	clpX_Rv2457c-mmuM_Rv2458
2764206	A	G	synonymous_variant	tig_Rv2462c	p.Asp362Asp
2773955	G	C	missense_variant	aglA_Rv2471	p.Ser131Thr
2783625	G	C	missense_variant	Rv2477c_Rv2477c	p.Gln140Glu
2787989	C	T	missense_variant	plsB2_Rv2482c	p.Arg432His
2788966	G	T	synonymous_variant	plsB2_Rv2482c	p.Ala106Ala
2789661	C	A	synonymous_variant	plsC_Rv2483c	p.Pro454Pro
2790547	A	C	missense_variant	plsC_Rv2483c	p.Phe159Cys
2791257	A	T	missense_variant	Rv2484c_Rv2484c	p.Ile413Asn
2792380	G	A	synonymous_variant	Rv2484c_Rv2484c	p.Leu39Leu
2799936	C	T	synonymous_variant	Rv2488c_Rv2488c	p.Leu315Leu
2809895	G	A	synonymous_variant	bkdC_Rv2495c	p.Leu15Leu
2815277	C	T	missense_variant	accA1_Rv2501c	p.Arg535Gln
2817158	C	A	missense_variant	accD1_Rv2502c	p.Met439Ile
2824432	G	A	synonymous_variant	Rv2508c_Rv2508c	p.Thr54Thr
2824851	C	T	synonymous_variant	Rv2509_Rv2509	p.Arg58Arg
2828058	G	A	intergenic_region	hisT_Rvnt29-Rv2512c_Rv2512c
2828104	C	T	intergenic_region	hisT_Rvnt29-Rv2512c_Rv2512c
2830126	A	G	missense_variant	Rv2512a_Rv2512a	p.Asp58Gly
2846602	C	A	missense_variant	fas_Rv2524c	p.Gly911Cys
2847509	C	T	synonymous_variant	fas_Rv2524c	p.Pro608Pro
2855291	C	T	missense_variant	adi_Rv2531c	p.Val831Met
2856465	G	A	synonymous_variant	adi_Rv2531c	p.Arg439Arg
2869242	T	C	intergenic_region	vapC19_Rv2548-Rv2548A_Rv2548A
2879138	C	T	synonymous_variant	Rv2559c_Rv2559c	p.Gln264Gln
2881244	A	G	intergenic_region	Rv2560_Rv2560-Rv2561_Rv2561
2883735	A	G	missense_variant	glnQ_Rv2564	p.Asn132Asp
2893883	A	G	missense_variant	Rv2569c_Rv2569c	p.Ser176Pro
2894594	G	A	missense_variant	Rv2570_Rv2570	p.Gly28Asp
2894642	A	G	missense_variant	Rv2570_Rv2570	p.Glu44Gly
2897528	G	A	synonymous_variant	aspS_Rv2572c	p.Ala92Ala
2899890	G	T	missense_variant	Rv2575_Rv2575	p.Gln184His
2906008	C	T	missense_variant	hisS_Rv2580c	p.Asp29Asn
2913316	C	A	synonymous_variant	secF_Rv2586c	p.Val232Val
2915482	C	A	synonymous_variant	secD_Rv2587c	p.Gly85Gly
2925683	G	A	synonymous_variant	vapB40_Rv2595	p.Leu64Leu
2926882	C	T	synonymous_variant	Rv2597_Rv2597	p.Arg176Arg
2940608	C	T	missense_variant	pgsA1_Rv2612c	p.Ser2Asn
2945042	C	G	intergenic_region	PE_PGRS45_Rv2615c-Rv2616_Rv2616
2948650	T	C	synonymous_variant	Rv2622_Rv2622	p.Arg5Arg
2953176	G	A	intergenic_region	hrp1_Rv2626c-Rv2627c_Rv2627c
2963627	G	A	missense_variant	dedA_Rv2637	p.Met14Ile
2963892	G	A	missense_variant	dedA_Rv2637	p.Ala103Thr
2986263	A	G	missense_variant	Rv2670c_Rv2670c	p.Val193Ala
2987918	G	A	synonymous_variant	Rv2672_Rv2672	p.Arg79Arg
2990752	A	C	missense_variant	msrB_Rv2674	p.Lys16Thr
2992374	G	T	synonymous_variant	Rv2676c_Rv2676c	p.Ala85Ala
2992564	G	A	missense_variant	Rv2676c_Rv2676c	p.Ser22Leu
2993523	T	C	missense_variant	hemY_Rv2677c	p.Gln157Arg
2996912	C	T	synonymous_variant	Rv2681_Rv2681	p.Ala58Ala
3001654	G	A	synonymous_variant	arsA_Rv2684	p.Leu347Leu
3011102	C	T	synonymous_variant	Rv2693c_Rv2693c	p.Lys89Lys
3011506	T	C	missense_variant	Rv2694c_Rv2694c	p.Ile88Val
3015379	G	A	synonymous_variant	Rv2700_Rv2700	p.Pro59Pro
3025431	C	T	intergenic_region	Rv2712c_Rv2712c-sthA_Rv2713
3031285	A	T	missense_variant	Rv2719c_Rv2719c	p.Leu85Met
3032887	G	A	missense_variant	Rv2721c_Rv2721c	p.Pro578Leu
3034729	A	G	missense_variant	Rv2722_Rv2722	p.Gln32Arg
3036413	G	A	synonymous_variant	fadE20_Rv2724c	p.Ala293Ala
3038678	C	T	synonymous_variant	hflX_Rv2725c	p.Val79Val
3041902	C	T	missense_variant	Rv2729c_Rv2729c	p.Glu192Lys
3056367	C	T	intergenic_region	Rv2742c_Rv2742c-Rv2743c_Rv2743c
3058138	G	A	intergenic_region	35kd_ag_Rv2744c-clgR_Rv2745c
3064632	G	A	synonymous_variant	Rv2752c_Rv2752c	p.Ala520Ala
3065305	G	A	missense_variant	Rv2752c_Rv2752c	p.Ala296Val
3070311	C	A	synonymous_variant	vapC21_Rv2757c	p.Ser92Ser
3073946	A	G	missense_variant	thyA_Rv2764c	p.Phe176Leu
3074830	C	T	synonymous_variant	Rv2765_Rv2765	p.Tyr65Tyr
3086261	T	C	missense_variant	Rv2779c_Rv2779c	p.Gln165Arg
3092402	A	C	missense_variant	gpsI_Rv2783c	p.Phe66Val
3097349	C	T	stop_gained	sirR_Rv2788	p.Gln131*
3114814	G	A	intergenic_region	Rv2807_Rv2807-Rv2808_Rv2808
3122943	A	G	intergenic_region	Rv2813_Rv2813-Rv2816c_Rv2816c
3122949	C	T	intergenic_region	Rv2813_Rv2813-Rv2816c_Rv2816c
3122951	T	A	intergenic_region	Rv2813_Rv2813-Rv2816c_Rv2816c
3128442	G	A	synonymous_variant	Rv2821c_Rv2821c	p.Ser174Ser
3137681	G	A	synonymous_variant	echA16_Rv2831	p.Val137Val
3164730	G	A	synonymous_variant	Rv2854_Rv2854	p.Lys193Lys
3169993	A	G	missense_variant	aldC_Rv2858c	p.Leu244Pro
3172925	C	T	missense_variant	glnA4_Rv2860c	p.Val26Ile
3188428	C	T	synonymous_variant	merT_Rv2877c	p.Pro148Pro
3190342	G	A	intergenic_region	mpt53_Rv2878c-cdsA_Rv2881c	n.3190342G>A
3197917	G	A	synonymous_variant	amiC_Rv2888c	p.Gly123Gly
3202130	G	A	intergenic_region	PPE45_Rv2892c-Rv2893_Rv2893
3202629	C	T	synonymous_variant	Rv2893_Rv2893	p.His70His
3205565	G	A	synonymous_variant	Rv2896c_Rv2896c	p.Asp290Asp
3206473	G	A	synonymous_variant	Rv2897c_Rv2897c	p.Val490Val
3208394	G	A	intergenic_region	Rv2898c_Rv2898c-fdhD_Rv2899c
3214299	G	A	intergenic_region	rplS_Rv2904c-lppW_Rv2905
3214481	G	T	intergenic_region	rplS_Rv2904c-lppW_Rv2905
3229028	G	T	synonymous_variant	glnD_Rv2918c	p.Pro551Pro
3229692	G	A	missense_variant	glnD_Rv2918c	p.Ala330Val
3233605	G	A	synonymous_variant	ftsY_Rv2921c	p.Leu179Leu
3241244	G	A	missense_variant	Rv2927c_Rv2927c	p.Thr239Ile
3242138	A	C	intergenic_region	Rv2927c_Rv2927c-tesA_Rv2928
3258621	C	G	synonymous_variant	ppsC_Rv2933	p.Ala979Ala
3264912	C	A	missense_variant	ppsD_Rv2934	p.Pro889Thr
3266196	G	A	missense_variant	ppsD_Rv2934	p.Val1317Met
3274504	G	A	missense_variant	drrC_Rv2938	p.Gly145Ser
3274545	G	A	synonymous_variant	drrC_Rv2938	p.Leu158Leu
3280132	G	A	missense_variant	mas_Rv2940c	p.Arg862Trp
3282661	C	T	missense_variant	mas_Rv2940c	p.Gly19Arg
3283553	C	T	synonymous_variant	fadD28_Rv2941	p.Leu73Leu
3293423	A	G	synonymous_variant	pks1_Rv2946c	p.Asp977Asp
3293601	T	C	missense_variant	pks1_Rv2946c	p.Gln918Arg
3295124	C	T	synonymous_variant	pks1_Rv2946c	p.Arg410Arg
3299413	G	A	missense_variant	fadD22_Rv2948c	p.Ala181Val
3303172	G	A	synonymous_variant	Rv2951c_Rv2951c	p.Pro359Pro
3306594	T	G	intergenic_region	Rv2953_Rv2953-Rv2954c_Rv2954c
3308446	T	C	missense_variant	Rv2955c_Rv2955c	p.Thr34Ala
3309009	C	A	missense_variant	Rv2956_Rv2956	p.Ser114Arg
3312942	G	A	intergenic_region	Rv2959c_Rv2959c-Rv2960c_Rv2960c
3313955	G	A	missense_variant	Rv2962c_Rv2962c	p.Arg390Trp
3314243	G	A	stop_gained	Rv2962c_Rv2962c	p.Gln294*
3326150	A	G	missense_variant	Rv2971_Rv2971	p.Asp17Gly
3328495	G	C	synonymous_variant	recG_Rv2973c	p.Arg484Arg
3336528	T	A	intergenic_region	Rv2980_Rv2980-ddlA_Rv2981c
3338834	C	A	missense_variant	gpdA2_Rv2982c	p.Gly56Cys
3351472	G	A	stop_gained	Rv2994_Rv2994	p.Trp68*
3354473	G	A	synonymous_variant	serA1_Rv2996c	p.Ile199Ile
3363222	G	A	intergenic_region	ilvB1_Rv3003c-cfp6_Rv3004
3365841	G	A	missense_variant	Rv3007c_Rv3007c	p.Pro204Ser
3386492	A	G	missense_variant	Rv3027c_Rv3027c	p.Met143Thr
3393361	C	G	intergenic_region	Rv3032A_Rv3032A-Rv3033_Rv3033
3394177	C	T	missense_variant	Rv3034c_Rv3034c	p.Ala249Thr
3401035	C	T	synonymous_variant	Rv3040c_Rv3040c	p.Leu8Leu
3401850	G	A	synonymous_variant	Rv3041c_Rv3041c	p.Asp23Asp
3406798	G	A	missense_variant	adhC_Rv3045	p.Ala172Thr
3407028	C	T	synonymous_variant	adhC_Rv3045	p.Asn248Asn
3424256	C	G	missense_variant	fadE22_Rv3061c	p.Gly391Ala
3424462	C	T	synonymous_variant	fadE22_Rv3061c	p.Leu322Leu
3427632	C	T	synonymous_variant	cstA_Rv3063	p.Ala130Ala
3431407	G	T	intergenic_region	Rv3066_Rv3066-Rv3067_Rv3067
3442240	C	A	stop_gained	Rv3079c_Rv3079c	p.Glu120*
3447480	A	C	missense_variant	virS_Rv3082c	p.Leu316Arg
3448714	G	C	missense_variant	Rv3083_Rv3083	p.Asp71His
3453382	C	T	missense_variant	Rv3087_Rv3087	p.Ala153Val
3457514	C	G	intergenic_region	fadD13_Rv3089-Rv3090_Rv3090
3460765	G	C	synonymous_variant	Rv3091_Rv3091	p.Pro550Pro
3474597	C	A	synonymous_variant	fprA_Rv3106	p.Val197Val
3479561	G	A	missense_variant	moaC1_Rv3111	p.Asp131Asn
3493873	G	A	intragenic_variant	Rv3128c_Rv3128c	n.3493873G>A
3497586	C	G	synonymous_variant	devS_Rv3132c	p.Ala560Ala
3508157	G	C	missense_variant	fadB4_Rv3141	p.Glu21Asp
3525374	A	G	missense_variant	nuoM_Rv3157	p.Thr415Ala
3526986	A	G	synonymous_variant	nuoN_Rv3158	p.Ala399Ala
3530145	C	A	missense_variant	Rv3161c_Rv3161c	p.Asp332Tyr
3530744	G	C	missense_variant	Rv3161c_Rv3161c	p.Pro132Arg
3531656	C	T	missense_variant	Rv3163c_Rv3163c	p.Ala420Thr
3531706	A	G	missense_variant	Rv3163c_Rv3163c	p.Met403Thr
3533759	G	A	synonymous_variant	moxR3_Rv3164c	p.Pro49Pro
3534304	C	G	missense_variant	Rv3165c_Rv3165c	p.Gly31Ala
3536008	G	T	missense_variant	Rv3167c_Rv3167c	p.Pro17Gln
3538128	G	A	synonymous_variant	Rv3169_Rv3169	p.Ser297Ser
3547956	G	A	synonymous_variant	Rv3179_Rv3179	p.Ser113Ser
3554354	A	G	synonymous_variant	Rv3188_Rv3188	p.Lys19Lys
3555728	C	T	synonymous_variant	Rv3190c_Rv3190c	p.Val320Val
3563920	C	T	missense_variant	Rv3194c_Rv3194c	p.Glu123Lys
3571262	G	A	intergenic_region	uvrD2_Rv3198c-Rv3198A_Rv3198A
3583546	C	T	synonymous_variant	moeB1_Rv3206c	p.Ala55Ala
3585644	A	G	missense_variant	Rv3208_Rv3208	p.Gln214Arg
3593456	C	T	intragenic_variant	Rv3216_Rv3216	n.3593456C>T
3597682	C	T	missense_variant	TB7.3_Rv3221c	p.Val29Ile
3600390	G	A	missense_variant	Rv3224_Rv3224	p.Met180Ile
3608865	C	T	synonymous_variant	Rv3231c_Rv3231c	p.Gln3Gln
3619667	T	C	missense_variant	secA1_Rv3240c	p.Ser289Gly
3626467	C	T	synonymous_variant	mtrB_Rv3245c	p.Leu49Leu
3629203	G	A	missense_variant	sahH_Rv3248c	p.Pro149Ser
3645003	A	G	synonymous_variant	manB_Rv3264c	p.Gly325Gly
3647466	G	A	missense_variant	rmlD_Rv3266c	p.Ala115Val
3647591	A	G	synonymous_variant	rmlD_Rv3266c	p.Asn73Asn
3661802	C	T	missense_variant	birA_Rv3279c	p.Gly71Ser
3664603	A	T	missense_variant	Rv3282_Rv3282	p.Thr129Ser
3670118	G	T	synonymous_variant	Rv3289c_Rv3289c	p.Gly98Gly
3671532	G	C	missense_variant	lat_Rv3290c	p.Ala88Gly
3671843	A	C	intergenic_region	lat_Rv3290c-lrpA_Rv3291c
3672105	G	C	missense_variant	lrpA_Rv3291c	p.His65Asp
3675044	C	T	synonymous_variant	pcd_Rv3293	p.Tyr481Tyr
3678091	G	A	synonymous_variant	lhr_Rv3296	p.Pro439Pro
3683237	G	T	synonymous_variant	atsB_Rv3299c	p.Ala909Ala
3683715	T	G	missense_variant	atsB_Rv3299c	p.Gln750Pro
3687273	T	G	missense_variant	phoY1_Rv3301c	p.Lys102Thr
3687372	A	G	missense_variant	phoY1_Rv3301c	p.Leu69Ser
3689492	C	T	missense_variant	lpdA_Rv3303c	p.Ala483Thr
3704261	C	A	missense_variant	sdhC_Rv3316	p.Leu54Ile
3714927	G	T	missense_variant	Rv3329_Rv3329	p.Gly179Val
3715741	G	A	intergenic_region	Rv3329_Rv3329-dacB1_Rv3330
3770325	C	T	missense_variant	folD_Rv3356c	p.Ala109Thr
3774071	A	G	missense_variant	Rv3362c_Rv3362c	p.Phe29Leu
3774506	G	A	synonymous_variant	Rv3364c_Rv3364c	p.Gly123Gly
3784975	G	A	missense_variant	Rv3371_Rv3371	p.Arg15His
3788751	T	C	missense_variant	amiD_Rv3375	p.Leu44Pro
3793634	A	G	missense_variant	dxs2_Rv3379c	p.Cys412Arg
3813759	A	G	missense_variant	guaA_Rv3396c	p.Val107Ala
3815268	G	A	missense_variant	idsA1_Rv3398c	p.Ser280Leu
3820722	G	A	synonymous_variant	Rv3402c_Rv3402c	p.Asp390Asp
3830566	G	A	synonymous_variant	guaB2_Rv3411c	p.Ser318Ser
3851084	A	G	missense_variant	gadB_Rv3432c	p.Ile224Thr
3851887	A	C	missense_variant	Rv3433c_Rv3433c	p.Ser443Ala
3853231	C	A	missense_variant	Rv3434c_Rv3434c	p.Arg233Leu
3854899	T	C	intergenic_region	Rv3435c_Rv3435c-glmS_Rv3436c
3861914	C	T	missense_variant	rpsI_Rv3442c	p.Ala13Thr
3864041	G	A	missense_variant	Rv3446c_Rv3446c	p.Ala164Val
3868738	C	A	synonymous_variant	eccD4_Rv3448	p.Ile129Ile
3874726	C	A	intragenic_variant	Rv3453_Rv3453	n.3874726C>A
3876953	G	A	synonymous_variant	rplQ_Rv3456c	p.Val160Val
3879882	G	A	synonymous_variant	rpsM_Rv3460c	p.Asn63Asn
3880575	G	A	synonymous_variant	infA_Rv3462c	p.Leu27Leu
3883467	A	G	intergenic_region	rmlC_Rv3465-Rv3466_Rv3466
3897374	G	A	missense_variant	Rv3479_Rv3479	p.Ala519Thr
3899654	C	A	missense_variant	Rv3480c_Rv3480c	p.Arg250Leu
3904922	G	C	synonymous_variant	Rv3485c_Rv3485c	p.Gly215Gly
3906926	C	T	missense_variant	lipF_Rv3487c	p.Gly28Arg
3913737	G	A	synonymous_variant	lprN_Rv3495c	p.Ala266Ala
3915791	C	A	synonymous_variant	mce4D_Rv3496c	p.Val32Val
3920109	G	T	synonymous_variant	yrbE4A_Rv3501c	p.Ile251Ile
3921094	C	T	missense_variant	hsd4A_Rv3502c	p.Arg316His
3925928	G	T	missense_variant	fadD17_Rv3506	p.Gly347Cys
3958007	C	T	missense_variant	Rv3521_Rv3521	p.His163Tyr
3961802	A	G	stop_lost&splice_region_variant	Rv3525c_Rv3525c	p.Ter175Glnext*?
3962459	G	A	synonymous_variant	kshA_Rv3526	p.Gly7Gly
3964293	G	T	intergenic_region	Rv3527_Rv3527-Rv3528c_Rv3528c
3967223	G	A	missense_variant	Rv3530c_Rv3530c	p.His200Tyr
3974142	G	A	missense_variant	hsaG_Rv3535c	p.Pro120Leu
3976661	A	G	synonymous_variant	kstD_Rv3537	p.Leu431Leu
3977396	A	C	missense_variant	hsd4B_Rv3538	p.Asp112Ala
3984926	G	A	synonymous_variant	cyp125_Rv3545c	p.Leu174Leu
3988745	C	G	synonymous_variant	Rv3549c_Rv3549c	p.Leu118Leu
3988962	C	G	missense_variant	Rv3549c_Rv3549c	p.Cys46Ser
3989107	C	T	intergenic_region	Rv3549c_Rv3549c-echA20_Rv3550
4003645	C	T	missense_variant	fadE31_Rv3562	p.Ala162Val
4013076	G	A	synonymous_variant	kshB_Rv3571	p.Gly220Gly
4014431	C	T	synonymous_variant	fadE34_Rv3573c	p.Pro594Pro
4019103	G	T	intergenic_region	lppH_Rv3576-Rv3577_Rv3577
4020756	C	G	missense_variant	arsB2_Rv3578	p.Asp205Glu
4022652	G	A	synonymous_variant	cysS1_Rv3580c	p.Ser384Ser
4024079	T	C	missense_variant	ispF_Rv3581c	p.Gln90Arg
4024967	C	G	missense_variant	ispD_Rv3582c	p.Val25Leu
4026800	G	C	synonymous_variant	radA_Rv3585	p.Ala119Ala
4040517	A	G	missense_variant	clpC1_Rv3596c	p.Val63Ala
4044740	G	A	synonymous_variant	panC_Rv3602c	p.Phe157Phe
4047879	C	T	synonymous_variant	Rv3605c_Rv3605c	p.Val101Val
4051537	C	T	synonymous_variant	ftsH_Rv3610c	p.Ala449Ala
4054364	C	T	synonymous_variant	espD_Rv3614c	p.Leu111Leu
4057081	A	G	intergenic_region	espA_Rv3616c-ephA_Rv3617
4057225	G	T	intergenic_region	espA_Rv3616c-ephA_Rv3617
4058711	T	C	missense_variant	Rv3618_Rv3618	p.Leu5Ser
4062221	A	G	intergenic_region	PE32_Rv3622c-lpqG_Rv3623
4064270	G	T	missense_variant	mesJ_Rv3625c	p.Asp201Glu
4067326	C	A	intergenic_region	Rv3627c_Rv3627c-ppa_Rv3628
4069797	C	T	missense_variant	Rv3630_Rv3630	p.Ser208Leu
4081987	G	C	synonymous_variant	Rv3644c_Rv3644c	p.Ala245Ala
4081996	G	C	synonymous_variant	Rv3644c_Rv3644c	p.Pro242Pro
4083360	T	G	missense_variant	Rv3645_Rv3645	p.Ile185Ser
4085200	G	C	missense_variant	topA_Rv3646c	p.Asp686Glu
4086282	G	A	missense_variant	topA_Rv3646c	p.Arg326Trp
4095150	C	T	missense_variant	Rv3655c_Rv3655c	p.Asp51Asn
4096190	G	A	synonymous_variant	Rv3658c_Rv3658c	p.Ala250Ala
4097447	A	G	missense_variant	trbB_Rv3659c	p.Ile183Thr
4101018	C	T	intergenic_region	MTS2823_RVnc0036a-Rv3662c_Rv3662c
4106154	C	T	missense_variant	dppA_Rv3666c	p.Glu311Lys
4115029	G	A	synonymous_variant	Rv3673c_Rv3673c	p.Asp43Asp
4121675	T	C	intergenic_region	whiB4_Rv3681c-ponA2_Rv3682
4124297	G	A	synonymous_variant	ponA2_Rv3682	p.Pro794Pro
4126087	T	G	missense_variant	Rv3684_Rv3684	p.Ser217Ala
4133907	G	A	missense_variant	moxR2_Rv3692	p.Arg131His
4137190	T	C	intergenic_region	Rv3694c_Rv3694c-Rv3695_Rv3695
4141864	C	A	missense_variant	Rv3698_Rv3698	p.Arg458Ser
4142689	G	A	missense_variant	Rv3699_Rv3699	p.Glu216Lys
4147065	T	G	synonymous_variant	gshA_Rv3704c	p.Ala374Ala
4157259	G	A	synonymous_variant	Rv3712_Rv3712	p.Val93Val
4159358	C	T	missense_variant	Rv3714c_Rv3714c	p.Arg155His
4163558	G	C	missense_variant	Rv3719_Rv3719	p.Ser418Thr
4167642	G	T	missense_variant	Rv3722c_Rv3722c	p.Pro163Thr
4168438	G	T	intergenic_region	serV_Rvnt41-Rv3723_Rv3723
4169719	C	T	intergenic_region	Rv3723_Rv3723-Rv3725_Rv3725	n.4169719C>T
4170842	T	C	missense_variant	Rv3725_Rv3725	p.Ile210Thr
4174478	T	C	synonymous_variant	Rv3727_Rv3727	p.Gly508Gly
4176559	G	A	missense_variant	Rv3728_Rv3728	p.Asp563Asn
4187063	G	A	missense_variant	Rv3736_Rv3736	p.Gly144Arg
4190596	A	C	intergenic_region	PPE67_Rv3739c-Rv3740c_Rv3740c
4190962	G	A	synonymous_variant	Rv3740c_Rv3740c	p.Thr406Thr
4201105	G	A	missense_variant	tyrA_Rv3754	p.Asp229Asn
4241042	A	G	missense_variant	embC_Rv3793	p.Asn394Asp
4243848	G	A	missense_variant	embA_Rv3794	p.Val206Met
4245969	C	T	missense_variant	embA_Rv3794	p.Pro913Ser
4251036	C	A	intergenic_region	atsH_Rv3796-fadE35_Rv3797
4254347	T	A	intergenic_region	Rv3798_Rv3798-accD4_Rv3799c
4273272	G	A	synonymous_variant	glf_Rv3809c	p.His68His
4275935	A	G	missense_variant	csp_Rv3811	p.Met380Val
4276306	C	T	synonymous_variant	csp_Rv3811	p.Gly503Gly
4280441	C	A	synonymous_variant	Rv3815c_Rv3815c	p.Pro116Pro
4281143	C	G	synonymous_variant	Rv3816c_Rv3816c	p.Val143Val
4281272	G	A	synonymous_variant	Rv3816c_Rv3816c	p.Tyr100Tyr
4283016	G	C	missense_variant	Rv3818_Rv3818	p.Ala190Pro
4285579	C	G	missense_variant	papA2_Rv3820c	p.Ala83Pro
4286156	T	C	synonymous_variant	Rv3821_Rv3821	p.Leu62Leu
4296381	G	T	synonymous_variant	pks2_Rv3825c	p.Thr1075Thr
4298896	G	A	missense_variant	pks2_Rv3825c	p.Ala237Val
4303407	A	C	missense_variant	Rv3829c_Rv3829c	p.Ser534Arg
4303968	C	T	synonymous_variant	Rv3829c_Rv3829c	p.Pro347Pro
4306339	G	T	missense_variant	Rv3832c_Rv3832c	p.Ala158Glu
4307344	C	G	missense_variant	Rv3833_Rv3833	p.Leu160Val
4314843	G	A	synonymous_variant	glpQ1_Rv3842c	p.Asp240Asp
4315250	G	C	missense_variant	glpQ1_Rv3842c	p.Leu105Val
4323302	T	C	intergenic_region	Rv3848_Rv3848-espR_Rv3849
4325923	G	A	synonymous_variant	rraA_Rv3853	p.Pro143Pro
4337574	A	G	synonymous_variant	Rv3860_Rv3860	p.Glu266Glu
4338603	G	A	intergenic_region	whiB6_Rv3862c-Rv3863_Rv3863
4344058	T	C	missense_variant	eccA1_Rv3868	p.Ser249Pro
4344730	G	A	missense_variant	eccA1_Rv3868	p.Glu473Lys
4345048	C	T	missense_variant	eccB1_Rv3869	p.Arg4Cys
4347504	A	G	missense_variant	eccCa1_Rv3870	p.Ile342Val
4349129	C	T	synonymous_variant	eccCb1_Rv3871	p.Ala101Ala
4355380	A	C	missense_variant	eccD1_Rv3877	p.Asp125Ala
4356018	G	A	missense_variant	eccD1_Rv3877	p.Glu338Lys
4357773	G	A	synonymous_variant	espK_Rv3879c	p.Thr670Thr
4357946	C	T	missense_variant	espK_Rv3879c	p.Gly613Ser
4358117	T	G	missense_variant	espK_Rv3879c	p.Ile556Leu
4369499	G	A	synonymous_variant	mycP2_Rv3886c	p.Pro224Pro
4369848	G	A	missense_variant	mycP2_Rv3886c	p.Pro108Leu
4383442	T	C	missense_variant	Rv3897c_Rv3897c	p.Ile67Val
4383871	A	G	missense_variant	Rv3898c_Rv3898c	p.Phe39Leu
4385937	C	T	synonymous_variant	Rv3900c_Rv3900c	p.Lys124Lys
4385946	C	T	synonymous_variant	Rv3900c_Rv3900c	p.Ala121Ala
4386142	G	A	missense_variant	Rv3900c_Rv3900c	p.Ser56Leu
4390380	A	G	missense_variant	Rv3903c_Rv3903c	p.Val18Ala
4391076	C	G	intergenic_region	esxF_Rv3905c-Rv3906c_Rv3906c
4391221	C	T	missense_variant	Rv3906c_Rv3906c	p.Arg129Gln
4398732	G	A	synonymous_variant	Rv3910_Rv3910	p.Leu712Leu
4399888	A	G	missense_variant	Rv3910_Rv3910	p.Thr1098Ala
4401400	A	G	synonymous_variant	Rv3912_Rv3912	p.Pro177Pro
4404247	G	A	synonymous_variant	cwlM_Rv3915	p.Leu352Leu
4407873	C	A	synonymous_variant	gid_Rv3919c	p.Val110Val
4410328	A	G	missense_variant	Rv3922c_Rv3922c	p.Tyr30His
4410386	G	T	synonymous_variant	Rv3922c_Rv3922c	p.Arg10Arg
4411016	G	A	GT:GQ:SDP:DP:RD:AD:FREQ:PVAL:RBQ:ABQ:RDF:RDR:ADF:ADR
4411400	G	T	GT:GQ:SDP:DP:RD:AD:FREQ:PVAL:RBQ:ABQ:RDF:RDR:ADF:ADR
