# Supplementary material for: Reference set of Mycobacterium tuberculosis clinical strains: A tool for research and product development
Source: PLoS One. 2019 Mar 25;14(3):e0214088. doi: 10.1371/journal.pone.0214088 (PMC6433267; doi:10.1371/journal.pone.0214088)
Supplement: S1 Table — (ZIP) [file pone.0214088.s001.zip › homo_snps/N0136.snps.tsv]

Position	REF	MUT	FUNCTION	GENE_NAME/Rv_NAME	AA_CHANGE
2532	C	T	synonymous_variant	dnaN_Rv0002	p.Leu161Leu
8040	G	A	missense_variant	gyrA_Rv0006	p.Gly247Ser
9143	C	T	synonymous_variant	gyrA_Rv0006	p.Ile614Ile
13460	G	A	synonymous_variant	Rv0010c_Rv0010c	p.Asp33Asp
14251	G	A	missense_variant	Rv0012_Rv0012	p.Asp55Asn
14401	G	A	missense_variant	Rv0012_Rv0012	p.Glu105Lys
15117	G	C	missense_variant	trpG_Rv0013	p.Met68Ile
17608	G	C	missense_variant	pknA_Rv0015c	p.Ser385Arg
21819	C	A	missense_variant	pstP_Rv0018c	p.Ala455Ser
23174	A	C	missense_variant	pstP_Rv0018c	p.Leu3Arg
25985	C	G	synonymous_variant	Rv0021c_Rv0021c	p.Leu299Leu
27463	C	G	intergenic_region	whiB5_Rv0022c-Rv0023_Rv0023
27469	G	A	intergenic_region	whiB5_Rv0022c-Rv0023_Rv0023
33457	C	T	synonymous_variant	Rv0030_Rv0030	p.His78His
33551	T	G	stop_lost&splice_region_variant	Rv0030_Rv0030	p.Ter110Glyext*?
36538	C	T	synonymous_variant	bioF2_Rv0032	p.Ser748Ser
37763	G	C	missense_variant	fadD34_Rv0035	p.Asp169His
39758	G	A	synonymous_variant	Rv0036c_Rv0036c	p.His24His
42281	A	C	missense_variant	Rv0039c_Rv0039c	p.Phe24Cys
43945	G	A	synonymous_variant	leuS_Rv0041	p.Val128Val
50557	C	T	missense_variant	ino1_Rv0046c	p.Gly190Arg
51949	G	A	missense_variant	Rv0048c_Rv0048c	p.Ala250Val
54394	G	A	synonymous_variant	ponA1_Rv0050	p.Ala244Ala
63771	C	T	missense_variant	Rv0059_Rv0059	p.Pro191Leu
70267	T	G	missense_variant	Rv0064_Rv0064	p.Phe550Val
71341	G	A	missense_variant	Rv0064_Rv0064	p.Gly908Ser
74059	C	T	synonymous_variant	icd2_Rv0066c	p.Lys151Lys
89200	T	G	missense_variant	Rv0080_Rv0080	p.Val60Gly
93642	G	A	synonymous_variant	hycP_Rv0085	p.Gln118Gln
97696	C	T	intergenic_region	Rv0088_Rv0088-Rv0089_Rv0089
103600	G	A	missense_variant	Rv0093c_Rv0093c	p.Arg22Cys
123520	C	T	missense_variant	Rv0104_Rv0104	p.His402Tyr
126803	G	A	missense_variant	ctpI_Rv0107c	p.Pro1247Ser
130227	C	T	missense_variant	ctpI_Rv0107c	p.Met105Ile
133862	G	A	intergenic_region	Rv0110_Rv0110-Rv0111_Rv0111
136225	T	C	intergenic_region	Rv0111_Rv0111-gca_Rv0112
139756	C	T	intergenic_region	hddA_Rv0115-Rv0115a_Rv0115a
143207	C	T	missense_variant	oxcA_Rv0118c	p.Gly224Ser
149323	C	T	intergenic_region	Rv0123_Rv0123-PE_PGRS2_Rv0124
157292	C	T	synonymous_variant	fbpC_Rv0129c	p.Glu103Glu
162581	G	A	missense_variant	ephF_Rv0134	p.Gly271Ser
195360	C	T	missense_variant	fadD5_Rv0166	p.Ala123Val
196522	C	T	synonymous_variant	fadD5_Rv0166	p.Asp510Asp
199470	G	T	missense_variant	mce1A_Rv0169	p.Ala313Ser
200154	T	C	missense_variant	mce1B_Rv0170	p.Val87Ala
206481	G	C	synonymous_variant	mce1F_Rv0174	p.Pro417Pro
206484	T	G	synonymous_variant	mce1F_Rv0174	p.Gly418Gly
207143	T	G	synonymous_variant	Rv0175_Rv0175	p.Ala110Ala
207226	T	C	missense_variant	Rv0175_Rv0175	p.Met138Thr
208322	G	T	missense_variant	Rv0176_Rv0176	p.Ala291Ser
212353	C	T	missense_variant	Rv0181c_Rv0181c	p.Arg220His
217201	C	T	synonymous_variant	bglS_Rv0186	p.Asn311Asn
222595	T	G	missense_variant	Rv0191_Rv0191	p.Ser103Ala
223752	G	C	synonymous_variant	Rv0192_Rv0192	p.Gly63Gly
225668	T	C	missense_variant	Rv0193c_Rv0193c	p.Ser302Gly
233358	C	A	synonymous_variant	Rv0197_Rv0197	p.Val376Val
233364	C	G	missense_variant	Rv0197_Rv0197	p.Ser378Arg
234450	A	T	synonymous_variant	Rv0197_Rv0197	p.Arg740Arg
243598	G	A	missense_variant	Rv0205_Rv0205	p.Arg72His
249522	C	T	missense_variant	Rv0209_Rv0209	p.Ala162Val
251575	A	G	missense_variant	Rv0210_Rv0210	p.Thr486Ala
251669	C	T	intergenic_region	Rv0210_Rv0210-pckA_Rv0211
260282	T	G	missense_variant	lipW_Rv0217c	p.Thr184Pro
304923	G	A	synonymous_variant	nirB_Rv0252	p.Lys686Lys
307728	T	C	missense_variant	cobQ1_Rv0255c	p.Asn44Ser
312940	T	C	missense_variant	narK3_Rv0261c	p.Asn410Ser
316129	C	G	missense_variant	Rv0264c_Rv0264c	p.Gly96Ala
320180	G	A	synonymous_variant	oplA_Rv0266c	p.Ile325Ile
325505	C	T	synonymous_variant	fadD2_Rv0270	p.Val313Val
327897	C	T	missense_variant	fadE6_Rv0271c	p.Val189Ile
331588	A	G	missense_variant	Rv0275c_Rv0275c	p.Leu24Ser
342146	C	A	missense_variant	eccA3_Rv0282	p.Ala6Glu
343281	C	G	synonymous_variant	eccA3_Rv0282	p.Ala384Ala
381030	G	A	missense_variant	Rv0312_Rv0312	p.Gly159Ser
387353	G	A	missense_variant	pcp_Rv0319	p.Gly69Asp
391853	G	A	missense_variant	Rv0324_Rv0324	p.Ala168Thr
392261	C	T	stop_gained&splice_region_variant	Rv0325_Rv0325	p.Gln75*
403364	G	A	synonymous_variant	Rv0338c_Rv0338c	p.Pro826Pro
403920	C	T	missense_variant	Rv0338c_Rv0338c	p.Arg641His
408723	C	T	synonymous_variant	Rv0340_Rv0340	p.Ile30Ile
412280	G	T	missense_variant	iniA_Rv0342	p.Gln481His
422745	C	T	synonymous_variant	dnaJ1_Rv0352	p.Gly98Gly
437638	G	A	missense_variant	Rv0359_Rv0359	p.Ala41Thr
438271	A	G	missense_variant	Rv0359_Rv0359	p.Thr252Ala
442799	C	G	missense_variant	Rv0364_Rv0364	p.Ile135Met
444351	G	T	missense_variant	Rv0366c_Rv0366c	p.Asn155Lys
445780	T	C	missense_variant	Rv0368c_Rv0368c	p.His249Arg
447442	T	C	missense_variant	Rv0370c_Rv0370c	p.Glu201Gly
455972	C	G	intergenic_region	Rv0378_Rv0378-secE2_Rv0379
468357	G	A	missense_variant	purT_Rv0389	p.Gly8Glu
472705	T	C	intergenic_region	ndhA_Rv0392c-Rv0393_Rv0393
479632	G	T	missense_variant	fadE7_Rv0400c	p.Thr41Asn
491742	C	T	synonymous_variant	fgd1_Rv0407	p.Phe320Phe
492150	C	G	missense_variant	pta_Rv0408	p.Ala122Gly
498531	G	A	synonymous_variant	Rv0412c_Rv0412c	p.Ala363Ala
501535	G	T	missense_variant	thiO_Rv0415	p.Val130Phe
505974	A	G	missense_variant	lpqM_Rv0419	p.Thr297Ala
514657	G	T	missense_variant	ctpH_Rv0425c	p.Ala222Glu
517358	C	T	missense_variant	Rv0428c_Rv0428c	p.Gly149Asp
517411	G	A	synonymous_variant	Rv0428c_Rv0428c	p.Arg131Arg
519185	G	T	missense_variant	Rv0431_Rv0431	p.Gly38Val
522081	G	A	missense_variant	Rv0434_Rv0434	p.Ala190Thr
524891	A	C	missense_variant	pssA_Rv0436c	p.Val167Gly
527316	G	C	missense_variant	moeA2_Rv0438c	p.Ile15Met
528354	A	C	intergenic_region	Rv0439c_Rv0439c-groEL2_Rv0440
534427	A	T	intergenic_region	sigK_Rv0445c-Rv0446c_Rv0446c
534691	C	T	stop_gained	Rv0446c_Rv0446c	p.Trp175*
535695	C	T	synonymous_variant	ufaA1_Rv0447c	p.Gly271Gly
546357	G	A	synonymous_variant	echA2_Rv0456c	p.Thr149Thr
555991	G	A	missense_variant	Rv0465c_Rv0465c	p.Arg106Cys
558501	C	T	synonymous_variant	icl1_Rv0467	p.Asp325Asp
563420	T	C	missense_variant	Rv0472c_Rv0472c	p.Glu3Gly
565404	T	G	synonymous_variant	Rv0474_Rv0474	p.Arg128Arg
565655	G	A	intergenic_region	Rv0474_Rv0474-hbhA_Rv0475
573384	G	T	missense_variant	Rv0484c_Rv0484c	p.Leu140Ile
584171	C	T	missense_variant	Rv0493c_Rv0493c	p.Gly174Ser
584438	G	A	missense_variant	Rv0493c_Rv0493c	p.Pro85Ser
584511	T	G	synonymous_variant	Rv0493c_Rv0493c	p.Thr60Thr
589536	G	A	synonymous_variant	Rv0499_Rv0499	p.Leu118Leu
590763	C	G	missense_variant	proC_Rv0500	p.Asp227Glu
599868	G	A	synonymous_variant	mmpL2_Rv0507	p.Arg890Arg
637922	C	T	synonymous_variant	Rv0546c_Rv0546c	p.Gln16Gln
648856	C	T	synonymous_variant	mgtA_Rv0557	p.Gly107Gly
655986	G	T	intergenic_region	gpdA1_Rv0564c-Rv0565c_Rv0565c
657578	G	A	synonymous_variant	Rv0566c_Rv0566c	p.Asp154Asp
659341	C	T	intergenic_region	Rv0567_Rv0567-cyp135B1_Rv0568
662911	C	T	synonymous_variant	nrdZ_Rv0570	p.Ala539Ala
664249	C	T	synonymous_variant	Rv0571c_Rv0571c	p.Gln190Gln
670545	A	G	missense_variant	Rv0576_Rv0576	p.His233Arg
684290	G	A	intergenic_region	Rv0585c_Rv0585c-mce2R_Rv0586
690248	A	C	missense_variant	mce2C_Rv0591	p.Asn397Thr
690450	C	A	synonymous_variant	mce2C_Rv0591	p.Ala464Ala
697114	G	A	intergenic_region	Rv0597c_Rv0597c-vapC27_Rv0598c
700776	C	T	missense_variant	lpqO_Rv0604	p.Pro180Ser
705602	C	T	missense_variant	Rv0610c_Rv0610c	p.Ser103Asn
709226	G	A	missense_variant	Rv0613c_Rv0613c	p.Thr97Ile
712693	G	A	intragenic_variant	galT_Rv0618	n.712693G>A
713310	C	T	missense_variant	galK_Rv0620	p.Arg199Cys
715266	G	A	stop_gained&splice_region_variant	Rv0621_Rv0621	p.Trp355*
717588	G	A	synonymous_variant	Rv0625c_Rv0625c	p.Val102Val
726703	C	A	missense_variant	recC_Rv0631c	p.Arg535Met
736710	T	C	missense_variant	mmaA4_Rv0642c	p.Asn165Ser
752343	A	G	missense_variant	mkl_Rv0655	p.Glu276Gly
752802	A	C	intergenic_region	mkl_Rv0655-vapC6_Rv0656c
757182	G	A	missense_variant	atsD_Rv0663	p.Gly349Asp
763031	C	T	synonymous_variant	rpoB_Rv0667	p.Ala1075Ala
764995	C	G	synonymous_variant	rpoC_Rv0668	p.Ala542Ala
767414	A	G	intergenic_region	rpoC_Rv0668-Rv0669c_Rv0669c
768737	A	C	synonymous_variant	Rv0669c_Rv0669c	p.Ala287Ala
769663	T	G	intergenic_region	Rv0669c_Rv0669c-end_Rv0670
773809	G	A	synonymous_variant	echA4_Rv0673	p.Glu229Glu
776100	A	G	missense_variant	mmpL5_Rv0676c	p.Ile794Thr
796509	G	T	missense_variant	Rv0696_Rv0696	p.Gly331Cys
810417	T	C	missense_variant	Rv0713_Rv0713	p.Tyr158His
812808	G	A	stop_gained	rpsN1_Rv0717	p.Trp61*
815236	C	T	missense_variant	rplO_Rv0723	p.Thr16Ile
815851	G	A	synonymous_variant	sppA_Rv0724	p.Arg63Arg
820752	T	C	missense_variant	serA2_Rv0728c	p.His242Arg
821907	C	T	missense_variant	xylB_Rv0729	p.Pro134Leu
826091	T	G	missense_variant	secY_Rv0732	p.Leu431Arg
862987	C	T	synonymous_variant	Rv0769_Rv0769	p.Arg192Arg
863805	T	C	missense_variant	Rv0770_Rv0770	p.Phe184Leu
871271	C	A	missense_variant	purB_Rv0777	p.Pro422Thr
885542	G	C	missense_variant	Rv0791c_Rv0791c	p.Ser100Cys
894888	C	T	synonymous_variant	Rv0801_Rv0801	p.Ser86Ser
911261	C	T	missense_variant	Rv0818_Rv0818	p.Pro97Leu
913274	G	C	synonymous_variant	phoT_Rv0820	p.Ser183Ser
916046	G	T	missense_variant	Rv0822c_Rv0822c	p.Pro89His
919393	G	C	missense_variant	Rv0825c_Rv0825c	p.Thr54Arg
931123	C	T	synonymous_variant	lpqQ_Rv0835	p.Tyr57Tyr
932280	C	T	stop_gained&splice_region_variant	Rv0836c_Rv0836c	p.Trp218*
933699	T	G	synonymous_variant	Rv0837c_Rv0837c	p.Gly111Gly
934230	G	C	intergenic_region	Rv0837c_Rv0837c-lpqR_Rv0838
934611	T	G	intergenic_region	Rv0837c_Rv0837c-lpqR_Rv0838
938246	G	A	synonymous_variant	Rv0842_Rv0842	p.Leu45Leu
941845	A	C	missense_variant	Rv0845_Rv0845	p.Glu219Ala
942479	T	C	intergenic_region	Rv0845_Rv0845-Rv0846c_Rv0846c
944511	C	T	synonymous_variant	lpqS_Rv0847	p.Leu57Leu
948294	C	T	missense_variant	Rv0851c_Rv0851c	p.Gly59Ser
951142	A	C	intergenic_region	pdc_Rv0853c-Rv0854_Rv0854
955011	A	G	intergenic_region	dapC_Rv0858c-Rv0859_Rv0859
957117	C	T	synonymous_variant	fadB_Rv0860	p.Asp275Asp
960367	G	A	missense_variant	Rv0862c_Rv0862c	p.Ser749Leu
991515	C	T	missense_variant	Rv0890c_Rv0890c	p.Gly361Asp
996982	G	A	synonymous_variant	Rv0894_Rv0894	p.Ala153Ala
1014815	G	T	missense_variant	Rv0909_Rv0909	p.Gln45His
1024346	G	A	missense_variant	Rv0918_Rv0918	p.Gly46Ser
1040050	C	T	synonymous_variant	pstS2_Rv0932c	p.Ala333Ala
1040706	C	A	missense_variant	pstS2_Rv0932c	p.Ala115Ser
1054362	G	A	missense_variant	Rv0945_Rv0945	p.Arg39His
1054784	G	C	missense_variant	Rv0945_Rv0945	p.Gly180Arg
1057788	T	G	missense_variant	Rv0948c_Rv0948c	p.Lys59Thr
1063765	A	G	missense_variant	sucD_Rv0952	p.Lys209Arg
1073033	T	G	synonymous_variant	Rv0959_Rv0959	p.Gly593Gly
1080192	A	G	missense_variant	ctpV_Rv0969	p.Asn484Asp
1087279	T	C	missense_variant	accD2_Rv0974c	p.Lys23Glu
1096633	T	G	intergenic_region	PE_PGRS18_Rv0980c-mprA_Rv0981
1097023	A	G	missense_variant	mprA_Rv0981	p.Ser68Gly
1098523	A	T	missense_variant	mprB_Rv0982	p.His339Leu
1103249	C	T	synonymous_variant	Rv0987_Rv0987	p.Ala236Ala
1104690	G	T	missense_variant	Rv0987_Rv0987	p.Val717Phe
1107434	A	T	intergenic_region	grcC2_Rv0989c-Rv0990c_Rv0990c
1107917	G	T	missense_variant	Rv0990c_Rv0990c	p.His61Gln
1107940	C	A	missense_variant	Rv0990c_Rv0990c	p.Ala54Ser
1109163	G	C	missense_variant	Rv0992c_Rv0992c	p.Ile3Met
1110956	G	T	missense_variant	moeA1_Rv0994	p.Gly230Cys
1113290	C	G	missense_variant	Rv0996_Rv0996	p.Gln303Glu
1123597	G	A	missense_variant	Rv1005c_Rv1005c	p.Ser1Leu
1131300	A	G	missense_variant	Rv1012_Rv1012	p.Asn58Ser
1133379	A	C	missense_variant	pth_Rv1014c	p.Ile177Ser
1142266	A	C	synonymous_variant	mfd_Rv1020	p.Leu1100Leu
1143832	C	A	missense_variant	lpqU_Rv1022	p.Pro33Thr
1144585	G	A	missense_variant	eno_Rv1023	p.Gly8Arg
1144664	G	A	missense_variant	eno_Rv1023	p.Arg34Gln
1148259	G	A	intergenic_region	Rv1026_Rv1026-kdpE_Rv1027c
1167647	C	T	missense_variant	Rv1044_Rv1044	p.Arg199Cys
1177994	T	C	missense_variant	Rv1056_Rv1056	p.Tyr123His
1199547	G	A	missense_variant	Rv1075c_Rv1075c	p.Pro275Leu
1203824	C	T	missense_variant	Rv1078_Rv1078	p.Thr171Ile
1211369	C	A	missense_variant	Rv1086_Rv1086	p.Arg259Ser
1220570	T	G	intergenic_region	MTS0858_RVnc0034-glyA1_Rv1093
1229182	C	T	missense_variant	Rv1100_Rv1100	p.Thr167Met
1230778	A	G	missense_variant	mazF3_Rv1102c	p.Ile65Thr
1235446	C	T	synonymous_variant	xseA_Rv1108c	p.Ser5Ser
1248382	G	A	missense_variant	Rv1125_Rv1125	p.Gly101Ser
1248936	C	G	synonymous_variant	Rv1125_Rv1125	p.Pro285Pro
1250340	G	A	synonymous_variant	ppdK_Rv1127c	p.Ala355Ala
1250357	G	T	missense_variant	ppdK_Rv1127c	p.Pro350Thr
1251199	T	C	missense_variant	ppdK_Rv1127c	p.Glu69Gly
1254562	G	A	missense_variant	prpD_Rv1130	p.Gly3Asp
1272764	C	T	synonymous_variant	Rv1145_Rv1145	p.Ala114Ala
1275957	C	T	intergenic_region	Rv1147_Rv1147-Rv1148c_Rv1148c
1281771	C	T	missense_variant	Rv1155_Rv1155	p.Pro115Ser
1287112	C	T	intergenic_region	mutT2_Rv1160-narG_Rv1161
1306259	G	A	synonymous_variant	fadH_Rv1175c	p.Ala656Ala
1310316	T	C	missense_variant	Rv1178_Rv1178	p.Val318Ala
1322670	A	C	missense_variant	mmpL10_Rv1183	p.Lys384Thr
1324724	C	A	missense_variant	Rv1184c_Rv1184c	p.Met296Ile
1346368	C	T	missense_variant	Rv1203c_Rv1203c	p.Ala180Thr
1349001	A	G	missense_variant	Rv1205_Rv1205	p.Met95Val
1351172	G	A	intergenic_region	fadD6_Rv1206-folP2_Rv1207
1354437	A	C	synonymous_variant	Rv1211_Rv1211	p.Ala65Ala
1358940	A	C	missense_variant	Rv1215c_Rv1215c	p.Ser169Ala
1362006	C	T	missense_variant	Rv1218c_Rv1218c	p.Arg243Gln
1367484	G	T	missense_variant	tatB_Rv1224	p.Gly8Trp
1368947	G	A	missense_variant	Rv1226c_Rv1226c	p.Ala450Val
1372887	C	T	synonymous_variant	mrp_Rv1229c	p.Ala21Ala
1389738	G	A	synonymous_variant	Rv1248c_Rv1248c	p.Asp1105Asp
1390527	C	G	synonymous_variant	Rv1248c_Rv1248c	p.Ser842Ser
1390528	G	T	stop_gained	Rv1248c_Rv1248c	p.Ser842*
1390763	T	C	missense_variant	Rv1248c_Rv1248c	p.Met764Val
1395010	G	A	missense_variant	Rv1250_Rv1250	p.Gly278Arg
1396090	C	T	missense_variant	Rv1251c_Rv1251c	p.Gly1051Arg
1397201	G	A	synonymous_variant	Rv1251c_Rv1251c	p.Asn680Asn
1400396	G	A	missense_variant	deaD_Rv1253	p.Val143Met
1404169	T	G	missense_variant	cyp130_Rv1256c	p.Lys145Asn
1410062	C	G	missense_variant	Rv1262c_Rv1262c	p.Arg104Pro
1417554	C	G	intergenic_region	embR_Rv1267c-Rv1268c_Rv1268c
1424699	C	T	missense_variant	lprB_Rv1274	p.Pro168Leu
1428506	G	T	missense_variant	Rv1278_Rv1278	p.Ala365Ser
1443115	C	T	missense_variant	Rv1289_Rv1289	p.Pro117Ser
1445474	G	A	intergenic_region	Rv1290A_Rv1290A-Rv1291c_Rv1291c
1446923	T	G	missense_variant	argS_Rv1292	p.Ile182Ser
1447799	C	A	missense_variant	argS_Rv1292	p.Pro474Gln
1452071	C	A	synonymous_variant	thrB_Rv1296	p.Gly25Gly
1458144	A	C	missense_variant	Rv1301_Rv1301	p.Gln196Pro
1479085	C	T	missense_variant	alkA_Rv1317c	p.Val12Ile
1490905	G	A	missense_variant	glgB_Rv1326c	p.Pro470Ser
1490911	A	G	missense_variant	glgB_Rv1326c	p.Ser468Pro
1492194	C	T	missense_variant	glgB_Rv1326c	p.Gly40Asp
1496964	T	G	missense_variant	glgP_Rv1328	p.Ser801Ala
1505194	C	T	synonymous_variant	murI_Rv1338	p.Gly40Gly
1505973	A	G	synonymous_variant	Rv1339_Rv1339	p.Arg19Arg
1512031	T	G	missense_variant	mbtK_Rv1347c	p.Asp192Ala
1519847	C	G	missense_variant	Rv1353c_Rv1353c	p.Gly47Arg
1523175	C	A	synonymous_variant	moeY_Rv1355c	p.Ala286Ala
1523791	G	A	missense_variant	moeY_Rv1355c	p.Pro81Leu
1535141	G	C	missense_variant	Rv1363c_Rv1363c	p.Asp84Glu
1540141	C	T	missense_variant	Rv1367c_Rv1367c	p.Val169Ile
1544255	T	C	synonymous_variant	Rv1371_Rv1371	p.Arg299Arg
1546530	G	A	synonymous_variant	Rv1373_Rv1373	p.Glu173Glu
1546703	T	C	missense_variant	Rv1373_Rv1373	p.Leu231Pro
1548087	A	G	missense_variant	Rv1375_Rv1375	p.Arg86Gly
1559562	A	C	missense_variant	carB_Rv1384	p.Glu821Ala
1574206	C	T	missense_variant	vapC10_Rv1397c	p.Gly103Asp
1575834	C	T	splice_region_variant&stop_retained_variant	lipI_Rv1400c	p.Ter321Ter
1584379	C	A	missense_variant	fmu_Rv1407	p.Leu427Ile
1585283	C	A	missense_variant	ribG_Rv1409	p.Asn30Lys
1585404	A	G	missense_variant	ribG_Rv1409	p.Thr71Ala
1586249	C	T	synonymous_variant	P55_Rv1410c	p.Gln506Gln
1600685	T	C	missense_variant	Rv1425_Rv1425	p.Leu343Pro
1604700	T	A	missense_variant	Rv1428c_Rv1428c	p.Lys20Asn
1608276	C	A	missense_variant	Rv1431_Rv1431	p.Thr65Asn
1611283	C	T	intergenic_region	Rv1432_Rv1432-Rv1433_Rv1433
1613960	G	T	synonymous_variant	gap_Rv1436	p.Ala218Ala
1617871	C	T	missense_variant	secG_Rv1440	p.Thr12Met
1627351	C	T	missense_variant	tal_Rv1448c	p.Ala244Thr
1638364	T	C	intergenic_region	PE_PGRS28_Rv1452c-Rv1453_Rv1453
1639418	G	A	synonymous_variant	Rv1453_Rv1453	p.Leu346Leu
1639643	C	T	synonymous_variant	Rv1453_Rv1453	p.Arg421Arg
1640442	T	C	synonymous_variant	qor_Rv1454c	p.Gly73Gly
1648332	C	G	synonymous_variant	Rv1461_Rv1461	p.Thr448Thr
1651306	C	T	synonymous_variant	Rv1463_Rv1463	p.Ala197Ala
1659994	T	C	missense_variant	echA12_Rv1472	p.Ser78Pro
1682457	G	A	missense_variant	mutA_Rv1492	p.Ala101Thr
1688300	C	T	synonymous_variant	lipL_Rv1497	p.Phe120Phe
1694547	C	A	intragenic_variant	Rv1503c_Rv1503c	n.1694547C>A
1695674	A	G	synonymous_variant	Rv1505c_Rv1505c	p.Tyr91Tyr
1699849	A	G	missense_variant	Rv1508c_Rv1508c	p.Ser16Pro
1706746	A	C	missense_variant	Rv1515c_Rv1515c	p.Phe261Val
1709432	T	C	missense_variant	Rv1517_Rv1517	p.Phe188Leu
1711639	T	C	synonymous_variant	Rv1520_Rv1520	p.Ala204Ala
1713192	G	A	synonymous_variant	fadD25_Rv1521	p.Val297Val
1716472	G	A	missense_variant	mmpL12_Rv1522c	p.Pro381Ser
1718761	C	T	synonymous_variant	Rv1524_Rv1524	p.Gly12Gly
1719391	T	C	synonymous_variant	Rv1524_Rv1524	p.Phe222Phe
1726816	T	G	missense_variant	pks5_Rv1527c	p.Thr532Pro
1729384	T	G	missense_variant	papA4_Rv1528c	p.Ser23Arg
1732239	C	T	synonymous_variant	adh_Rv1530	p.Ser289Ser
1734994	C	T	synonymous_variant	Rv1534_Rv1534	p.Ala87Ala
1740771	A	C	missense_variant	dinX_Rv1537	p.Thr306Pro
1742393	C	T	synonymous_variant	lspA_Rv1539	p.Thr50Thr
1755519	G	T	missense_variant	plsB1_Rv1551	p.Met25Ile
1760923	C	T	synonymous_variant	frdD_Rv1555	p.Thr124Thr
1775312	A	C	intergenic_region	Rv1567c_Rv1567c-bioA_Rv1568
1777182	G	A	missense_variant	bioF1_Rv1569	p.Ala161Thr
1777213	C	G	missense_variant	bioF1_Rv1569	p.Ala171Gly
1792777	C	T	missense_variant	Rv1592c_Rv1592c	p.Val322Ile
1792778	C	T	synonymous_variant	Rv1592c_Rv1592c	p.Glu321Glu
1793769	C	T	intergenic_region	Rv1592c_Rv1592c-Rv1593c_Rv1593c
1797027	C	T	missense_variant	nadB_Rv1595	p.Thr408Ile
1797577	G	A	missense_variant	nadC_Rv1596	p.Asp64Asn
1805948	C	T	missense_variant	hisI_Rv1606	p.Thr99Ile
1815604	G	A	missense_variant	Rv1615_Rv1615	p.Ala118Thr
1819591	C	T	synonymous_variant	Rv1619_Rv1619	p.Pro339Pro
1826054	C	T	missense_variant	Rv1624c_Rv1624c	p.Ala178Thr
1831570	G	A	synonymous_variant	polA_Rv1629	p.Leu302Leu
1839260	G	T	synonymous_variant	Rv1634_Rv1634	p.Leu31Leu
1839759	C	G	missense_variant	Rv1634_Rv1634	p.Arg198Gly
1849609	C	T	synonymous_variant	lysX_Rv1640c	p.Arg809Arg
1859559	A	C	missense_variant	pheS_Rv1649	p.Asp276Ala
1872959	G	A	synonymous_variant	argH_Rv1659	p.Arg107Arg
1888128	A	G	missense_variant	pks9_Rv1664	p.Thr35Ala
1889073	C	G	missense_variant	pks9_Rv1664	p.Pro350Ala
1894422	G	A	intragenic_variant	Rv1667c_Rv1667c	n.1894422G>A
1895174	C	T	intragenic_variant	Rv1667c_Rv1667c	n.1895174C>T
1899351	T	C	missense_variant	Rv1674c_Rv1674c	p.Glu189Gly
1900800	G	A	missense_variant	cmr_Rv1675c	p.Ala59Val
1906336	G	A	intergenic_region	moeX_Rv1681-Rv1682_Rv1682
1916137	G	A	synonymous_variant	Rv1691_Rv1691	p.Leu63Leu
1920120	T	G	synonymous_variant	recN_Rv1696	p.Pro146Pro
1924959	C	T	synonymous_variant	pyrG_Rv1699	p.Gly377Gly
1931470	A	G	intergenic_region	cycA_Rv1704c-PPE22_Rv1705c
1935695	G	T	missense_variant	Rv1707_Rv1707	p.Ala272Ser
1936525	A	G	missense_variant	Rv1708_Rv1708	p.Thr56Ala
1939763	A	G	synonymous_variant	cmk_Rv1712	p.Pro55Pro
1943039	C	T	synonymous_variant	fadB3_Rv1715	p.Ile127Ile
1943592	C	T	missense_variant	Rv1716_Rv1716	p.Pro6Leu
1947903	G	T	missense_variant	Rv1722_Rv1722	p.Val15Leu
1952160	C	T	synonymous_variant	Rv1726_Rv1726	p.Thr103Thr
1956523	A	C	synonymous_variant	Rv1730c_Rv1730c	p.Thr241Thr
1963957	C	T	missense_variant	narX_Rv1736c	p.Gly77Asp
1971725	C	G	synonymous_variant	idi_Rv1745c	p.Arg89Arg
1981056	C	T	intergenic_region	Rv1751_Rv1751-Rv1752_Rv1752
1993930	C	T	missense_variant	Rv1760_Rv1760	p.Pro260Ser
2007545	T	G	synonymous_variant	Rv1773c_Rv1773c	p.Ala74Ala
2010614	A	G	intergenic_region	Rv1776c_Rv1776c-cyp144_Rv1777
2017291	C	T	synonymous_variant	malQ_Rv1781c	p.Arg62Arg
2019236	G	T	synonymous_variant	eccB5_Rv1782	p.Pro499Pro
2030521	A	T	intragenic_variant	esxM_Rv1792	n.2030521A>T
2037716	T	C	synonymous_variant	eccA5_Rv1798	p.Arg339Arg
2053411	G	C	intergenic_region	Rv1810_Rv1810-mgtC_Rv1811
2053682	C	T	synonymous_variant	mgtC_Rv1811	p.Ile80Ile
2062922	C	T	missense_variant	bacA_Rv1819c	p.Val603Ile
2066796	C	T	missense_variant	secA2_Rv1821	p.Arg114Trp
2069909	A	G	missense_variant	Rv1823_Rv1823	p.Met70Val
2071576	C	T	missense_variant	Rv1825_Rv1825	p.Pro181Ser
2072190	C	A	missense_variant	gcvH_Rv1826	p.Ala80Glu
2074509	C	G	intergenic_region	Rv1829_Rv1829-Rv1830_Rv1830
2074565	C	G	intergenic_region	Rv1829_Rv1829-Rv1830_Rv1830
2074754	T	C	intergenic_region	Rv1829_Rv1829-Rv1830_Rv1830
2076915	A	C	missense_variant	gcvB_Rv1832	p.Met347Leu
2077218	G	A	missense_variant	gcvB_Rv1832	p.Ala448Thr
2077253	G	A	synonymous_variant	gcvB_Rv1832	p.Thr459Thr
2093715	C	T	intergenic_region	guaB1_Rv1843c-gnd1_Rv1844c
2097144	C	G	missense_variant	Rv1847_Rv1847	p.Leu90Val
2097990	A	C	synonymous_variant	ureC_Rv1850	p.Ala10Ala
2108838	C	T	intergenic_region	apa_Rv1860-Rv1861_Rv1861
2108890	C	A	intergenic_region	apa_Rv1860-Rv1861_Rv1861
2110365	C	A	synonymous_variant	adhA_Rv1862	p.Thr274Thr
2120796	A	T	stop_gained&splice_region_variant	Rv1870c_Rv1870c	p.Leu212*
2122625	G	A	missense_variant	lldD2_Rv1872c	p.Ala176Val
2122976	G	C	missense_variant	lldD2_Rv1872c	p.Ala59Gly
2123176	G	C	initiator_codon_variant	Rv1873_Rv1873	p.Met1?
2123182	A	T	synonymous_variant	Rv1873_Rv1873	p.Ser3Ser
2128372	G	A	synonymous_variant	glnA3_Rv1878	p.Thr117Thr
2128908	C	T	missense_variant	glnA3_Rv1878	p.Ser296Phe
2129281	A	C	synonymous_variant	glnA3_Rv1878	p.Ala420Ala
2130529	G	A	intergenic_region	Rv1879_Rv1879-cyp140_Rv1880c
2134215	T	C	missense_variant	rpfC_Rv1884c	p.His16Arg
2144617	G	A	missense_variant	Rv1897c_Rv1897c	p.Pro89Leu
2145878	G	A	missense_variant	lppD_Rv1899c	p.Pro123Leu
2151678	T	G	missense_variant	aao_Rv1905c	p.Thr240Pro
2154724	A	C	missense_variant	katG_Rv1908c	p.Leu463Arg
2158109	C	T	missense_variant	fadB5_Rv1912c	p.Gly328Asp
2160998	A	G	missense_variant	aceAa_Rv1915	p.Asp179Gly
2170948	C	G	intergenic_region	PPE35_Rv1918c-Rv1919c_Rv1919c
2171966	C	G	missense_variant	Rv1920_Rv1920	p.Thr115Ser
2174216	A	G	synonymous_variant	Rv1922_Rv1922	p.Val50Val
2177073	C	T	intergenic_region	Rv1924c_Rv1924c-fadD31_Rv1925
2199052	G	C	missense_variant	Rv1948c_Rv1948c	p.Arg5Gly
2199416	G	A	intergenic_region	Rv1948c_Rv1948c-Rv1950c_Rv1950c	n.2199416G>A
2207525	C	T	intergenic_region	mce3R_Rv1963c-yrbE3A_Rv1964
2209465	A	G	missense_variant	mce3A_Rv1966	p.Thr47Ala
2215207	C	T	missense_variant	lprM_Rv1970	p.Thr362Ile
2216248	C	G	missense_variant	mce3F_Rv1971	p.Pro331Arg
2218012	G	A	synonymous_variant	Rv1974_Rv1974	p.Ala118Ala
2229801	G	C	synonymous_variant	Rv1985c_Rv1985c	p.Pro34Pro
2231132	G	A	missense_variant	Rv1987_Rv1987	p.Ser36Asn
2231486	G	A	intergenic_region	Rv1987_Rv1987-erm_37__Rv1988
2241742	G	A	synonymous_variant	ctpF_Rv1997	p.Pro528Pro
2243034	G	T	missense_variant	Rv1998c_Rv1998c	p.Arg230Ser
2245532	T	C	synonymous_variant	Rv2000_Rv2000	p.Cys108Cys
2246960	C	G	synonymous_variant	Rv2001_Rv2001	p.Val43Val
2247677	C	A	synonymous_variant	fabG3_Rv2002	p.Ile6Ile
2260100	T	C	intergenic_region	Rv2012_Rv2012-Rv2015c_Rv2015c
2267372	A	G	missense_variant	Rv2022c_Rv2022c	p.Val118Ala
2269107	G	C	synonymous_variant	Rv2024c_Rv2024c	p.Ala378Ala
2280017	G	A	missense_variant	acg_Rv2032	p.Ala297Thr
2282376	T	C	missense_variant	Rv2036_Rv2036	p.Val93Ala
2282377	T	C	synonymous_variant	Rv2036_Rv2036	p.Val93Val
2283030	A	G	missense_variant	Rv2037c_Rv2037c	p.Ile231Thr
2307682	T	G	intergenic_region	Rv2049c_Rv2049c-Rv2050_Rv2050
2311099	G	C	synonymous_variant	Rv2052c_Rv2052c	p.Pro473Pro
2315669	G	A	missense_variant	Rv2059_Rv2059	p.Val166Ile
2328543	C	T	missense_variant	cobM_Rv2071c	p.Met145Ile
2331620	C	A	synonymous_variant	Rv2075c_Rv2075c	p.Gly420Gly
2331789	T	G	missense_variant	Rv2075c_Rv2075c	p.Gln364Pro
2341030	A	G	missense_variant	Rv2083_Rv2083	p.Thr54Ala
2341203	C	T	synonymous_variant	Rv2083_Rv2083	p.Gly111Gly
2350186	G	A	synonymous_variant	helY_Rv2092c	p.Arg623Arg
2369186	C	G	missense_variant	prcA_Rv2109c	p.Gly182Arg
2369326	G	C	missense_variant	prcA_Rv2109c	p.Pro135Arg
2376425	G	A	intergenic_region	mpa_Rv2115c-lppK_Rv2116
2379743	G	C	intergenic_region	Rv2120c_Rv2120c-hisG_Rv2121c
2388641	A	G	missense_variant	ansP1_Rv2127	p.Asp9Gly
2390299	G	A	intergenic_region	Rv2128_Rv2128-Rv2129c_Rv2129c
2413246	A	C	missense_variant	murG_Rv2153c	p.Leu36Val
2419142	G	A	synonymous_variant	murE_Rv2158c	p.Val489Val
2421816	G	A	intragenic_variant	Rv2160c_Rv2160c	n.2421816G>A
2424864	G	A	intergenic_region	PE_PGRS38_Rv2162c-pbpB_Rv2163c
2425471	C	T	synonymous_variant	pbpB_Rv2163c	p.Arg539Arg
2437259	T	G	missense_variant	mptA_Rv2174	p.Ser451Ala
2437971	G	A	missense_variant	pknL_Rv2176	p.Glu11Lys
2448458	T	C	missense_variant	fadD15_Rv2187	p.Ile100Thr
2449295	A	G	missense_variant	fadD15_Rv2187	p.Glu379Gly
2463094	G	A	intergenic_region	mmpS3_Rv2198c-Rv2199c_Rv2199c
2470591	C	A	intergenic_region	Rv2205c_Rv2205c-Rv2206_Rv2206
2472956	C	T	missense_variant	cobS_Rv2208	p.Ser155Leu
2484255	T	G	synonymous_variant	Rv2216_Rv2216	p.Ala210Ala
2495500	C	T	synonymous_variant	caeA_Rv2224c	p.Leu508Leu
2495683	G	C	synonymous_variant	caeA_Rv2224c	p.Val447Val
2501148	C	T	missense_variant	Rv2227_Rv2227	p.Ala73Val
2502073	C	T	synonymous_variant	Rv2228c_Rv2228c	p.Arg222Arg
2503625	C	T	synonymous_variant	Rv2230c_Rv2230c	p.Leu328Leu
2511712	T	G	missense_variant	Rv2240c_Rv2240c	p.Lys190Thr
2515431	C	T	missense_variant	Rv2242_Rv2242	p.Ser43Leu
2516567	C	G	intergenic_region	Rv2242_Rv2242-fabD_Rv2243
2518132	T	C	synonymous_variant	kasA_Rv2245	p.Thr6Thr
2518919	G	A	missense_variant	kasA_Rv2245	p.Gly269Ser
2526974	C	T	synonymous_variant	Rv2251_Rv2251	p.Pro470Pro
2562783	C	T	missense_variant	lppO_Rv2290	p.Ala62Val
2563958	C	A	missense_variant	sseB_Rv2291	p.Ala262Glu
2566768	G	A	intergenic_region	Rv2294_Rv2294-Rv2295_Rv2295
2577246	G	A	intragenic_variant	Rv2306A_Rv2306A	n.2577246G>A
2578132	C	T	missense_variant	Rv2307c_Rv2307c	p.Val189Met
2578536	T	C	missense_variant	Rv2307c_Rv2307c	p.Asp54Gly
2578626	G	A	missense_variant	Rv2307c_Rv2307c	p.Thr24Met
2581109	A	C	synonymous_variant	Rv2308_Rv2308	p.Arg231Arg
2589216	C	G	missense_variant	uspA_Rv2316	p.Leu127Val
2605293	T	G	missense_variant	mez_Rv2332	p.Asp62Glu
2608117	A	C	missense_variant	stp_Rv2333c	p.Tyr69Asp
2608488	C	T	intergenic_region	stp_Rv2333c-cysK1_Rv2334
2619271	C	T	intergenic_region	PE_PGRS39_Rv2340c-asnT_Rvnt25
2621058	G	A	synonymous_variant	dnaG_Rv2343c	p.Pro465Pro
2631641	G	T	synonymous_variant	plcA_Rv2351c	p.Pro145Pro
2632500	G	A	intergenic_region	plcA_Rv2351c-PPE38_Rv2352c
2641840	G	A	missense_variant	zur_Rv2359	p.Arg64His
2642375	T	C	synonymous_variant	Rv2360c_Rv2360c	p.Gln68Gln
2642383	T	C	missense_variant	Rv2360c_Rv2360c	p.Thr66Ala
2654371	G	A	synonymous_variant	hrcA_Rv2374c	p.Asn241Asn
2685793	T	G	missense_variant	sirA_Rv2391	p.Leu372Arg
2691713	C	T	missense_variant	Rv2395_Rv2395	p.Pro548Ser
2709795	G	A	synonymous_variant	Rv2411c_Rv2411c	p.Ala57Ala
2712913	A	C	missense_variant	Rv2415c_Rv2415c	p.Leu291Arg
2723506	C	T	synonymous_variant	Rv2426c_Rv2426c	p.Leu226Leu
2736434	C	A	missense_variant	nadE_Rv2438c	p.Arg133Leu
2737572	A	C	missense_variant	proB_Rv2439c	p.Ser226Ala
2740693	C	T	intergenic_region	rplU_Rv2442c-dctA_Rv2443
2745889	C	T	missense_variant	Rv2446c_Rv2446c	p.Ala84Thr
2754917	C	A	missense_variant	Rv2455c_Rv2455c	p.Lys596Asn
2764939	A	G	missense_variant	tig_Rv2462c	p.Leu118Pro
2769186	C	T	synonymous_variant	pepN_Rv2467	p.Arg67Arg
2775042	G	A	synonymous_variant	aglA_Rv2471	p.Ala493Ala
2790458	C	A	missense_variant	plsC_Rv2483c	p.Gly189Cys
2791098	T	C	missense_variant	Rv2484c_Rv2484c	p.Asp466Gly
2791475	G	A	synonymous_variant	Rv2484c_Rv2484c	p.Ala340Ala
2807486	A	C	missense_variant	Rv2492_Rv2492	p.Asp70Ala
2814961	G	A	synonymous_variant	accA1_Rv2501c	p.Gly640Gly
2816473	G	C	synonymous_variant	accA1_Rv2501c	p.Arg136Arg
2825466	A	G	synonymous_variant	Rv2509_Rv2509	p.Lys263Lys
2841022	G	A	missense_variant	fas_Rv2524c	p.Arg2771Cys
2847281	G	A	synonymous_variant	fas_Rv2524c	p.Asp684Asp
2858669	T	G	missense_variant	nusB_Rv2533c	p.Asp19Ala
2861351	T	C	missense_variant	aroD_Rv2537c	p.Thr81Ala
2870386	T	C	intergenic_region	vapB20_Rv2550c-Rv2551c_Rv2551c
2871048	C	T	synonymous_variant	Rv2551c_Rv2551c	p.Leu49Leu
2878980	T	C	missense_variant	Rv2559c_Rv2559c	p.Asp317Gly
2881455	A	G	intragenic_variant	Rv2561_Rv2561	n.2881455A>G
2883195	G	C	synonymous_variant	Rv2563_Rv2563	p.Pro302Pro
2886570	G	A	synonymous_variant	Rv2566_Rv2566	p.Glu66Glu
2889786	G	C	synonymous_variant	Rv2566_Rv2566	p.Val1138Val
2892299	C	T	synonymous_variant	Rv2567_Rv2567	p.Asp835Asp
2893238	C	A	synonymous_variant	Rv2568c_Rv2568c	p.Arg78Arg
2897871	G	A	intergenic_region	aspS_Rv2572c-Rv2573_Rv2573
2925962	C	T	missense_variant	vapC40_Rv2596	p.Arg77Cys
2926555	G	A	synonymous_variant	Rv2597_Rv2597	p.Val67Val
2926655	G	A	missense_variant	Rv2597_Rv2597	p.Asp101Asn
2927511	T	G	missense_variant	Rv2599_Rv2599	p.Ile12Ser
2945042	C	G	intergenic_region	PE_PGRS45_Rv2615c-Rv2616_Rv2616
2953307	T	G	intergenic_region	hrp1_Rv2626c-Rv2627c_Rv2627c
2955233	T	C	missense_variant	Rv2628_Rv2628	p.Leu59Ser
2959324	G	A	intergenic_region	Rv2632c_Rv2632c-Rv2633c_Rv2633c
2966445	C	T	intergenic_region	cadI_Rv2641-Rv2642_Rv2642
2968913	T	C	intergenic_region	Rv2644c_Rv2644c-valT_Rvnt31
2970017	C	G	intergenic_region	valU_Rvnt34-Rv2645_Rv2645
2970018	G	T	intergenic_region	valU_Rvnt34-Rv2645_Rv2645
2970019	A	G	intergenic_region	valU_Rvnt34-Rv2645_Rv2645
2971122	C	T	missense_variant	Rv2646_Rv2646	p.Thr191Ile
2980911	G	A	intergenic_region	Rv2659c_Rv2659c-Rv2660c_Rv2660c
2980970	C	A	missense_variant	Rv2660c_Rv2660c	p.Cys74Phe
2985216	A	G	missense_variant	Rv2668_Rv2668	p.Lys162Glu
2987641	C	A	intergenic_region	ribD_Rv2671-Rv2672_Rv2672
2988630	G	C	missense_variant	Rv2672_Rv2672	p.Asp317His
2994187	C	T	synonymous_variant	hemE_Rv2678c	p.Leu292Leu
3000362	C	T	missense_variant	Rv2683_Rv2683	p.Ser84Leu
3003115	G	C	missense_variant	arsB1_Rv2685	p.Gly378Ala
3004091	G	A	missense_variant	Rv2687c_Rv2687c	p.Arg220Trp
3010420	G	A	missense_variant	ceoC_Rv2692	p.Val133Ile
3016918	T	A	missense_variant	ppgK_Rv2702	p.Phe21Ile
3027582	A	G	missense_variant	Rv2714_Rv2714	p.Glu173Gly
3027606	G	C	missense_variant	Rv2714_Rv2714	p.Trp181Ser
3027798	C	T	missense_variant	Rv2714_Rv2714	p.Ala245Val
3029610	G	A	missense_variant	Rv2716_Rv2716	p.Ala147Thr
3031168	G	A	missense_variant	Rv2719c_Rv2719c	p.His124Tyr
3037377	C	T	intergenic_region	fadE20_Rv2724c-hflX_Rv2725c
3061615	T	C	missense_variant	ftsK_Rv2748c	p.Met298Val
3069167	G	A	missense_variant	hsdM_Rv2756c	p.Pro306Leu
3069805	C	G	synonymous_variant	hsdM_Rv2756c	p.Val93Val
3073868	T	C	missense_variant	thyA_Rv2764c	p.Thr202Ala
3088625	G	A	synonymous_variant	Rv2781c_Rv2781c	p.Val120Val
3104189	G	A	synonymous_variant	Rv2795c_Rv2795c	p.Cys241Cys
3105144	A	C	missense_variant	lppV_Rv2796c	p.Phe159Cys
3108055	C	T	synonymous_variant	Rv2799_Rv2799	p.Ala96Ala
3108674	A	C	synonymous_variant	Rv2800_Rv2800	p.Arg87Arg
3108959	T	G	missense_variant	Rv2800_Rv2800	p.Ser182Ala
3111689	C	A	synonymous_variant	Rv2802c_Rv2802c	p.Arg45Arg
3118449	G	A	missense_variant	Rv2813_Rv2813	p.Val76Ile
3119513	T	C	intergenic_region	Rv2813_Rv2813-Rv2816c_Rv2816c
3119737	G	C	intergenic_region	Rv2813_Rv2813-Rv2816c_Rv2816c
3119738	G	C	intergenic_region	Rv2813_Rv2813-Rv2816c_Rv2816c
3119740	T	G	intergenic_region	Rv2813_Rv2813-Rv2816c_Rv2816c
3119741	T	A	intergenic_region	Rv2813_Rv2813-Rv2816c_Rv2816c
3122943	A	G	intergenic_region	Rv2813_Rv2813-Rv2816c_Rv2816c
3122949	C	T	intergenic_region	Rv2813_Rv2813-Rv2816c_Rv2816c
3122951	T	A	intergenic_region	Rv2813_Rv2813-Rv2816c_Rv2816c
3137237	C	T	intergenic_region	vapB22_Rv2830c-echA16_Rv2831
3147170	C	T	missense_variant	infB_Rv2839c	p.Gly235Asp
3165074	T	C	missense_variant	Rv2854_Rv2854	p.Val308Ala
3174496	G	A	missense_variant	Rv2862c_Rv2862c	p.Arg50Cys
3175702	T	C	missense_variant	Rv2864c_Rv2864c	p.Ile522Val
3178445	C	G	intergenic_region	relG_Rv2866-Rv2867c_Rv2867c
3180988	A	C	missense_variant	rip_Rv2869c	p.Phe259Val
3188252	C	A	missense_variant	merT_Rv2877c	p.Arg207Leu
3188769	G	A	missense_variant	merT_Rv2877c	p.His35Tyr
3189242	G	A	synonymous_variant	mpt53_Rv2878c	p.Ala52Ala
3189580	C	T	intergenic_region	mpt53_Rv2878c-cdsA_Rv2881c
3191027	G	A	synonymous_variant	cdsA_Rv2881c	p.Leu199Leu
3200304	G	A	synonymous_variant	Rv2891_Rv2891	p.Val13Val
3218343	G	A	missense_variant	dacB2_Rv2911	p.Arg2Gln
3232815	A	G	intergenic_region	amt_Rv2920c-ftsY_Rv2921c
3236230	C	A	missense_variant	smc_Rv2922c	p.Arg526Leu
3243630	G	A	intergenic_region	Rv2929_Rv2929-fadD26_Rv2930
3244414	G	A	missense_variant	fadD26_Rv2930	p.Val240Met
3260301	A	G	synonymous_variant	ppsC_Rv2933	p.Gly1539Gly
3261380	A	G	missense_variant	ppsC_Rv2933	p.Asn1899Ser
3266030	G	A	synonymous_variant	ppsD_Rv2934	p.Ser1261Ser
3271037	G	A	missense_variant	ppsE_Rv2935	p.Asp1101Asn
3273138	G	C	missense_variant	drrA_Rv2936	p.Asp309His
3296721	G	C	missense_variant	pks15_Rv2947c	p.Arg374Gly
3302491	G	A	intergenic_region	fadD29_Rv2950c-Rv2951c_Rv2951c
3302683	T	C	intergenic_region	fadD29_Rv2950c-Rv2951c_Rv2951c
3311119	C	G	synonymous_variant	Rv2958c_Rv2958c	p.Val294Val
3314412	G	A	synonymous_variant	Rv2962c_Rv2962c	p.Ala237Ala
3314629	C	T	stop_gained	Rv2962c_Rv2962c	p.Trp165*
3326554	C	A	missense_variant	Rv2971_Rv2971	p.His152Asn
3336587	T	A	intergenic_region	Rv2980_Rv2980-ddlA_Rv2981c
3343224	A	C	synonymous_variant	hupB_Rv2986c	p.Ala199Ala
3351926	T	C	missense_variant	Rv2994_Rv2994	p.Ser220Pro
3352932	G	C	synonymous_variant	leuB_Rv2995c	p.Thr179Thr
3354896	C	T	synonymous_variant	serA1_Rv2996c	p.Glu58Glu
3369869	T	G	intergenic_region	pfkA_Rv3010c-gatA_Rv3011c
3371260	C	T	missense_variant	gatA_Rv3011c	p.Val59Ile
3401871	G	A	synonymous_variant	Rv3041c_Rv3041c	p.Ala16Ala
3404376	G	C	synonymous_variant	ctaD_Rv3043c	p.Thr182Thr
3415332	G	A	intergenic_region	nrdH_Rv3053c-Rv3054c_Rv3054c
3418328	T	G	missense_variant	Rv3057c_Rv3057c	p.Asp112Ala
3418330	G	A	synonymous_variant	Rv3057c_Rv3057c	p.His111His
3420825	G	A	missense_variant	cyp136_Rv3059	p.Gly445Asp
3423184	C	T	synonymous_variant	Rv3060c_Rv3060c	p.Thr10Thr
3426795	C	G	synonymous_variant	ligB_Rv3062	p.Ser404Ser
3429202	T	G	missense_variant	cstA_Rv3063	p.Tyr654Asp
3431279	G	A	synonymous_variant	Rv3066_Rv3066	p.Val191Val
3440542	G	A	synonymous_variant	atsF_Rv3077	p.Gly334Gly
3445550	G	A	missense_variant	pknK_Rv3080c	p.His147Tyr
3450725	C	T	synonymous_variant	lipR_Rv3084	p.Val243Val
3454263	G	C	missense_variant	Rv3087_Rv3087	p.Val447Leu
3454986	C	A	missense_variant	tgs4_Rv3088	p.Ala216Glu
3455686	C	G	synonymous_variant	tgs4_Rv3088	p.Leu449Leu
3457514	C	G	intergenic_region	fadD13_Rv3089-Rv3090_Rv3090
3460986	G	A	missense_variant	Rv3092c_Rv3092c	p.Pro250Leu
3464629	G	A	missense_variant	Rv3096_Rv3096	p.Gly28Glu
3467465	G	C	synonymous_variant	Rv3098c_Rv3098c	p.Ala66Ala
3475159	G	A	missense_variant	fprA_Rv3106	p.Asp385Asn
3480474	A	G	missense_variant	Rv3113_Rv3113	p.Glu134Gly
3480789	C	T	missense_variant	Rv3114_Rv3114	p.Pro11Ser
3489851	G	T	missense_variant	moaR1_Rv3124	p.Ala116Ser
3498418	G	A	missense_variant	devS_Rv3132c	p.Thr283Ile
3505005	C	A	missense_variant	pflA_Rv3138	p.Pro271Thr
3509091	C	G	intergenic_region	fadB4_Rv3141-Rv3142c_Rv3142c
3521044	G	A	missense_variant	nuoI_Rv3153	p.Ala180Thr
3530955	G	C	missense_variant	Rv3161c_Rv3161c	p.Leu62Val
3542262	T	G	missense_variant	Rv3174_Rv3174	p.Leu42Arg
3548641	T	C	missense_variant	Rv3179_Rv3179	p.Tyr342His
3555699	G	A	missense_variant	Rv3190c_Rv3190c	p.Ala330Val
3560645	T	C	missense_variant	Rv3193c_Rv3193c	p.Gln843Arg
3564400	G	A	missense_variant	Rv3195_Rv3195	p.Gly13Ser
3566943	G	A	intergenic_region	Rv3196A_Rv3196A-Rv3197_Rv3197
3571834	G	T	missense_variant	nudC_Rv3199c	p.Pro237Gln
3573636	C	T	missense_variant	Rv3200c_Rv3200c	p.Asp12Asn
3577958	G	A	missense_variant	Rv3202c_Rv3202c	p.Ala748Val
3594124	C	T	missense_variant	Rv3217c_Rv3217c	p.Ala38Thr
3610441	C	T	missense_variant	tgs3_Rv3234c	p.Arg250His
3617380	G	C	missense_variant	Rv3239c_Rv3239c	p.Ala75Gly
3621423	G	A	intergenic_region	Rv3241c_Rv3241c-Rv3242c_Rv3242c
3624486	C	T	missense_variant	lpqB_Rv3244c	p.Gly142Asp
3626554	T	C	synonymous_variant	mtrB_Rv3245c	p.Thr20Thr
3638093	A	G	missense_variant	pmmA_Rv3257c	p.Leu206Ser
3643392	C	T	synonymous_variant	Rv3263_Rv3263	p.Gly72Gly
3643630	G	A	missense_variant	Rv3263_Rv3263	p.Gly152Ser
3647041	G	A	missense_variant	rmlD_Rv3266c	p.Pro257Ser
3658266	G	C	missense_variant	purE_Rv3275c	p.Arg125Gly
3670040	T	C	synonymous_variant	Rv3289c_Rv3289c	p.Ala124Ala
3679200	T	G	missense_variant	lhr_Rv3296	p.Leu809Arg
3679949	G	A	missense_variant	lhr_Rv3296	p.Glu1059Lys
3681548	C	A	synonymous_variant	nei_Rv3297	p.Arg77Arg
3690016	G	A	missense_variant	lpdA_Rv3303c	p.Ser308Leu
3693681	C	A	synonymous_variant	amiB1_Rv3306c	p.Ala103Ala
3696181	G	A	missense_variant	pmmB_Rv3308	p.Gly440Ser
3697708	G	A	missense_variant	sapM_Rv3310	p.Ala171Thr
3771628	C	A	synonymous_variant	Rv3359_Rv3359	p.Ile95Ile
3772616	A	G	intergenic_region	Rv3359_Rv3359-Rv3360_Rv3360
3776706	C	T	missense_variant	Rv3365c_Rv3365c	p.Ala266Thr
3785946	G	A	missense_variant	Rv3371_Rv3371	p.Gly339Arg
3786033	G	A	missense_variant	Rv3371_Rv3371	p.Val368Ile
3788365	G	T	stop_gained&splice_region_variant	echA18_Rv3373	p.Gly214*
3794884	G	A	intergenic_region	dxs2_Rv3379c-Rv3382c_Rv3382c
3808103	C	T	missense_variant	cmaA1_Rv3392c	p.Ser112Asn
3811327	C	T	missense_variant	Rv3395c_Rv3395c	p.Val104Met
3811629	A	G	missense_variant	Rv3395c_Rv3395c	p.Val3Ala
3815477	T	G	synonymous_variant	idsA1_Rv3398c	p.Ala210Ala
3825560	C	G	synonymous_variant	Rv3406_Rv3406	p.Leu77Leu
3830695	G	A	synonymous_variant	guaB2_Rv3411c	p.Ala275Ala
3850197	G	A	intergenic_region	Rv3430a_Rv3430a-gadB_Rv3432c
3851888	C	T	synonymous_variant	Rv3433c_Rv3433c	p.Ala442Ala
3858584	C	G	missense_variant	Rv3439c_Rv3439c	p.Gly360Ala
3859376	C	T	missense_variant	Rv3439c_Rv3439c	p.Gly96Glu
3871246	C	T	synonymous_variant	eccB4_Rv3450c	p.Gly417Gly
3873392	T	G	missense_variant	cut3_Rv3451	p.Leu259Arg
3874726	C	A	intragenic_variant	Rv3453_Rv3453	n.3874726C>A
3893480	A	G	intragenic_variant	kgtP_Rv3476c	n.3893480A>G
3894032	T	A	intergenic_region	kgtP_Rv3476c-PE31_Rv3477
3895691	C	G	intergenic_region	PPE60_Rv3478-Rv3479_Rv3479
3895727	A	C	intergenic_region	PPE60_Rv3478-Rv3479_Rv3479
3898869	A	C	missense_variant	Rv3479_Rv3479	p.Asn1017Thr
3903530	G	C	synonymous_variant	Rv3484_Rv3484	p.Ala151Ala
3909235	C	G	missense_variant	otsA_Rv3490	p.Leu334Val
3922836	C	T	synonymous_variant	fadE26_Rv3504	p.Asp122Asp
3936761	A	G	intergenic_region	PE_PGRS54_Rv3508-ilvX_Rv3509c
3973954	C	T	missense_variant	hsaG_Rv3535c	p.Gly183Arg
3976825	A	T	missense_variant	kstD_Rv3537	p.Tyr486Phe
3976826	T	C	synonymous_variant	kstD_Rv3537	p.Tyr486Tyr
3983271	T	G	missense_variant	fadE28_Rv3544c	p.Ile292Leu
3984321	A	G	synonymous_variant	cyp125_Rv3545c	p.His375His
3989914	T	G	missense_variant	Rv3551_Rv3551	p.Ser7Ala
3994898	G	A	missense_variant	Rv3555c_Rv3555c	p.Arg268Trp
4005114	C	G	missense_variant	fadE32_Rv3563	p.Ser275Trp
4008747	G	A	missense_variant	hsaB_Rv3567c	p.Thr179Ile
4012219	C	T	missense_variant	hsaA_Rv3570c	p.Asp18Asn
4023434	T	C	missense_variant	cysS1_Rv3580c	p.Thr124Ala
4028752	G	A	missense_variant	Rv3586_Rv3586	p.Ala288Thr
4030543	A	C	synonymous_variant	mutY_Rv3589	p.Ser17Ser
4038287	G	A	synonymous_variant	clpC1_Rv3596c	p.Asn806Asn
4054637	G	A	synonymous_variant	espD_Rv3614c	p.Gly20Gly
4056416	A	C	intergenic_region	espA_Rv3616c-ephA_Rv3617
4067152	A	G	missense_variant	Rv3627c_Rv3627c	p.Val45Ala
4080716	T	C	missense_variant	Rv3642c_Rv3642c	p.Asn17Ser
4088346	G	A	synonymous_variant	cspA_Rv3648c	p.Thr62Thr
4089058	C	T	missense_variant	Rv3649_Rv3649	p.Pro93Leu
4095295	C	T	synonymous_variant	Rv3655c_Rv3655c	p.Glu2Glu
4105757	T	C	missense_variant	dppA_Rv3666c	p.Gln443Arg
4107074	C	T	missense_variant	dppA_Rv3666c	p.Arg4Gln
4112429	C	T	missense_variant	Rv3671c_Rv3671c	p.Val363Ile
4116682	C	T	synonymous_variant	crp_Rv3676	p.Leu69Leu
4117161	A	C	intergenic_region	crp_Rv3676-Rv3677c_Rv3677c
4119246	C	T	synonymous_variant	Rv3679_Rv3679	p.Asp157Asp
4121675	T	C	intergenic_region	whiB4_Rv3681c-ponA2_Rv3682
4130711	C	G	missense_variant	Rv3689_Rv3689	p.Leu119Val
4131144	C	T	missense_variant	Rv3689_Rv3689	p.Ala263Val
4135112	G	A	missense_variant	Rv3693_Rv3693	p.Met129Ile
4136581	C	T	synonymous_variant	Rv3694c_Rv3694c	p.Val178Val
4138377	G	A	missense_variant	glpK_Rv3696c	p.Ala460Val
4138399	C	T	missense_variant	glpK_Rv3696c	p.Ala453Thr
4145737	G	A	synonymous_variant	etgB_Rv3703c	p.Tyr385Tyr
4150648	G	A	synonymous_variant	Rv3707c_Rv3707c	p.Gly131Gly
4151855	G	A	synonymous_variant	asd_Rv3708c	p.Pro121Pro
4156239	G	A	missense_variant	dnaQ_Rv3711c	p.Ala164Val
4156503	T	C	missense_variant	dnaQ_Rv3711c	p.Asp76Gly
4158361	G	A	synonymous_variant	cobQ2_Rv3713	p.Pro45Pro
4159195	C	T	synonymous_variant	Rv3714c_Rv3714c	p.Pro209Pro
4163944	A	G	missense_variant	Rv3720_Rv3720	p.His70Arg
4174564	T	C	missense_variant	Rv3727_Rv3727	p.Ile537Thr
4176159	G	A	synonymous_variant	Rv3728_Rv3728	p.Val429Val
4179089	T	C	missense_variant	Rv3729_Rv3729	p.Ser269Pro
4190532	C	A	intergenic_region	PPE67_Rv3739c-Rv3740c_Rv3740c
4197189	G	A	intergenic_region	Rv3747_Rv3747-Rv3748_Rv3748
4200220	G	A	missense_variant	Rv3753c_Rv3753c	p.Thr1Met
4202383	C	A	synonymous_variant	proZ_Rv3756c	p.Val77Val
4205120	G	A	missense_variant	proX_Rv3759c	p.Pro85Leu
4210164	G	A	synonymous_variant	tcrY_Rv3764c	p.Val282Val
4210876	C	T	missense_variant	tcrY_Rv3764c	p.Arg45His
4212155	G	T	intergenic_region	tcrX_Rv3765c-Rv3766_Rv3766
4215484	C	G	missense_variant	Rv3770c_Rv3770c	p.Ala98Pro
4216255	G	C	intergenic_region	Rv3770c_Rv3770c-Rv3771c_Rv3771c	n.4216255G>C
4217557	G	A	missense_variant	hisC2_Rv3772	p.Ala142Thr
4220174	G	A	missense_variant	lipE_Rv3775	p.Asp164Asn
4223172	C	T	missense_variant	Rv3777_Rv3777	p.Ala160Val
4232327	G	A	synonymous_variant	Rv3785_Rv3785	p.Arg336Arg
4233299	G	A	missense_variant	Rv3786c_Rv3786c	p.Thr100Ile
4240671	T	C	missense_variant	embC_Rv3793	p.Ile270Thr
4242182	G	T	missense_variant	embC_Rv3793	p.Ala774Ser
4247646	C	A	missense_variant	embB_Rv3795	p.Ala378Glu
4251297	C	G	synonymous_variant	fadE35_Rv3797	p.Gly71Gly
4261499	A	G	missense_variant	fadD32_Rv3801c	p.Val523Ala
4263279	G	A	intergenic_region	fadD32_Rv3801c-clp6_Rv3802c
4264218	C	A	missense_variant	clp6_Rv3802c	p.Val50Phe
4264219	T	G	synonymous_variant	clp6_Rv3802c	p.Gly49Gly
4269387	G	T	missense_variant	ubiA_Rv3806c	p.Asp149Glu
4269606	G	A	synonymous_variant	ubiA_Rv3806c	p.Arg76Arg
4287011	C	T	synonymous_variant	Rv3822_Rv3822	p.Ile97Ile
4287164	G	A	synonymous_variant	Rv3822_Rv3822	p.Gly148Gly
4287361	T	C	missense_variant	Rv3822_Rv3822	p.Val214Ala
4289953	G	A	missense_variant	mmpL8_Rv3823c	p.Ala526Val
4290564	T	G	synonymous_variant	mmpL8_Rv3823c	p.Ala322Ala
4290827	G	C	missense_variant	mmpL8_Rv3823c	p.Arg235Gly
4291418	G	C	missense_variant	mmpL8_Rv3823c	p.Leu38Val
4293072	G	A	missense_variant	papA1_Rv3824c	p.Leu35Phe
4295763	C	A	missense_variant	pks2_Rv3825c	p.Glu1281Asp
4296015	A	G	synonymous_variant	pks2_Rv3825c	p.Asp1197Asp
4299480	G	A	synonymous_variant	pks2_Rv3825c	p.Ser42Ser
4313128	T	C	missense_variant	Rv3839_Rv3839	p.Ser122Pro
4314645	G	A	synonymous_variant	bfrB_Rv3841	p.Leu156Leu
4315384	T	C	missense_variant	glpQ1_Rv3842c	p.Asp60Gly
4316046	A	G	missense_variant	Rv3843c_Rv3843c	p.Val184Ala
4316566	G	C	missense_variant	Rv3843c_Rv3843c	p.Arg11Gly
4318703	G	A	intergenic_region	MTS2975_RVnc0040-Rv3844_Rv3844
4319382	G	A	synonymous_variant	Rv3845_Rv3845	p.Ala34Ala
4323006	A	G	synonymous_variant	Rv3848_Rv3848	p.Ala227Ala
4328399	G	A	intergenic_region	ethR_Rv3855-Rv3856c_Rv3856c
4329782	A	G	intergenic_region	Rv3857c_Rv3857c-gltD_Rv3858c
4334425	C	G	missense_variant	gltB_Rv3859c	p.Glu553Gln
4336597	A	C	intergenic_region	gltB_Rv3859c-Rv3860_Rv3860
4340330	T	G	missense_variant	espE_Rv3864	p.Leu21Val
4357597	G	C	missense_variant	espK_Rv3879c	p.Ser729Cys
4359165	C	G	synonymous_variant	espK_Rv3879c	p.Thr206Thr
4363069	T	C	missense_variant	eccE1_Rv3882c	p.Ile118Val
4366195	C	T	missense_variant	eccA2_Rv3884c	p.Gly215Glu
4366568	G	A	stop_gained	eccA2_Rv3884c	p.Gln91*
4367649	G	A	synonymous_variant	eccE2_Rv3885c	p.Tyr291Tyr
4372353	C	G	synonymous_variant	Rv3888c_Rv3888c	p.Arg118Arg
4373496	C	G	synonymous_variant	espG2_Rv3889c	p.Val45Val
4374228	C	T	missense_variant	esxD_Rv3891c	p.Ala49Thr
4376098	G	A	intergenic_region	PE36_Rv3893c-eccC2_Rv3894c
4377033	C	G	synonymous_variant	eccC2_Rv3894c	p.Ser1140Ser
4381974	G	A	missense_variant	Rv3896c_Rv3896c	p.Ala293Val
4383655	G	A	stop_gained&splice_region_variant	Rv3898c_Rv3898c	p.Gln111*
4384007	G	C	intergenic_region	Rv3898c_Rv3898c-Rv3899c_Rv3899c
4385187	G	A	missense_variant	Rv3899c_Rv3899c	p.Pro65Ser
4385530	G	C	missense_variant	Rv3900c_Rv3900c	p.Pro260Arg
4386142	G	A	missense_variant	Rv3900c_Rv3900c	p.Ser56Leu
4386228	C	T	synonymous_variant	Rv3900c_Rv3900c	p.Leu27Leu
4390753	C	G	synonymous_variant	esxF_Rv3905c	p.Ser93Ser
4391553	C	T	synonymous_variant	Rv3906c_Rv3906c	p.Pro18Pro
4393178	G	A	intergenic_region	pcnA_Rv3907c-mutT4_Rv3908
4394210	C	G	missense_variant	Rv3909_Rv3909	p.Arg7Gly
4395387	G	A	missense_variant	Rv3909_Rv3909	p.Ser399Asn
4399787	G	C	missense_variant	Rv3910_Rv3910	p.Gly1064Ala
4399858	G	C	missense_variant	Rv3910_Rv3910	p.Val1088Leu
4405117	G	A	synonymous_variant	Rv3916c_Rv3916c	p.Pro17Pro
4407588	C	T	synonymous_variant	gid_Rv3919c	p.Ala205Ala
4408156	A	C	missense_variant	gid_Rv3919c	p.Leu16Arg
4408920	G	A	intergenic_region	Rv3920c_Rv3920c-Rv3921c_Rv3921c
4408923	T	C	intergenic_region	Rv3920c_Rv3920c-Rv3921c_Rv3921c
