# Supplementary material for: Reference set of Mycobacterium tuberculosis clinical strains: A tool for research and product development
Source: PLoS One. 2019 Mar 25;14(3):e0214088. doi: 10.1371/journal.pone.0214088 (PMC6433267; doi:10.1371/journal.pone.0214088)
Supplement: S1 Table — (ZIP) [file pone.0214088.s001.zip › homo_snps/N0031.snps.tsv]

Position	REF	MUT	FUNCTION	GENE_NAME/Rv_NAME	AA_CHANGE
1849	C	A	intergenic_region	dnaA_Rv0001-dnaN_Rv0002
2532	C	T	synonymous_variant	dnaN_Rv0002	p.Leu161Leu
9143	C	T	synonymous_variant	gyrA_Rv0006	p.Ile614Ile
10972	C	T	intergenic_region	ileT_Rvnt01-alaT_Rvnt02
11820	C	G	intergenic_region	alaT_Rvnt02-Rv0008c_Rv0008c
13460	G	A	synonymous_variant	Rv0010c_Rv0010c	p.Asp33Asp
14401	G	A	missense_variant	Rv0012_Rv0012	p.Glu105Lys
14861	G	T	missense_variant	Rv0012_Rv0012	p.Gly258Val
16026	T	C	missense_variant	pknB_Rv0014c	p.Asn482Ser
21819	C	A	missense_variant	pstP_Rv0018c	p.Ala455Ser
23174	A	C	missense_variant	pstP_Rv0018c	p.Leu3Arg
27469	G	A	intergenic_region	whiB5_Rv0022c-Rv0023_Rv0023
31604	T	C	missense_variant	Rv0028_Rv0028	p.Ser31Pro
31977	C	T	intergenic_region	Rv0028_Rv0028-Rv0029_Rv0029
32804	G	A	missense_variant	Rv0029_Rv0029	p.Ala250Thr
36008	G	C	missense_variant	bioF2_Rv0032	p.Asp572His
36538	C	T	synonymous_variant	bioF2_Rv0032	p.Ser748Ser
37305	C	G	missense_variant	fadD34_Rv0035	p.Ser16Trp
39158	C	G	synonymous_variant	Rv0036c_Rv0036c	p.Arg224Arg
39758	G	A	synonymous_variant	Rv0036c_Rv0036c	p.His24His
43945	G	A	synonymous_variant	leuS_Rv0041	p.Val128Val
46994	G	A	missense_variant	Rv0042c_Rv0042c	p.Arg72Cys
49360	C	T	missense_variant	Rv0045c_Rv0045c	p.Val194Ile
53591	A	G	intergenic_region	Rv0049_Rv0049-ponA1_Rv0050
56738	C	T	missense_variant	Rv0051_Rv0051	p.Thr348Ile
63146	G	T	intergenic_region	dnaB_Rv0058-Rv0059_Rv0059
75233	C	A	intergenic_region	Rv0067c_Rv0067c-Rv0068_Rv0068
75247	T	C	intergenic_region	Rv0067c_Rv0067c-Rv0068_Rv0068
87468	C	T	missense_variant	Rv0078A_Rv0078A	p.Glu112Lys
88864	A	G	missense_variant	Rv0079_Rv0079	p.Thr221Ala
89200	T	G	missense_variant	Rv0080_Rv0080	p.Val60Gly
90111	A	G	missense_variant	Rv0082_Rv0082	p.Glu63Gly
91649	C	T	missense_variant	Rv0083_Rv0083	p.Ala417Val
97696	C	T	intergenic_region	Rv0088_Rv0088-Rv0089_Rv0089
103600	G	A	missense_variant	Rv0093c_Rv0093c	p.Arg22Cys
117726	G	A	missense_variant	Rv0102_Rv0102	p.Gly5Arg
119753	C	T	intergenic_region	Rv0102_Rv0102-ctpB_Rv0103c
126803	G	A	missense_variant	ctpI_Rv0107c	p.Pro1247Ser
133810	G	A	intergenic_region	Rv0110_Rv0110-Rv0111_Rv0111
135162	C	T	missense_variant	Rv0111_Rv0111	p.Pro405Ser
139756	C	T	intergenic_region	hddA_Rv0115-Rv0115a_Rv0115a
141889	A	G	synonymous_variant	oxyS_Rv0117	p.Ala230Ala
147262	G	T	missense_variant	fusA2_Rv0120c	p.Asp170Glu
170577	T	C	synonymous_variant	Rv0144_Rv0144	p.Arg98Arg
175994	G	A	missense_variant	Rv0149_Rv0149	p.Val99Ile
190816	A	C	synonymous_variant	Rv0161_Rv0161	p.Ser70Ser
195360	C	T	missense_variant	fadD5_Rv0166	p.Ala123Val
197727	G	T	missense_variant	yrbE1B_Rv0168	p.Gly23Val
200697	T	G	missense_variant	mce1B_Rv0170	p.Val268Gly
203826	G	A	missense_variant	mce1D_Rv0172	p.Glu451Lys
208322	G	T	missense_variant	Rv0176_Rv0176	p.Ala291Ser
208782	A	C	synonymous_variant	Rv0177_Rv0177	p.Thr122Thr
216469	C	T	synonymous_variant	bglS_Rv0186	p.Asp67Asp
223752	G	C	synonymous_variant	Rv0192_Rv0192	p.Gly63Gly
225668	T	C	missense_variant	Rv0193c_Rv0193c	p.Ser302Gly
227136	C	G	missense_variant	Rv0194_Rv0194	p.Leu87Val
230170	C	T	missense_variant	Rv0194_Rv0194	p.Pro1098Leu
233358	C	A	synonymous_variant	Rv0197_Rv0197	p.Val376Val
233364	C	G	missense_variant	Rv0197_Rv0197	p.Ser378Arg
240654	C	T	synonymous_variant	mmpL11_Rv0202c	p.Thr213Thr
243598	G	A	missense_variant	Rv0205_Rv0205	p.Arg72His
251669	C	T	intergenic_region	Rv0210_Rv0210-pckA_Rv0211
260282	T	G	missense_variant	lipW_Rv0217c	p.Thr184Pro
262268	A	T	synonymous_variant	Rv0219_Rv0219	p.Ala5Ala
264129	G	A	missense_variant	Rv0221_Rv0221	p.Met21Ile
282892	C	T	synonymous_variant	aftD_Rv0236c	p.Thr1320Thr
300111	C	G	synonymous_variant	Rv0248c_Rv0248c	p.Ala231Ala
313124	C	T	missense_variant	narK3_Rv0261c	p.Ala349Thr
320180	G	A	synonymous_variant	oplA_Rv0266c	p.Ile325Ile
321558	C	T	synonymous_variant	narU_Rv0267	p.Pro76Pro
324809	C	G	missense_variant	fadD2_Rv0270	p.Ile81Met
331588	A	G	missense_variant	Rv0275c_Rv0275c	p.Leu24Ser
343281	C	G	synonymous_variant	eccA3_Rv0282	p.Ala384Ala
344952	A	G	missense_variant	eccB3_Rv0283	p.Thr311Ala
353309	G	A	missense_variant	eccD3_Rv0290	p.Ser76Asn
353365	G	A	missense_variant	eccD3_Rv0290	p.Ala95Thr
356529	A	G	missense_variant	eccE3_Rv0292	p.Asp217Gly
360809	G	A	missense_variant	atsG_Rv0296c	p.Pro116Leu
381030	G	A	missense_variant	Rv0312_Rv0312	p.Gly159Ser
396199	T	C	intergenic_region	Rv0330c_Rv0330c-Rv0331_Rv0331
403149	C	T	missense_variant	aspC_Rv0337c	p.Gly5Asp
412280	G	T	missense_variant	iniA_Rv0342	p.Gln481His
415129	A	G	missense_variant	Rv0345_Rv0345	p.Asp27Gly
422745	C	T	synonymous_variant	dnaJ1_Rv0352	p.Gly98Gly
423174	C	T	synonymous_variant	dnaJ1_Rv0352	p.Arg241Arg
438271	A	G	missense_variant	Rv0359_Rv0359	p.Thr252Ala
447442	T	C	missense_variant	Rv0370c_Rv0370c	p.Glu201Gly
454333	T	G	missense_variant	Rv0376c_Rv0376c	p.Thr14Pro
455325	G	C	missense_variant	Rv0377_Rv0377	p.Arg302Pro
455329	C	T	synonymous_variant	Rv0377_Rv0377	p.Gly303Gly
468357	G	A	missense_variant	purT_Rv0389	p.Gly8Glu
475651	C	T	missense_variant	Rv0396_Rv0396	p.Pro101Leu
477234	T	G	missense_variant	Rv0398c_Rv0398c	p.Glu29Asp
477737	C	T	missense_variant	lpqK_Rv0399c	p.Ala274Thr
484596	C	T	missense_variant	fadD30_Rv0404	p.Pro207Leu
489240	A	G	synonymous_variant	pks6_Rv0405	p.Pro1170Pro
497491	G	A	synonymous_variant	glnH_Rv0411c	p.Asp270Asp
506125	C	T	missense_variant	lpqM_Rv0419	p.Ala347Val
514657	G	T	missense_variant	ctpH_Rv0425c	p.Ala222Glu
517411	G	A	synonymous_variant	Rv0428c_Rv0428c	p.Arg131Arg
519185	G	T	missense_variant	Rv0431_Rv0431	p.Gly38Val
520358	T	G	missense_variant	Rv0433_Rv0433	p.Phe12Cys
522053	C	A	synonymous_variant	Rv0434_Rv0434	p.Gly180Gly
522081	G	A	missense_variant	Rv0434_Rv0434	p.Ala190Thr
527316	G	C	missense_variant	moeA2_Rv0438c	p.Ile15Met
528354	A	C	intergenic_region	Rv0439c_Rv0439c-groEL2_Rv0440
534427	A	T	intergenic_region	sigK_Rv0445c-Rv0446c_Rv0446c
542014	C	G	intergenic_region	mmpS4_Rv0451c-Rv0452_Rv0452
549671	T	C	intergenic_region	Rv0457c_Rv0457c-Rv0458_Rv0458
550391	C	T	synonymous_variant	Rv0458_Rv0458	p.Phe239Phe
550941	A	G	missense_variant	Rv0458_Rv0458	p.Ile423Val
551273	C	T	missense_variant	Rv0459_Rv0459	p.Pro26Ser
565404	T	G	synonymous_variant	Rv0474_Rv0474	p.Arg128Arg
565745	C	T	intergenic_region	Rv0474_Rv0474-hbhA_Rv0475
570641	C	A	missense_variant	murB_Rv0482	p.Arg35Ser
572591	C	T	synonymous_variant	lprQ_Rv0483	p.Asp294Asp
573384	G	T	missense_variant	Rv0484c_Rv0484c	p.Leu140Ile
574139	C	T	synonymous_variant	Rv0485_Rv0485	p.Val52Val
580772	T	A	intergenic_region	senX3_Rv0490-regX3_Rv0491
584511	T	G	synonymous_variant	Rv0493c_Rv0493c	p.Thr60Thr
590763	C	G	missense_variant	proC_Rv0500	p.Asp227Glu
627485	G	A	missense_variant	galE3_Rv0536	p.Val80Ile
628864	T	C	missense_variant	Rv0537c_Rv0537c	p.Thr290Ala
638899	C	A	synonymous_variant	Rv0547c_Rv0547c	p.Leu6Leu
640954	A	G	intergenic_region	vapB3_Rv0550c-fadD8_Rv0551c
643813	C	T	missense_variant	Rv0552_Rv0552	p.Pro309Ser
645062	C	A	synonymous_variant	menC_Rv0553	p.Ile191Ile
647478	G	C	missense_variant	menD_Rv0555	p.Arg394Pro
648465	A	G	synonymous_variant	Rv0556_Rv0556	p.Ala169Ala
657081	C	T	synonymous_variant	Rv0565c_Rv0565c	p.Val130Val
657142	C	T	missense_variant	Rv0565c_Rv0565c	p.Arg110His
657578	G	A	synonymous_variant	Rv0566c_Rv0566c	p.Asp154Asp
662624	A	G	missense_variant	nrdZ_Rv0570	p.Ile444Val
669565	T	G	missense_variant	Rv0575c_Rv0575c	p.Ile61Leu
684290	G	A	intergenic_region	Rv0585c_Rv0585c-mce2R_Rv0586
690248	A	C	missense_variant	mce2C_Rv0591	p.Asn397Thr
692448	C	T	missense_variant	lprL_Rv0593	p.Pro142Leu
696917	G	T	intergenic_region	Rv0597c_Rv0597c-vapC27_Rv0598c
700776	C	T	missense_variant	lpqO_Rv0604	p.Pro180Ser
705602	C	T	missense_variant	Rv0610c_Rv0610c	p.Ser103Asn
707334	T	C	missense_variant	Rv0613c_Rv0613c	p.Thr728Ala
709200	C	A	missense_variant	Rv0613c_Rv0613c	p.Gly106Cys
715266	G	A	stop_gained&splice_region_variant	Rv0621_Rv0621	p.Trp355*
717588	G	A	synonymous_variant	Rv0625c_Rv0625c	p.Val102Val
717730	G	A	missense_variant	Rv0625c_Rv0625c	p.Ala55Val
724288	C	T	synonymous_variant	recB_Rv0630c	p.Glu242Glu
725190	G	A	synonymous_variant	recC_Rv0631c	p.Phe1039Phe
726857	G	C	missense_variant	recC_Rv0631c	p.Arg484Gly
727513	C	T	missense_variant	recC_Rv0631c	p.Arg265Gln
731791	A	G	missense_variant	rpmG2_Rv0634B	p.Lys27Arg
741458	C	T	missense_variant	Rv0647c_Rv0647c	p.Gly387Asp
749176	A	G	missense_variant	rplL_Rv0652	p.Lys110Glu
756842	T	C	missense_variant	atsD_Rv0663	p.Tyr236His
757139	C	A	missense_variant	atsD_Rv0663	p.Arg335Ser
793696	C	G	missense_variant	Rv0694_Rv0694	p.Ala121Gly
797377	C	A	missense_variant	Rv0697_Rv0697	p.Arg149Ser
798355	G	C	missense_variant	Rv0697_Rv0697	p.Ala475Pro
798761	C	T	intergenic_region	Rv0697_Rv0697-Rv0698_Rv0698
798769	C	G	intergenic_region	Rv0697_Rv0697-Rv0698_Rv0698
799115	C	G	missense_variant	Rv0698_Rv0698	p.Pro95Ala
808434	T	G	missense_variant	atsA_Rv0711	p.Ser700Arg
809958	G	T	missense_variant	Rv0713_Rv0713	p.Asp5Tyr
811753	C	T	synonymous_variant	rplX_Rv0715	p.His4His
815236	C	T	missense_variant	rplO_Rv0723	p.Thr16Ile
815851	G	A	synonymous_variant	sppA_Rv0724	p.Arg63Arg
817659	T	C	synonymous_variant	Rv0725c_Rv0725c	p.Pro262Pro
821907	C	T	missense_variant	xylB_Rv0729	p.Pro134Leu
862039	C	T	synonymous_variant	aldA_Rv0768	p.Pro376Pro
865144	C	T	synonymous_variant	purD_Rv0772	p.Leu187Leu
871271	C	A	missense_variant	purB_Rv0777	p.Pro422Thr
875561	A	G	intergenic_region	purC_Rv0780-emrB_Rv0783c	n.875561A>G
876141	G	T	intergenic_region	purC_Rv0780-emrB_Rv0783c	n.876141G>T
879637	G	T	missense_variant	Rv0785_Rv0785	p.Asp100Tyr
894888	C	T	synonymous_variant	Rv0801_Rv0801	p.Ser86Ser
902221	C	T	synonymous_variant	purF_Rv0808	p.Val37Val
903537	G	T	missense_variant	purF_Rv0808	p.Arg476Leu
911261	C	T	missense_variant	Rv0818_Rv0818	p.Pro97Leu
911655	G	A	synonymous_variant	Rv0818_Rv0818	p.Pro228Pro
913274	G	C	synonymous_variant	phoT_Rv0820	p.Ser183Ser
916046	G	T	missense_variant	Rv0822c_Rv0822c	p.Pro89His
933699	T	G	synonymous_variant	Rv0837c_Rv0837c	p.Gly111Gly
938246	G	A	synonymous_variant	Rv0842_Rv0842	p.Leu45Leu
940602	C	G	missense_variant	narL_Rv0844c	p.Gly169Arg
945915	C	T	synonymous_variant	cysK2_Rv0848	p.Asn326Asn
948294	C	T	missense_variant	Rv0851c_Rv0851c	p.Gly59Ser
951142	A	C	intergenic_region	pdc_Rv0853c-Rv0854_Rv0854
961529	C	T	missense_variant	Rv0862c_Rv0862c	p.Gly362Arg
967387	A	G	missense_variant	Rv0870c_Rv0870c	p.Leu116Pro
972980	C	T	missense_variant	Rv0874c_Rv0874c	p.Gly243Ser
975342	G	C	missense_variant	Rv0876c_Rv0876c	p.Thr199Ser
989418	T	C	synonymous_variant	citA_Rv0889c	p.Ala148Ala
996982	G	A	synonymous_variant	Rv0894_Rv0894	p.Ala153Ala
1001720	C	T	stop_gained	Rv0897c_Rv0897c	p.Trp232*
1011106	A	G	missense_variant	Rv0907_Rv0907	p.Tyr324Cys
1014815	G	T	missense_variant	Rv0909_Rv0909	p.Gln45His
1022003	A	C	intergenic_region	PE7_Rv0916c-betP_Rv0917
1023277	G	A	synonymous_variant	betP_Rv0917	p.Ala397Ala
1040706	C	A	missense_variant	pstS2_Rv0932c	p.Ala115Ser
1054007	G	C	missense_variant	Rv0944_Rv0944	p.Met81Ile
1063765	A	G	missense_variant	sucD_Rv0952	p.Lys209Arg
1070687	C	G	missense_variant	Rv0958_Rv0958	p.Leu269Val
1073309	A	C	intergenic_region	Rv0959_Rv0959-vapB9_Rv0959A
1075904	T	C	missense_variant	Rv0963c_Rv0963c	p.Asp65Gly
1080013	C	T	missense_variant	ctpV_Rv0969	p.Thr424Ile
1087437	A	G	missense_variant	fadE13_Rv0975c	p.Tyr354His
1094567	C	A	intergenic_region	PE_PGRS17_Rv0978c-Rv0979c_Rv0979c
1096633	T	G	intergenic_region	PE_PGRS18_Rv0980c-mprA_Rv0981
1097023	A	G	missense_variant	mprA_Rv0981	p.Ser68Gly
1097220	C	T	synonymous_variant	mprA_Rv0981	p.Ser133Ser
1099058	G	A	intergenic_region	mprB_Rv0982-pepD_Rv0983
1099797	C	A	synonymous_variant	pepD_Rv0983	p.Gly244Gly
1102468	C	A	synonymous_variant	Rv0986_Rv0986	p.Gly222Gly
1103046	G	C	missense_variant	Rv0987_Rv0987	p.Val169Leu
1104944	C	T	synonymous_variant	Rv0987_Rv0987	p.Arg801Arg
1105284	A	G	missense_variant	Rv0988_Rv0988	p.Ile57Val
1106464	G	A	missense_variant	grcC2_Rv0989c	p.Arg307Cys
1109163	G	C	missense_variant	Rv0992c_Rv0992c	p.Ile3Met
1110956	G	T	missense_variant	moeA1_Rv0994	p.Gly230Cys
1111448	A	G	missense_variant	moeA1_Rv0994	p.Thr394Ala
1113290	C	G	missense_variant	Rv0996_Rv0996	p.Gln303Glu
1123597	G	A	missense_variant	Rv1005c_Rv1005c	p.Ser1Leu
1127469	C	T	synonymous_variant	tatD_Rv1008	p.Thr127Thr
1131300	A	G	missense_variant	Rv1012_Rv1012	p.Asn58Ser
1135498	C	T	intergenic_region	lpqT_Rv1016c-prsA_Rv1017c
1135798	C	T	synonymous_variant	prsA_Rv1017c	p.Leu228Leu
1142517	C	G	missense_variant	mfd_Rv1020	p.Pro1184Arg
1143832	C	A	missense_variant	lpqU_Rv1022	p.Pro33Thr
1146909	C	G	missense_variant	Rv1025_Rv1025	p.Leu117Val
1151054	C	G	synonymous_variant	kdpD_Rv1028c	p.Ser211Ser
1168776	T	G	intergenic_region	Rv1045_Rv1045-Rv1047_Rv1047	n.1168776T>G
1171107	G	C	synonymous_variant	Rv1048c_Rv1048c	p.Ala349Ala
1173750	G	T	synonymous_variant	Rv1050_Rv1050	p.Ala290Ala
1175343	C	T	intergenic_region	Rv1051c_Rv1051c-Rv1052_Rv1052
1178030	G	T	missense_variant	Rv1056_Rv1056	p.Ala135Ser
1181132	A	G	missense_variant	fadD14_Rv1058	p.Glu150Gly
1201581	A	C	missense_variant	lipU_Rv1076	p.Gln272Pro
1203824	C	T	missense_variant	Rv1078_Rv1078	p.Thr171Ile
1220034	C	T	synonymous_variant	coaA_Rv1092c	p.Glu51Glu
1220570	T	G	intergenic_region	MTS0858_RVnc0034-glyA1_Rv1093
1227830	G	T	synonymous_variant	glpX_Rv1099c	p.Thr285Thr
1235446	C	T	synonymous_variant	xseA_Rv1108c	p.Ser5Ser
1250357	G	T	missense_variant	ppdK_Rv1127c	p.Pro350Thr
1268653	G	A	synonymous_variant	echA11_Rv1141c	p.Val119Val
1280993	A	G	synonymous_variant	Rv1154c_Rv1154c	p.Ser164Ser
1287112	C	T	intergenic_region	mutT2_Rv1160-narG_Rv1161
1304443	G	A	missense_variant	fbiC_Rv1173	p.Ala505Thr
1307200	C	T	missense_variant	fadH_Rv1175c	p.Ala343Thr
1309323	G	A	missense_variant	fdxC_Rv1177	p.Asp107Asn
1310316	T	C	missense_variant	Rv1178_Rv1178	p.Val318Ala
1310756	G	C	missense_variant	Rv1179c_Rv1179c	p.Ile848Met
1315359	C	A	synonymous_variant	pks4_Rv1181	p.Gly42Gly
1316082	C	G	missense_variant	pks4_Rv1181	p.Phe283Leu
1317655	C	T	synonymous_variant	pks4_Rv1181	p.Leu808Leu
1325886	G	T	missense_variant	fadD21_Rv1185c	p.Leu543Ile
1329234	G	A	synonymous_variant	Rv1186c_Rv1186c	p.Asp24Asp
1358940	A	C	missense_variant	Rv1215c_Rv1215c	p.Ser169Ala
1359739	C	T	synonymous_variant	Rv1216c_Rv1216c	p.Ser136Ser
1361190	G	A	synonymous_variant	Rv1217c_Rv1217c	p.Ser204Ser
1368947	G	A	missense_variant	Rv1226c_Rv1226c	p.Ala450Val
1369695	C	A	missense_variant	Rv1226c_Rv1226c	p.Ala201Ser
1386936	C	G	missense_variant	lpqZ_Rv1244	p.Thr27Ser
1388682	G	A	intergenic_region	Rv1245c_Rv1245c-relE_Rv1246c
1393812	C	T	synonymous_variant	Rv1249c_Rv1249c	p.Ala57Ala
1395010	G	A	missense_variant	Rv1250_Rv1250	p.Gly278Arg
1397201	G	A	synonymous_variant	Rv1251c_Rv1251c	p.Asn680Asn
1400396	G	A	missense_variant	deaD_Rv1253	p.Val143Met
1410062	C	G	missense_variant	Rv1262c_Rv1262c	p.Arg104Pro
1417554	C	G	intergenic_region	embR_Rv1267c-Rv1268c_Rv1268c
1424699	C	T	missense_variant	lprB_Rv1274	p.Pro168Leu
1447435	C	T	missense_variant	argS_Rv1292	p.Pro353Ser
1458144	A	C	missense_variant	Rv1301_Rv1301	p.Gln196Pro
1462787	C	A	missense_variant	atpH_Rv1307	p.Asp315Glu
1466215	A	G	synonymous_variant	atpD_Rv1310	p.Lys125Lys
1490911	A	G	missense_variant	glgB_Rv1326c	p.Ser468Pro
1492194	C	T	missense_variant	glgB_Rv1326c	p.Gly40Asp
1496964	T	G	missense_variant	glgP_Rv1328	p.Ser801Ala
1498951	G	T	missense_variant	dinG_Rv1329c	p.Thr80Lys
1501700	G	A	synonymous_variant	Rv1333_Rv1333	p.Val34Val
1505194	C	T	synonymous_variant	murI_Rv1338	p.Gly40Gly
1505973	A	G	synonymous_variant	Rv1339_Rv1339	p.Arg19Arg
1521997	T	G	missense_variant	moeY_Rv1355c	p.Lys679Thr
1523175	C	A	synonymous_variant	moeY_Rv1355c	p.Ala286Ala
1523791	G	A	missense_variant	moeY_Rv1355c	p.Pro81Leu
1527844	G	A	synonymous_variant	Rv1358_Rv1358	p.Pro411Pro
1548087	A	G	missense_variant	Rv1375_Rv1375	p.Arg86Gly
1556787	T	C	missense_variant	carA_Rv1383	p.Ser273Pro
1559562	A	C	missense_variant	carB_Rv1384	p.Glu821Ala
1570771	G	A	missense_variant	cyp132_Rv1394c	p.His67Tyr
1574206	C	T	missense_variant	vapC10_Rv1397c	p.Gly103Asp
1577241	G	A	synonymous_variant	Rv1401_Rv1401	p.Pro104Pro
1578947	C	T	synonymous_variant	priA_Rv1402	p.Asp445Asp
1584379	C	A	missense_variant	fmu_Rv1407	p.Leu427Ile
1585283	C	A	missense_variant	ribG_Rv1409	p.Asn30Lys
1585404	A	G	missense_variant	ribG_Rv1409	p.Thr71Ala
1589948	C	T	synonymous_variant	Rv1414_Rv1414	p.Leu20Leu
1593331	G	A	intergenic_region	lprH_Rv1418-Rv1419_Rv1419
1595342	T	C	missense_variant	uvrC_Rv1420	p.Val434Ala
1600685	T	C	missense_variant	Rv1425_Rv1425	p.Leu343Pro
1611283	C	T	intergenic_region	Rv1432_Rv1432-Rv1433_Rv1433
1639418	G	A	synonymous_variant	Rv1453_Rv1453	p.Leu346Leu
1639643	C	T	synonymous_variant	Rv1453_Rv1453	p.Arg421Arg
1640442	T	C	synonymous_variant	qor_Rv1454c	p.Gly73Gly
1640695	C	T	missense_variant	Rv1455_Rv1455	p.Pro6Ser
1646283	C	T	missense_variant	Rv1460_Rv1460	p.Thr33Ile
1650786	C	T	missense_variant	Rv1463_Rv1463	p.Pro24Leu
1651308	A	G	missense_variant	Rv1463_Rv1463	p.Glu198Gly
1655560	A	G	intergenic_region	fadE15_Rv1467c-PE_PGRS29_Rv1468c
1659994	T	C	missense_variant	echA12_Rv1472	p.Ser78Pro
1678706	A	C	missense_variant	Rv1489_Rv1489	p.Lys52Thr
1679708	C	T	synonymous_variant	Rv1490_Rv1490	p.Ser129Ser
1682508	A	G	missense_variant	mutA_Rv1492	p.Ser118Gly
1693967	C	T	intergenic_region	Rv1502_Rv1502-Rv1503c_Rv1503c
1694547	C	A	intragenic_variant	Rv1503c_Rv1503c	n.1694547C>A
1695674	A	G	synonymous_variant	Rv1505c_Rv1505c	p.Tyr91Tyr
1695796	C	T	missense_variant	Rv1505c_Rv1505c	p.Ala51Thr
1704556	T	G	missense_variant	epiA_Rv1512	p.Leu155Arg
1706746	A	C	missense_variant	Rv1515c_Rv1515c	p.Phe261Val
1711670	C	T	missense_variant	Rv1520_Rv1520	p.Arg215Cys
1719391	T	C	synonymous_variant	Rv1524_Rv1524	p.Phe222Phe
1722228	A	C	missense_variant	pks5_Rv1527c	p.Leu2061Arg
1726816	T	G	missense_variant	pks5_Rv1527c	p.Thr532Pro
1739115	A	G	missense_variant	ileS_Rv1536	p.Lys866Arg
1743089	C	A	missense_variant	Rv1540_Rv1540	p.Thr82Lys
1744269	A	T	missense_variant	lprI_Rv1541c	p.Cys35Ser
1753355	C	T	intergenic_region	PPE21_Rv1548c-fadD11_Rv1550
1759960	C	T	synonymous_variant	frdB_Rv1553	p.Leu176Leu
1760923	C	T	synonymous_variant	frdD_Rv1555	p.Thr124Thr
1769167	C	T	missense_variant	treY_Rv1563c	p.Gly89Asp
1793561	T	G	missense_variant	Rv1592c_Rv1592c	p.Glu60Asp
1797577	G	A	missense_variant	nadC_Rv1596	p.Asp64Asn
1800028	A	G	missense_variant	hisD_Rv1599	p.Gln149Arg
1804648	C	A	missense_variant	impA_Rv1604	p.Leu204Ile
1811375	G	T	synonymous_variant	trpB_Rv1612	p.Gly83Gly
1826054	C	T	missense_variant	Rv1624c_Rv1624c	p.Ala178Thr
1831220	A	C	missense_variant	polA_Rv1629	p.Thr186Pro
1831226	A	G	missense_variant	polA_Rv1629	p.Arg188Gly
1831288	C	T	synonymous_variant	polA_Rv1629	p.Pro208Pro
1834177	A	C	synonymous_variant	rpsA_Rv1630	p.Arg212Arg
1839260	G	T	synonymous_variant	Rv1634_Rv1634	p.Leu31Leu
1840513	C	T	missense_variant	Rv1634_Rv1634	p.Thr449Met
1846160	A	C	missense_variant	uvrA_Rv1638	p.Glu807Ala
1846439	T	C	missense_variant	uvrA_Rv1638	p.Val900Ala
1872959	G	A	synonymous_variant	argH_Rv1659	p.Arg107Arg
1877744	A	C	missense_variant	pks7_Rv1661	p.Glu814Ala
1878221	T	C	missense_variant	pks7_Rv1661	p.Leu973Pro
1878222	G	C	synonymous_variant	pks7_Rv1661	p.Leu973Leu
1881090	C	T	synonymous_variant	pks7_Rv1661	p.Gly1929Gly
1888128	A	G	missense_variant	pks9_Rv1664	p.Thr35Ala
1889073	C	G	missense_variant	pks9_Rv1664	p.Pro350Ala
1897608	C	T	synonymous_variant	Rv1672c_Rv1672c	p.Leu200Leu
1900800	G	A	missense_variant	cmr_Rv1675c	p.Ala59Val
1901171	T	C	missense_variant	Rv1676_Rv1676	p.Ile42Thr
1906336	G	A	intergenic_region	moeX_Rv1681-Rv1682_Rv1682
1920120	T	G	synonymous_variant	recN_Rv1696	p.Pro146Pro
1924959	C	T	synonymous_variant	pyrG_Rv1699	p.Gly377Gly
1931470	A	G	intergenic_region	cycA_Rv1704c-PPE22_Rv1705c
1935695	G	T	missense_variant	Rv1707_Rv1707	p.Ala272Ser
1936525	A	G	missense_variant	Rv1708_Rv1708	p.Thr56Ala
1939763	A	G	synonymous_variant	cmk_Rv1712	p.Pro55Pro
1944642	C	T	synonymous_variant	Rv1717_Rv1717	p.Gly79Gly
1945529	C	T	synonymous_variant	Rv1718_Rv1718	p.Leu241Leu
1952160	C	T	synonymous_variant	Rv1726_Rv1726	p.Thr103Thr
1955941	G	C	missense_variant	Rv1730c_Rv1730c	p.Asp435Glu
1956523	A	C	synonymous_variant	Rv1730c_Rv1730c	p.Thr241Thr
1963957	C	T	missense_variant	narX_Rv1736c	p.Gly77Asp
1967543	C	A	missense_variant	Rv1739c_Rv1739c	p.Gly32Val
1980652	G	T	synonymous_variant	Rv1751_Rv1751	p.Pro344Pro
2003827	A	C	missense_variant	Rv1769_Rv1769	p.Asp401Ala
2016762	A	C	missense_variant	malQ_Rv1781c	p.Tyr239Asp
2017291	C	T	synonymous_variant	malQ_Rv1781c	p.Arg62Arg
2018351	C	A	synonymous_variant	eccB5_Rv1782	p.Arg204Arg
2019236	G	T	synonymous_variant	eccB5_Rv1782	p.Pro499Pro
2021428	C	T	synonymous_variant	eccC5_Rv1783	p.Asp724Asp
2023628	C	G	missense_variant	cyp143_Rv1785c	p.Gly334Ala
2030521	A	T	intragenic_variant	esxM_Rv1792	n.2030521A>T
2047343	C	G	missense_variant	Rv1804c_Rv1804c	p.Val3Leu
2058139	G	A	stop_gained	Rv1815_Rv1815	p.Trp204*
2062922	C	T	missense_variant	bacA_Rv1819c	p.Val603Ile
2063687	A	T	missense_variant	bacA_Rv1819c	p.Leu348Met
2069002	C	T	intergenic_region	secA2_Rv1821-pgsA2_Rv1822
2072190	C	A	missense_variant	gcvH_Rv1826	p.Ala80Glu
2072313	C	A	missense_variant	gcvH_Rv1826	p.Thr121Lys
2074514	G	C	intergenic_region	Rv1829_Rv1829-Rv1830_Rv1830
2077218	G	A	missense_variant	gcvB_Rv1832	p.Ala448Thr
2093715	C	T	intergenic_region	guaB1_Rv1843c-gnd1_Rv1844c
2097144	C	G	missense_variant	Rv1847_Rv1847	p.Leu90Val
2103687	C	T	missense_variant	Rv1855c_Rv1855c	p.Ala141Thr
2103777	C	T	missense_variant	Rv1855c_Rv1855c	p.Gly111Ser
2110365	C	A	synonymous_variant	adhA_Rv1862	p.Thr274Thr
2117686	G	A	missense_variant	Rv1868_Rv1868	p.Glu114Lys
2119323	C	T	synonymous_variant	Rv1868_Rv1868	p.Asp659Asp
2120796	A	T	stop_gained&splice_region_variant	Rv1870c_Rv1870c	p.Leu212*
2122395	C	T	missense_variant	lldD2_Rv1872c	p.Val253Met
2122625	G	A	missense_variant	lldD2_Rv1872c	p.Ala176Val
2123850	C	T	missense_variant	Rv1874_Rv1874	p.Ala56Val
2128335	A	C	missense_variant	glnA3_Rv1878	p.Gln105Pro
2128372	G	A	synonymous_variant	glnA3_Rv1878	p.Thr117Thr
2129281	A	C	synonymous_variant	glnA3_Rv1878	p.Ala420Ala
2130529	G	A	intergenic_region	Rv1879_Rv1879-cyp140_Rv1880c
2131184	C	T	missense_variant	cyp140_Rv1880c	p.Gly225Glu
2138453	C	T	intragenic_variant	Rv1888A_Rv1888A	n.2138453C>T
2142026	G	A	intergenic_region	Rv1894c_Rv1894c-Rv1895_Rv1895
2144094	T	C	missense_variant	Rv1896c_Rv1896c	p.Asp118Gly
2145878	G	A	missense_variant	lppD_Rv1899c	p.Pro123Leu
2146523	C	T	missense_variant	lipJ_Rv1900c	p.Ala371Thr
2151678	T	G	missense_variant	aao_Rv1905c	p.Thr240Pro
2172380	A	C	missense_variant	Rv1920_Rv1920	p.Glu253Ala
2173860	A	C	intergenic_region	lppF_Rv1921c-Rv1922_Rv1922
2177073	C	T	intergenic_region	Rv1924c_Rv1924c-fadD31_Rv1925
2177114	A	G	missense_variant	fadD31_Rv1925	p.Arg10Gly
2185674	A	G	missense_variant	fadE17_Rv1934c	p.Ile172Thr
2187587	G	C	missense_variant	Rv1936_Rv1936	p.Gln68His
2199416	G	A	intergenic_region	Rv1948c_Rv1948c-Rv1950c_Rv1950c	n.2199416G>A
2200042	C	T	missense_variant	Rv1950c_Rv1950c	p.Gly50Ser
2218012	G	A	synonymous_variant	Rv1974_Rv1974	p.Ala118Ala
2221584	G	C	missense_variant	Rv1978_Rv1978	p.Ser226Thr
2222308	C	T	missense_variant	Rv1979c_Rv1979c	p.Gly286Asp
2231486	G	A	intergenic_region	Rv1987_Rv1987-erm_37__Rv1988
2239156	G	T	synonymous_variant	Rv1996_Rv1996	p.Pro51Pro
2241449	C	T	synonymous_variant	ctpF_Rv1997	p.Leu431Leu
2241742	G	A	synonymous_variant	ctpF_Rv1997	p.Pro528Pro
2243034	G	T	missense_variant	Rv1998c_Rv1998c	p.Arg230Ser
2244421	G	T	missense_variant	Rv1999c_Rv1999c	p.Leu240Met
2246960	C	G	synonymous_variant	Rv2001_Rv2001	p.Val43Val
2251725	C	T	synonymous_variant	Rv2005c_Rv2005c	p.Pro53Pro
2258019	T	C	intergenic_region	Rv2008c_Rv2008c-vapB15_Rv2009
2267015	T	C	synonymous_variant	Rv2021c_Rv2021c	p.Ala32Ala
2267535	C	T	missense_variant	Rv2022c_Rv2022c	p.Val64Met
2268536	G	T	intragenic_variant	Rv2023A_Rv2023A	n.2268536G>T
2268627	G	C	intragenic_variant	Rv2023A_Rv2023A	n.2268627G>C
2268886	A	C	missense_variant	Rv2024c_Rv2024c	p.Leu452Arg
2282376	T	C	missense_variant	Rv2036_Rv2036	p.Val93Ala
2282377	T	C	synonymous_variant	Rv2036_Rv2036	p.Val93Val
2288085	G	C	synonymous_variant	Rv2042c_Rv2042c	p.Ala199Ala
2292475	A	G	synonymous_variant	Rv2047c_Rv2047c	p.Asp684Asp
2294007	T	C	missense_variant	Rv2047c_Rv2047c	p.Thr174Ala
2310843	T	G	intergenic_region	ppm1_Rv2051c-Rv2052c_Rv2052c
2315016	T	G	missense_variant	rpmB2_Rv2058c	p.Asn16His
2317969	G	A	missense_variant	cobN_Rv2062c	p.Leu929Phe
2319843	A	G	missense_variant	cobN_Rv2062c	p.Val304Ala
2321583	G	A	missense_variant	cobG_Rv2064	p.Val45Ile
2335280	C	T	synonymous_variant	Rv2078_Rv2078	p.Gly74Gly
2337179	C	T	stop_gained	Rv2079_Rv2079	p.Gln609*
2341030	A	G	missense_variant	Rv2083_Rv2083	p.Thr54Ala
2341444	C	T	missense_variant	Rv2083_Rv2083	p.Pro192Ser
2344134	T	G	intergenic_region	Rv2086_Rv2086-pknJ_Rv2088	n.2344134T>G
2344149	C	G	intergenic_region	Rv2086_Rv2086-pknJ_Rv2088	n.2344149C>G
2344246	G	C	intergenic_region	Rv2086_Rv2086-pknJ_Rv2088
2346763	C	A	stop_gained	pepE_Rv2089c	p.Glu188*
2350186	G	A	synonymous_variant	helY_Rv2092c	p.Arg623Arg
2354166	G	A	synonymous_variant	pafC_Rv2095c	p.Cys50Cys
2362807	C	T	synonymous_variant	helZ_Rv2101	p.Thr856Thr
2374160	A	G	synonymous_variant	Rv2114_Rv2114	p.Pro109Pro
2376425	G	A	intergenic_region	mpa_Rv2115c-lppK_Rv2116
2379743	G	C	intergenic_region	Rv2120c_Rv2120c-hisG_Rv2121c
2381021	A	C	intergenic_region	hisE_Rv2122c-PPE37_Rv2123
2383567	A	G	missense_variant	metH_Rv2124c	p.Ile834Thr
2390299	G	A	intergenic_region	Rv2128_Rv2128-Rv2129c_Rv2129c
2397228	G	A	stop_gained	Rv2137c_Rv2137c	p.Gln30*
2399734	G	A	missense_variant	pyrD_Rv2139	p.Gly339Ser
2401841	C	G	intergenic_region	Rv2141c_Rv2141c-leuU_Rvnt22
2402918	A	G	intergenic_region	parD2_Rv2142A-Rv2143_Rv2143
2411810	G	A	missense_variant	murC_Rv2152c	p.Pro105Ser
2419142	G	A	synonymous_variant	murE_Rv2158c	p.Val489Val
2424864	G	A	intergenic_region	PE_PGRS38_Rv2162c-pbpB_Rv2163c
2437259	T	G	missense_variant	mptA_Rv2174	p.Ser451Ala
2442398	C	T	missense_variant	Rv2180c_Rv2180c	p.Asp273Asn
2447539	G	A	intergenic_region	TB16.3_Rv2185c-Rv2186c_Rv2186c
2449295	A	G	missense_variant	fadD15_Rv2187	p.Glu379Gly
2451030	C	A	missense_variant	pimB_Rv2188c	p.Ala41Ser
2472956	C	T	missense_variant	cobS_Rv2208	p.Ser155Leu
2473139	G	A	missense_variant	cobS_Rv2208	p.Cys216Tyr
2484526	G	C	missense_variant	Rv2216_Rv2216	p.Gly301Arg
2495500	C	T	synonymous_variant	caeA_Rv2224c	p.Leu508Leu
2501148	C	T	missense_variant	Rv2227_Rv2227	p.Ala73Val
2510350	C	G	intergenic_region	Rv2237_Rv2237-Rv2237A_Rv2237A
2511712	T	G	missense_variant	Rv2240c_Rv2240c	p.Lys190Thr
2518132	T	C	synonymous_variant	kasA_Rv2245	p.Thr6Thr
2521428	A	G	missense_variant	accD6_Rv2247	p.Asp229Gly
2533377	T	C	synonymous_variant	Rv2260_Rv2260	p.Asp16Asp
2543395	T	C	synonymous_variant	cyp128_Rv2268c	p.Glu294Glu
2545013	G	A	missense_variant	lppN_Rv2270	p.Val106Ile
2548700	C	T	missense_variant	cyp121_Rv2276	p.His318Tyr
2562644	G	T	missense_variant	lppO_Rv2290	p.Ala16Ser
2562783	C	T	missense_variant	lppO_Rv2290	p.Ala62Val
2563958	C	A	missense_variant	sseB_Rv2291	p.Ala262Glu
2570427	G	A	synonymous_variant	htpG_Rv2299c	p.Leu526Leu
2573553	G	A	missense_variant	cut2_Rv2301	p.Arg180Gln
2577246	G	A	intragenic_variant	Rv2306A_Rv2306A	n.2577246G>A
2578331	C	G	synonymous_variant	Rv2307c_Rv2307c	p.Arg122Arg
2578686	T	C	missense_variant	Rv2307c_Rv2307c	p.Lys4Arg
2581109	A	C	synonymous_variant	Rv2308_Rv2308	p.Arg231Arg
2582198	T	G	intergenic_region	metV_Rvnt24-Rv2309A_Rv2309A	n.2582198T>G
2586076	C	G	synonymous_variant	Rv2314c_Rv2314c	p.Arg405Arg
2600260	A	G	synonymous_variant	Rv2327_Rv2327	p.Arg91Arg
2603736	C	T	missense_variant	lppP_Rv2330c	p.Asp163Asn
2605187	C	T	missense_variant	mez_Rv2332	p.Ala27Val
2605293	T	G	missense_variant	mez_Rv2332	p.Asp62Glu
2606782	G	C	missense_variant	stp_Rv2333c	p.Pro514Ala
2608488	C	T	intergenic_region	stp_Rv2333c-cysK1_Rv2334
2610122	A	G	missense_variant	cysE_Rv2335	p.Lys131Glu
2620214	G	C	intergenic_region	lppQ_Rv2341-Rv2342_Rv2342
2623273	G	A	synonymous_variant	dgt_Rv2344c	p.Arg160Arg
2627946	A	G	synonymous_variant	plcC_Rv2349c	p.Arg251Arg
2641840	G	A	missense_variant	zur_Rv2359	p.Arg64His
2648929	C	T	missense_variant	phoH1_Rv2368c	p.Arg349His
2672607	G	A	synonymous_variant	mbtB_Rv2383c	p.Ala1077Ala
2673818	C	G	missense_variant	mbtB_Rv2383c	p.Val674Leu
2690879	G	A	missense_variant	Rv2395_Rv2395	p.Ala270Thr
2691713	C	T	missense_variant	Rv2395_Rv2395	p.Pro548Ser
2697489	C	T	missense_variant	subI_Rv2400c	p.Ala76Thr
2709795	G	A	synonymous_variant	Rv2411c_Rv2411c	p.Ala57Ala
2711722	T	G	synonymous_variant	Rv2414c_Rv2414c	p.Pro385Pro
2712913	A	C	missense_variant	Rv2415c_Rv2415c	p.Leu291Arg
2716582	G	A	missense_variant	Rv2418c_Rv2418c	p.Thr186Met
2724004	C	G	synonymous_variant	Rv2426c_Rv2426c	p.Ala60Ala
2729058	A	C	missense_variant	Rv2433c_Rv2433c	p.Leu26Arg
2730205	C	A	missense_variant	Rv2434c_Rv2434c	p.Arg119Leu
2734552	C	G	synonymous_variant	Rv2437_Rv2437	p.Arg59Arg
2737453	A	C	synonymous_variant	proB_Rv2439c	p.Arg265Arg
2741209	G	A	synonymous_variant	dctA_Rv2443	p.Leu167Leu
2764939	A	G	missense_variant	tig_Rv2462c	p.Leu118Pro
2778196	G	A	missense_variant	gdh_Rv2476c	p.Thr1356Ile
2781370	G	A	missense_variant	gdh_Rv2476c	p.Ala298Val
2782240	T	C	missense_variant	gdh_Rv2476c	p.Lys8Arg
2783790	C	T	missense_variant	Rv2477c_Rv2477c	p.Val85Ile
2789798	G	T	synonymous_variant	plsC_Rv2483c	p.Arg409Arg
2790458	C	A	missense_variant	plsC_Rv2483c	p.Gly189Cys
2791475	G	A	synonymous_variant	Rv2484c_Rv2484c	p.Ala340Ala
2791583	C	A	synonymous_variant	Rv2484c_Rv2484c	p.Leu304Leu
2815465	G	T	synonymous_variant	accA1_Rv2501c	p.Ala472Ala
2828055	G	A	intergenic_region	hisT_Rvnt29-Rv2512c_Rv2512c
2833329	G	A	missense_variant	Rv2516c_Rv2516c	p.Ala62Val
2844713	G	C	synonymous_variant	fas_Rv2524c	p.Ala1540Ala
2851167	T	C	missense_variant	vapB17_Rv2526	p.Leu26Ser
2858669	T	G	missense_variant	nusB_Rv2533c	p.Asp19Ala
2870386	T	C	intergenic_region	vapB20_Rv2550c-Rv2551c_Rv2551c
2878980	T	C	missense_variant	Rv2559c_Rv2559c	p.Asp317Gly
2880615	G	A	missense_variant	Rv2560_Rv2560	p.Ala181Thr
2880668	C	T	synonymous_variant	Rv2560_Rv2560	p.Gly198Gly
2884068	A	C	missense_variant	glnQ_Rv2564	p.Met243Leu
2887475	G	T	missense_variant	Rv2566_Rv2566	p.Gly368Val
2897871	G	A	intergenic_region	aspS_Rv2572c-Rv2573_Rv2573
2898522	T	C	synonymous_variant	Rv2573_Rv2573	p.Tyr160Tyr
2917291	T	C	missense_variant	gabT_Rv2589	p.Ile311Thr
2927511	T	G	missense_variant	Rv2599_Rv2599	p.Ile12Ser
2932819	G	T	synonymous_variant	tesB2_Rv2605c	p.Thr108Thr
2945042	C	G	intergenic_region	PE_PGRS45_Rv2615c-Rv2616_Rv2616
2948230	G	A	missense_variant	Rv2621c_Rv2621c	p.Ala110Val
2953307	T	G	intergenic_region	hrp1_Rv2626c-Rv2627c_Rv2627c
2955233	T	C	missense_variant	Rv2628_Rv2628	p.Leu59Ser
2959324	G	A	intergenic_region	Rv2632c_Rv2632c-Rv2633c_Rv2633c
2969197	A	G	intergenic_region	Rv2644c_Rv2644c-valT_Rvnt31
2970017	C	G	intergenic_region	valU_Rvnt34-Rv2645_Rv2645
2970018	G	T	intergenic_region	valU_Rvnt34-Rv2645_Rv2645
2970019	A	G	intergenic_region	valU_Rvnt34-Rv2645_Rv2645
2971122	C	T	missense_variant	Rv2646_Rv2646	p.Thr191Ile
2980970	C	A	missense_variant	Rv2660c_Rv2660c	p.Cys74Phe
2985216	A	G	missense_variant	Rv2668_Rv2668	p.Lys162Glu
3000362	C	T	missense_variant	Rv2683_Rv2683	p.Ser84Leu
3010993	C	T	missense_variant	Rv2693c_Rv2693c	p.Gly126Arg
3024021	C	A	synonymous_variant	ideR_Rv2711	p.Arg153Arg
3027606	G	C	missense_variant	Rv2714_Rv2714	p.Trp181Ser
3032240	G	T	synonymous_variant	lexA_Rv2720	p.Leu151Leu
3033189	G	A	synonymous_variant	Rv2721c_Rv2721c	p.Pro477Pro
3036826	C	T	missense_variant	fadE20_Rv2724c	p.Val156Met
3044763	A	G	missense_variant	Rv2732c_Rv2732c	p.Leu76Pro
3063565	G	A	synonymous_variant	Rv2750_Rv2750	p.Ala250Ala
3067033	G	A	missense_variant	dapA_Rv2753c	p.Thr31Ile
3069805	C	G	synonymous_variant	hsdM_Rv2756c	p.Val93Val
3088625	G	A	synonymous_variant	Rv2781c_Rv2781c	p.Val120Val
3090152	G	A	synonymous_variant	pepR_Rv2782c	p.Pro70Pro
3105144	A	C	missense_variant	lppV_Rv2796c	p.Phe159Cys
3111476	C	T	synonymous_variant	Rv2802c_Rv2802c	p.Ser116Ser
3115384	G	C	intergenic_region	Rv2808_Rv2808-Rv2809_Rv2809
3118449	G	A	missense_variant	Rv2813_Rv2813	p.Val76Ile
3119513	T	C	intergenic_region	Rv2813_Rv2813-Rv2816c_Rv2816c
3119737	G	C	intergenic_region	Rv2813_Rv2813-Rv2816c_Rv2816c
3119738	G	C	intergenic_region	Rv2813_Rv2813-Rv2816c_Rv2816c
3119740	T	G	intergenic_region	Rv2813_Rv2813-Rv2816c_Rv2816c
3119741	T	A	intergenic_region	Rv2813_Rv2813-Rv2816c_Rv2816c
3122943	A	G	intergenic_region	Rv2813_Rv2813-Rv2816c_Rv2816c
3122949	C	T	intergenic_region	Rv2813_Rv2813-Rv2816c_Rv2816c
3122951	T	A	intergenic_region	Rv2813_Rv2813-Rv2816c_Rv2816c
3124743	C	A	missense_variant	Rv2817c_Rv2817c	p.Val81Leu
3127274	G	T	missense_variant	Rv2819c_Rv2819c	p.His32Asn
3136335	G	A	missense_variant	Rv2828A_Rv2828A	p.Arg89Trp
3137237	C	T	intergenic_region	vapB22_Rv2830c-echA16_Rv2831
3139686	C	T	missense_variant	ugpB_Rv2833c	p.Ala267Thr
3141904	G	C	missense_variant	ugpA_Rv2835c	p.Arg107Gly
3164271	A	C	synonymous_variant	Rv2854_Rv2854	p.Thr40Thr
3169636	A	C	missense_variant	aldC_Rv2858c	p.Val363Gly
3185384	G	A	missense_variant	dipZ_Rv2874	p.Gly180Ser
3188769	G	A	missense_variant	merT_Rv2877c	p.His35Tyr
3189580	C	T	intergenic_region	mpt53_Rv2878c-cdsA_Rv2881c
3200304	G	A	synonymous_variant	Rv2891_Rv2891	p.Val13Val
3223018	C	A	synonymous_variant	pknI_Rv2914c	p.Pro169Pro
3223856	A	C	synonymous_variant	Rv2915c_Rv2915c	p.Ala275Ala
3232759	G	A	intergenic_region	amt_Rv2920c-ftsY_Rv2921c
3240567	G	A	missense_variant	Rv2926c_Rv2926c	p.Thr202Ile
3242930	G	C	missense_variant	tesA_Rv2928	p.Glu245Gln
3244414	G	A	missense_variant	fadD26_Rv2930	p.Val240Met
3256848	G	A	synonymous_variant	ppsC_Rv2933	p.Ala388Ala
3271037	G	A	missense_variant	ppsE_Rv2935	p.Asp1101Asn
3273138	G	C	missense_variant	drrA_Rv2936	p.Asp309His
3276703	T	G	missense_variant	mas_Rv2940c	p.Thr2005Pro
3284855	C	T	synonymous_variant	fadD28_Rv2941	p.Ile507Ile
3296721	G	C	missense_variant	pks15_Rv2947c	p.Arg374Gly
3301789	G	A	missense_variant	fadD29_Rv2950c	p.Leu223Phe
3302400	C	A	missense_variant	fadD29_Rv2950c	p.Trp19Leu
3302683	T	C	intergenic_region	fadD29_Rv2950c-Rv2951c_Rv2951c
3304966	G	A	missense_variant	Rv2952_Rv2952	p.Gly176Arg
3309880	G	A	synonymous_variant	Rv2957_Rv2957	p.Leu137Leu
3311119	C	G	synonymous_variant	Rv2958c_Rv2958c	p.Val294Val
3316955	A	C	missense_variant	purU_Rv2964	p.Met143Leu
3320975	T	C	missense_variant	pca_Rv2967c	p.Gln691Arg
3338707	A	G	missense_variant	gpdA2_Rv2982c	p.Leu98Pro
3346511	A	C	missense_variant	Rv2989_Rv2989	p.Asp122Ala
3348581	G	A	non_coding_exon_variant	gluU_Rvnt35	n.39C>T
3369869	T	G	intergenic_region	pfkA_Rv3010c-gatA_Rv3011c
3371260	C	T	missense_variant	gatA_Rv3011c	p.Val59Ile
3375929	T	G	missense_variant	lpqA_Rv3016	p.Ser58Ala
3382910	G	A	missense_variant	trmU_Rv3024c	p.Arg327Cys
3390547	C	T	missense_variant	Rv3031_Rv3031	p.Ala209Val
3399976	T	A	missense_variant	echA17_Rv3039c	p.Met70Leu
3405675	C	G	synonymous_variant	fecB_Rv3044	p.Thr180Thr
3415332	G	A	intergenic_region	nrdH_Rv3053c-Rv3054c_Rv3054c
3421951	A	G	synonymous_variant	Rv3060c_Rv3060c	p.Asn421Asn
3424878	C	T	missense_variant	fadE22_Rv3061c	p.Gly184Ser
3427298	G	A	missense_variant	cstA_Rv3063	p.Cys19Tyr
3436300	C	T	missense_variant	Rv3072c_Rv3072c	p.Cys8Tyr
3440542	G	A	synonymous_variant	atsF_Rv3077	p.Gly334Gly
3444109	G	A	missense_variant	pknK_Rv3080c	p.Ala627Val
3447102	G	T	missense_variant	Rv3081_Rv3081	p.Ala355Ser
3456397	A	G	missense_variant	fadD13_Rv3089	p.Thr213Ala
3457514	C	G	intergenic_region	fadD13_Rv3089-Rv3090_Rv3090
3464629	G	A	missense_variant	Rv3096_Rv3096	p.Gly28Glu
3475159	G	A	missense_variant	fprA_Rv3106	p.Asp385Asn
3478092	C	G	missense_variant	moaA1_Rv3109	p.Phe148Leu
3480383	A	G	missense_variant	Rv3113_Rv3113	p.Ser104Gly
3480452	G	A	missense_variant	Rv3113_Rv3113	p.Gly127Arg
3483703	G	A	missense_variant	moeB2_Rv3116	p.Ala310Thr
3487108	C	T	synonymous_variant	cyp141_Rv3121	p.Ala200Ala
3489490	A	G	intergenic_region	Rv3123_Rv3123-moaR1_Rv3124
3498418	G	A	missense_variant	devS_Rv3132c	p.Thr283Ile
3500243	G	C	synonymous_variant	Rv3134c_Rv3134c	p.Ala169Ala
3505005	C	A	missense_variant	pflA_Rv3138	p.Pro271Thr
3509091	C	G	intergenic_region	fadB4_Rv3141-Rv3142c_Rv3142c
3512120	C	A	missense_variant	nuoB_Rv3146	p.Thr15Asn
3513538	A	T	missense_variant	nuoD_Rv3148	p.Glu67Asp
3515469	G	A	missense_variant	nuoF_Rv3150	p.Glu20Lys
3521044	G	A	missense_variant	nuoI_Rv3153	p.Ala180Thr
3534662	T	C	synonymous_variant	Rv3166c_Rv3166c	p.Pro230Pro
3535730	C	T	missense_variant	Rv3167c_Rv3167c	p.Ala110Thr
3537016	G	A	synonymous_variant	Rv3168_Rv3168	p.Val305Val
3542049	G	A	intergenic_region	Rv3173c_Rv3173c-Rv3174_Rv3174
3555699	G	A	missense_variant	Rv3190c_Rv3190c	p.Ala330Val
3559689	G	T	missense_variant	Rv3192_Rv3192	p.Gly43Cys
3560645	T	C	missense_variant	Rv3193c_Rv3193c	p.Gln843Arg
3566943	G	A	intergenic_region	Rv3196A_Rv3196A-Rv3197_Rv3197
3571834	G	T	missense_variant	nudC_Rv3199c	p.Pro237Gln
3572804	T	C	missense_variant	Rv3200c_Rv3200c	p.Glu289Gly
3573636	C	T	missense_variant	Rv3200c_Rv3200c	p.Asp12Asn
3576359	G	A	synonymous_variant	Rv3201c_Rv3201c	p.Thr226Thr
3577497	C	T	missense_variant	Rv3202c_Rv3202c	p.Glu902Lys
3577958	G	A	missense_variant	Rv3202c_Rv3202c	p.Ala748Val
3578190	G	A	synonymous_variant	Rv3202c_Rv3202c	p.Leu671Leu
3582950	A	G	missense_variant	moeB1_Rv3206c	p.Ile254Thr
3593318	A	T	missense_variant	entC_Rv3215	p.Glu355Asp
3597249	C	G	missense_variant	Rv3220c_Rv3220c	p.Gly96Arg
3600576	C	T	synonymous_variant	Rv3224_Rv3224	p.Cys242Cys
3624486	C	T	missense_variant	lpqB_Rv3244c	p.Gly142Asp
3647041	G	A	missense_variant	rmlD_Rv3266c	p.Pro257Ser
3650740	G	C	missense_variant	ctpC_Rv3270	p.Gly72Ala
3652902	G	A	missense_variant	Rv3271c_Rv3271c	p.Ala149Val
3653988	G	A	missense_variant	Rv3272_Rv3272	p.Val181Met
3658266	G	C	missense_variant	purE_Rv3275c	p.Arg125Gly
3659955	C	T	synonymous_variant	Rv3277_Rv3277	p.Ala26Ala
3662476	G	A	missense_variant	accD5_Rv3280	p.Ala139Thr
3674157	T	A	missense_variant	pcd_Rv3293	p.Cys186Ser
3678249	A	C	missense_variant	lhr_Rv3296	p.Lys492Thr
3679949	G	A	missense_variant	lhr_Rv3296	p.Glu1059Lys
3684072	G	A	missense_variant	atsB_Rv3299c	p.Ala631Val
3686038	G	T	missense_variant	Rv3300c_Rv3300c	p.Thr288Lys
3690948	C	G	intergenic_region	lpdA_Rv3303c-Rv3304_Rv3304
3696181	G	A	missense_variant	pmmB_Rv3308	p.Gly440Ser
3697708	G	A	missense_variant	sapM_Rv3310	p.Ala171Thr
3697978	A	G	missense_variant	sapM_Rv3310	p.Thr261Ala
3699593	G	A	synonymous_variant	Rv3312c_Rv3312c	p.Ala246Ala
3703572	T	C	synonymous_variant	cdd_Rv3315c	p.Glu98Glu
3710382	A	T	intergenic_region	Rv3324A_Rv3324A-Rv3327_Rv3327
3725630	A	C	missense_variant	icd1_Rv3339c	p.Val72Gly
3771628	C	A	synonymous_variant	Rv3359_Rv3359	p.Ile95Ile
3772616	A	G	intergenic_region	Rv3359_Rv3359-Rv3360_Rv3360
3775409	T	C	missense_variant	Rv3365c_Rv3365c	p.Gln698Arg
3775441	A	C	missense_variant	Rv3365c_Rv3365c	p.Ser687Arg
3778011	G	A	missense_variant	spoU_Rv3366	p.Arg92Gln
3778012	G	T	synonymous_variant	spoU_Rv3366	p.Arg92Arg
3778396	C	T	intergenic_region	spoU_Rv3366-PE_PGRS51_Rv3367
3784492	G	A	synonymous_variant	dnaE2_Rv3370c	p.Asp83Asp
3785946	G	A	missense_variant	Rv3371_Rv3371	p.Gly339Arg
3786033	G	A	missense_variant	Rv3371_Rv3371	p.Val368Ile
3788150	G	A	missense_variant	echA18_Rv3373	p.Arg142Gln
3788365	G	T	stop_gained&splice_region_variant	echA18_Rv3373	p.Gly214*
3798081	C	T	missense_variant	idsB_Rv3383c	p.Gly137Arg
3808103	C	T	missense_variant	cmaA1_Rv3392c	p.Ser112Asn
3809081	C	T	synonymous_variant	iunH_Rv3393	p.Ser207Ser
3811629	A	G	missense_variant	Rv3395c_Rv3395c	p.Val3Ala
3811672	G	T	intergenic_region	Rv3395c_Rv3395c-Rv3395A_Rv3395A
3821845	G	T	missense_variant	Rv3402c_Rv3402c	p.Ala16Glu
3826174	C	T	missense_variant	Rv3406_Rv3406	p.Ala282Val
3830349	C	T	missense_variant	guaB2_Rv3411c	p.Ala391Thr
3851887	A	C	missense_variant	Rv3433c_Rv3433c	p.Ser443Ala
3862009	G	C	missense_variant	rplM_Rv3443c	p.Pro128Ala
3870010	A	G	missense_variant	mycP4_Rv3449	p.Thr87Ala
3874726	C	A	intragenic_variant	Rv3453_Rv3453	n.3874726C>A
3882338	C	G	missense_variant	rmlB_Rv3464	p.Arg168Gly
3898869	A	C	missense_variant	Rv3479_Rv3479	p.Asn1017Thr
3907592	G	C	intergenic_region	lipF_Rv3487c-Rv3488_Rv3488
3920949	C	T	intergenic_region	yrbE4A_Rv3501c-hsd4A_Rv3502c
3922836	C	T	synonymous_variant	fadE26_Rv3504	p.Asp122Asp
3952807	G	A	synonymous_variant	echA19_Rv3516	p.Ser88Ser
3960940	G	A	synonymous_variant	Rv3524_Rv3524	p.Val62Val
3961552	C	T	synonymous_variant	Rv3524_Rv3524	p.His266His
3964031	G	A	missense_variant	Rv3527_Rv3527	p.Glu143Lys
3979990	C	G	missense_variant	ltp2_Rv3540c	p.Val224Leu
3981983	G	A	synonymous_variant	fadE29_Rv3543c	p.Pro386Pro
3989914	T	G	missense_variant	Rv3551_Rv3551	p.Ser7Ala
3993058	G	A	missense_variant	fdxB_Rv3554	p.Gly125Glu
3994898	G	A	missense_variant	Rv3555c_Rv3555c	p.Arg268Trp
4001622	T	C	intergenic_region	fadE30_Rv3560c-fadD3_Rv3561
4004893	G	A	synonymous_variant	fadE32_Rv3563	p.Gly201Gly
4012219	C	T	missense_variant	hsaA_Rv3570c	p.Asp18Asn
4019099	C	G	intergenic_region	lppH_Rv3576-Rv3577_Rv3577
4020620	T	C	missense_variant	arsB2_Rv3578	p.Leu160Pro
4025797	A	G	intergenic_region	Rv3583c_Rv3583c-lpqE_Rv3584
4031049	A	C	missense_variant	mutY_Rv3589	p.Glu186Ala
4041581	C	T	missense_variant	lysS_Rv3598c	p.Ala454Thr
4047766	A	C	missense_variant	Rv3605c_Rv3605c	p.Leu139Arg
4054637	G	A	synonymous_variant	espD_Rv3614c	p.Gly20Gly
4056693	G	T	intergenic_region	espA_Rv3616c-ephA_Rv3617
4067152	A	G	missense_variant	Rv3627c_Rv3627c	p.Val45Ala
4067461	G	A	synonymous_variant	ppa_Rv3628	p.Gln13Gln
4074482	C	T	synonymous_variant	Rv3635_Rv3635	p.Pro283Pro
4090667	G	A	synonymous_variant	Rv3649_Rv3649	p.Leu629Leu
4096171	A	G	missense_variant	Rv3658c_Rv3658c	p.Ser257Pro
4099304	G	T	intergenic_region	Rv3660c_Rv3660c-B11_RVnc0004
4105757	T	C	missense_variant	dppA_Rv3666c	p.Gln443Arg
4116682	C	T	synonymous_variant	crp_Rv3676	p.Leu69Leu
4117161	A	C	intergenic_region	crp_Rv3676-Rv3677c_Rv3677c
4119246	C	T	synonymous_variant	Rv3679_Rv3679	p.Asp157Asp
4121675	T	C	intergenic_region	whiB4_Rv3681c-ponA2_Rv3682
4122287	G	T	synonymous_variant	ponA2_Rv3682	p.Ala124Ala
4128254	G	A	missense_variant	cyp137_Rv3685c	p.Pro158Ser
4130711	C	G	missense_variant	Rv3689_Rv3689	p.Leu119Val
4133316	A	T	missense_variant	Rv3691_Rv3691	p.Thr267Ser
4137950	C	T	missense_variant	Rv3695_Rv3695	p.Pro249Ser
4138377	G	A	missense_variant	glpK_Rv3696c	p.Ala460Val
4141505	G	C	missense_variant	Rv3698_Rv3698	p.Arg338Pro
4143738	C	T	synonymous_variant	egtE_Rv3700c	p.Ala61Ala
4153389	T	C	missense_variant	ask_Rv3709c	p.Gln32Arg
4156239	G	A	missense_variant	dnaQ_Rv3711c	p.Ala164Val
4158361	G	A	synonymous_variant	cobQ2_Rv3713	p.Pro45Pro
4165481	G	C	synonymous_variant	dnaZX_Rv3721c	p.Pro417Pro
4166441	G	A	synonymous_variant	dnaZX_Rv3721c	p.His97His
4167656	A	G	missense_variant	Rv3722c_Rv3722c	p.Met158Thr
4168959	C	G	missense_variant	Rv3723_Rv3723	p.Pro142Ala
4169852	G	T	intergenic_region	Rv3723_Rv3723-Rv3725_Rv3725	n.4169852G>T
4170739	G	C	missense_variant	Rv3725_Rv3725	p.Val176Leu
4171117	A	G	missense_variant	Rv3725_Rv3725	p.Thr302Ala
4174131	G	C	missense_variant	Rv3727_Rv3727	p.Gly393Arg
4179832	G	C	missense_variant	Rv3729_Rv3729	p.Gln516His
4182387	G	C	synonymous_variant	ligC_Rv3731	p.Val210Val
4190532	C	A	intergenic_region	PPE67_Rv3739c-Rv3740c_Rv3740c
4196686	G	A	intergenic_region	PE34_Rv3746c-Rv3747_Rv3747
4197189	G	A	intergenic_region	Rv3747_Rv3747-Rv3748_Rv3748
4200220	G	A	missense_variant	Rv3753c_Rv3753c	p.Thr1Met
4202383	C	A	synonymous_variant	proZ_Rv3756c	p.Val77Val
4205325	A	G	missense_variant	proX_Rv3759c	p.Trp17Arg
4205437	T	C	intergenic_region	proX_Rv3759c-Rv3760_Rv3760
4210876	C	T	missense_variant	tcrY_Rv3764c	p.Arg45His
4216255	G	C	intergenic_region	Rv3770c_Rv3770c-Rv3771c_Rv3771c	n.4216255G>C
4232049	G	C	missense_variant	Rv3785_Rv3785	p.Glu244Gln
4232327	G	A	synonymous_variant	Rv3785_Rv3785	p.Arg336Arg
4233767	G	C	missense_variant	Rv3787c_Rv3787c	p.Pro257Arg
4234805	G	A	missense_variant	Rv3788_Rv3788	p.Gly9Glu
4237962	G	T	missense_variant	aftA_Rv3792	p.Gly11Trp
4240671	T	C	missense_variant	embC_Rv3793	p.Ile270Thr
4246088	A	G	synonymous_variant	embA_Rv3794	p.Gln952Gln
4247646	C	A	missense_variant	embB_Rv3795	p.Ala378Glu
4250812	C	G	missense_variant	atsH_Rv3796	p.Pro312Arg
4254431	G	A	synonymous_variant	accD4_Rv3799c	p.Asp506Asp
4261499	A	G	missense_variant	fadD32_Rv3801c	p.Val523Ala
4262388	C	T	missense_variant	fadD32_Rv3801c	p.Gly227Ser
4263279	G	A	intergenic_region	fadD32_Rv3801c-clp6_Rv3802c
4264825	C	G	missense_variant	fbpD_Rv3803c	p.Trp213Ser
4267647	T	C	missense_variant	aftB_Rv3805c	p.Asp397Gly
4269387	G	T	missense_variant	ubiA_Rv3806c	p.Asp149Glu
4269606	G	A	synonymous_variant	ubiA_Rv3806c	p.Arg76Arg
4275985	G	C	missense_variant	csp_Rv3811	p.Glu396Asp
4283094	G	C	missense_variant	Rv3818_Rv3818	p.Gly216Arg
4284429	G	A	missense_variant	papA2_Rv3820c	p.Pro466Leu
4287178	C	T	missense_variant	Rv3822_Rv3822	p.Ala153Val
4287361	T	C	missense_variant	Rv3822_Rv3822	p.Val214Ala
4289953	G	A	missense_variant	mmpL8_Rv3823c	p.Ala526Val
4290135	C	T	synonymous_variant	mmpL8_Rv3823c	p.Leu465Leu
4290564	T	G	synonymous_variant	mmpL8_Rv3823c	p.Ala322Ala
4290827	G	C	missense_variant	mmpL8_Rv3823c	p.Arg235Gly
4296929	A	C	missense_variant	pks2_Rv3825c	p.Phe893Val
4297012	T	A	missense_variant	pks2_Rv3825c	p.Asn865Ile
4306463	G	A	stop_gained	Rv3832c_Rv3832c	p.Gln117*
4306758	T	A	missense_variant	Rv3832c_Rv3832c	p.Lys18Asn
4306822	A	G	intergenic_region	Rv3832c_Rv3832c-Rv3833_Rv3833
4308395	G	A	synonymous_variant	serS_Rv3834c	p.Leu174Leu
4314800	G	A	missense_variant	glpQ1_Rv3842c	p.His255Tyr
4316566	G	C	missense_variant	Rv3843c_Rv3843c	p.Arg11Gly
4318425	G	C	intergenic_region	MTS2975_RVnc0040-Rv3844_Rv3844
4319985	G	C	intergenic_region	Rv3845_Rv3845-sodA_Rv3846
4323006	A	G	synonymous_variant	Rv3848_Rv3848	p.Ala227Ala
4323066	G	A	synonymous_variant	Rv3848_Rv3848	p.Gly247Gly
4323305	G	C	intergenic_region	Rv3848_Rv3848-espR_Rv3849
4330337	T	C	missense_variant	gltD_Rv3858c	p.Asp390Gly
4334425	C	G	missense_variant	gltB_Rv3859c	p.Glu553Gln
4336597	A	C	intergenic_region	gltB_Rv3859c-Rv3860_Rv3860
4342484	T	C	missense_variant	espG1_Rv3866	p.Ile202Thr
4345707	C	T	synonymous_variant	eccB1_Rv3869	p.Ala223Ala
4357804	T	G	missense_variant	espK_Rv3879c	p.Glu660Ala
4362568	T	G	synonymous_variant	eccE1_Rv3882c	p.Arg285Arg
4363544	A	C	missense_variant	mycP1_Rv3883c	p.Leu405Arg
4367649	G	A	synonymous_variant	eccE2_Rv3885c	p.Tyr291Tyr
4367733	G	C	stop_gained	eccE2_Rv3885c	p.Tyr263*
4369381	C	T	missense_variant	mycP2_Rv3886c	p.Ala264Thr
4374228	C	T	missense_variant	esxD_Rv3891c	p.Ala49Thr
4377033	C	G	synonymous_variant	eccC2_Rv3894c	p.Ser1140Ser
4378504	T	C	missense_variant	eccC2_Rv3894c	p.Asp650Gly
4378704	C	T	synonymous_variant	eccC2_Rv3894c	p.Arg583Arg
4385187	G	A	missense_variant	Rv3899c_Rv3899c	p.Pro65Ser
4386142	G	A	missense_variant	Rv3900c_Rv3900c	p.Ser56Leu
4394210	C	G	missense_variant	Rv3909_Rv3909	p.Arg7Gly
4395083	G	C	missense_variant	Rv3909_Rv3909	p.Asp298His
4395387	G	A	missense_variant	Rv3909_Rv3909	p.Ser399Asn
4397736	C	T	synonymous_variant	Rv3910_Rv3910	p.Ile380Ile
4401034	C	G	synonymous_variant	Rv3912_Rv3912	p.Arg55Arg
4408920	G	A	intergenic_region	Rv3920c_Rv3920c-Rv3921c_Rv3921c
