# Supplementary material for: Reference set of Mycobacterium tuberculosis clinical strains: A tool for research and product development
Source: PLoS One. 2019 Mar 25;14(3):e0214088. doi: 10.1371/journal.pone.0214088 (PMC6433267; doi:10.1371/journal.pone.0214088)
Supplement: S1 Table — (ZIP) [file pone.0214088.s001.zip › homo_snps/N0052.snps.tsv]

Position	REF	MUT	FUNCTION	GENE_NAME/Rv_NAME	AA_CHANGE
1849	C	A	intergenic_region	dnaA_Rv0001-dnaN_Rv0002
2532	C	T	synonymous_variant	dnaN_Rv0002	p.Leu161Leu
9143	C	T	synonymous_variant	gyrA_Rv0006	p.Ile614Ile
11820	C	G	intergenic_region	alaT_Rvnt02-Rv0008c_Rv0008c
13460	G	A	synonymous_variant	Rv0010c_Rv0010c	p.Asp33Asp
14401	G	A	missense_variant	Rv0012_Rv0012	p.Glu105Lys
14861	G	T	missense_variant	Rv0012_Rv0012	p.Gly258Val
15890	G	A	synonymous_variant	pknB_Rv0014c	p.Ser527Ser
16119	C	A	missense_variant	pknB_Rv0014c	p.Arg451Leu
18869	C	T	missense_variant	pbpA_Rv0016c	p.Val456Ile
21819	C	A	missense_variant	pstP_Rv0018c	p.Ala455Ser
23174	A	C	missense_variant	pstP_Rv0018c	p.Leu3Arg
25610	G	C	intergenic_region	fhaA_Rv0020c-leuT_Rvnt03
27139	G	C	missense_variant	whiB5_Rv0022c	p.Gln102Glu
36008	G	C	missense_variant	bioF2_Rv0032	p.Asp572His
36538	C	T	synonymous_variant	bioF2_Rv0032	p.Ser748Ser
37305	C	G	missense_variant	fadD34_Rv0035	p.Ser16Trp
39085	A	G	missense_variant	Rv0036c_Rv0036c	p.Phe249Leu
39158	C	G	synonymous_variant	Rv0036c_Rv0036c	p.Arg224Arg
39758	G	A	synonymous_variant	Rv0036c_Rv0036c	p.His24His
43945	G	A	synonymous_variant	leuS_Rv0041	p.Val128Val
44768	A	G	missense_variant	leuS_Rv0041	p.Arg403Gly
49360	C	T	missense_variant	Rv0045c_Rv0045c	p.Val194Ile
61998	G	A	missense_variant	dnaB_Rv0058	p.Val535Met
63146	G	T	intergenic_region	dnaB_Rv0058-Rv0059_Rv0059
65150	C	T	stop_gained	Rv0061c_Rv0061c	p.Trp67*
65246	C	T	synonymous_variant	Rv0061c_Rv0061c	p.Gln35Gln
71914	T	C	missense_variant	vapC1_Rv0065	p.Ser32Pro
75233	C	A	intergenic_region	Rv0067c_Rv0067c-Rv0068_Rv0068
87468	C	T	missense_variant	Rv0078A_Rv0078A	p.Glu112Lys
89200	T	G	missense_variant	Rv0080_Rv0080	p.Val60Gly
94388	G	A	synonymous_variant	hycQ_Rv0086	p.Gly146Gly
97622	G	A	intergenic_region	Rv0088_Rv0088-Rv0089_Rv0089
97696	C	T	intergenic_region	Rv0088_Rv0088-Rv0089_Rv0089
103600	G	A	missense_variant	Rv0093c_Rv0093c	p.Arg22Cys
118467	G	C	missense_variant	Rv0102_Rv0102	p.Ala252Pro
123454	C	T	stop_gained	Rv0104_Rv0104	p.Gln380*
123701	T	G	missense_variant	Rv0104_Rv0104	p.Val462Gly
124835	C	T	synonymous_variant	Rv0106_Rv0106	p.Arg154Arg
126803	G	A	missense_variant	ctpI_Rv0107c	p.Pro1247Ser
134024	T	C	synonymous_variant	Rv0111_Rv0111	p.Asp25Asp
139297	G	T	missense_variant	hddA_Rv0115	p.Gly262Val
139520	C	A	synonymous_variant	hddA_Rv0115	p.Gly336Gly
139756	C	T	intergenic_region	hddA_Rv0115-Rv0115a_Rv0115a
147262	G	T	missense_variant	fusA2_Rv0120c	p.Asp170Glu
151225	C	G	synonymous_variant	pepA_Rv0125	p.Ala26Ala
154990	G	T	synonymous_variant	mak_Rv0127	p.Arg253Arg
157831	A	C	intergenic_region	fbpC_Rv0129c-htdZ_Rv0130
163940	A	G	missense_variant	cyp138_Rv0136	p.Lys192Arg
173050	C	T	synonymous_variant	Rv0146_Rv0146	p.Asp280Asp
186175	A	G	missense_variant	pntB_Rv0157	p.Asp375Gly
186661	T	G	intergenic_region	Rv0157A_Rv0157A-Rv0158_Rv0158
190816	A	C	synonymous_variant	Rv0161_Rv0161	p.Ser70Ser
195360	C	T	missense_variant	fadD5_Rv0166	p.Ala123Val
195682	C	G	synonymous_variant	fadD5_Rv0166	p.Val230Val
208322	G	T	missense_variant	Rv0176_Rv0176	p.Ala291Ser
213147	C	A	missense_variant	sigG_Rv0182c	p.Asp332Tyr
213281	C	T	missense_variant	sigG_Rv0182c	p.Gly287Asp
220414	T	G	missense_variant	ilvD_Rv0189c	p.Asp437Ala
222925	G	A	missense_variant	Rv0191_Rv0191	p.Ala213Thr
223752	G	C	synonymous_variant	Rv0192_Rv0192	p.Gly63Gly
225668	T	C	missense_variant	Rv0193c_Rv0193c	p.Ser302Gly
230170	C	T	missense_variant	Rv0194_Rv0194	p.Pro1098Leu
233358	C	A	synonymous_variant	Rv0197_Rv0197	p.Val376Val
233364	C	G	missense_variant	Rv0197_Rv0197	p.Ser378Arg
239733	G	T	missense_variant	mmpL11_Rv0202c	p.Phe520Leu
243598	G	A	missense_variant	Rv0205_Rv0205	p.Arg72His
246641	G	A	synonymous_variant	mmpL3_Rv0206c	p.Phe226Phe
251669	C	T	intergenic_region	Rv0210_Rv0210-pckA_Rv0211
252900	C	T	synonymous_variant	pckA_Rv0211	p.Asp373Asp
257553	C	T	missense_variant	fadD4_Rv0214	p.Ala497Val
260282	T	G	missense_variant	lipW_Rv0217c	p.Thr184Pro
262268	A	T	synonymous_variant	Rv0219_Rv0219	p.Ala5Ala
262829	C	T	synonymous_variant	lipC_Rv0220	p.Ala6Ala
264129	G	A	missense_variant	Rv0221_Rv0221	p.Met21Ile
267751	G	C	missense_variant	Rv0223c_Rv0223c	p.Ala5Gly
270430	G	C	missense_variant	Rv0226c_Rv0226c	p.Pro379Ala
278021	T	C	synonymous_variant	Rv0232_Rv0232	p.Arg41Arg
282892	C	T	synonymous_variant	aftD_Rv0236c	p.Thr1320Thr
286579	C	T	synonymous_variant	aftD_Rv0236c	p.Leu91Leu
287747	A	C	missense_variant	lpqI_Rv0237	p.Thr188Pro
287933	G	T	missense_variant	lpqI_Rv0237	p.Gly250Cys
294596	T	G	synonymous_variant	fadE5_Rv0244c	p.Thr346Thr
305188	G	T	missense_variant	nirB_Rv0252	p.Val775Leu
317001	C	T	missense_variant	fecB2_Rv0265c	p.Gly168Asp
320180	G	A	synonymous_variant	oplA_Rv0266c	p.Ile325Ile
331588	A	G	missense_variant	Rv0275c_Rv0275c	p.Leu24Ser
331633	C	T	missense_variant	Rv0275c_Rv0275c	p.Arg9His
343281	C	G	synonymous_variant	eccA3_Rv0282	p.Ala384Ala
346693	G	T	synonymous_variant	eccC3_Rv0284	p.Ser353Ser
353309	G	A	missense_variant	eccD3_Rv0290	p.Ser76Asn
353365	G	A	missense_variant	eccD3_Rv0290	p.Ala95Thr
363464	G	A	synonymous_variant	Rv0298_Rv0298	p.Arg71Arg
379528	G	T	missense_variant	Rv0311_Rv0311	p.Glu119Asp
381030	G	A	missense_variant	Rv0312_Rv0312	p.Gly159Ser
386581	G	C	synonymous_variant	Rv0318c_Rv0318c	p.Arg173Arg
393387	C	T	missense_variant	cyp135A1_Rv0327c	p.Arg220His
396199	T	C	intergenic_region	Rv0330c_Rv0330c-Rv0331_Rv0331
412280	G	T	missense_variant	iniA_Rv0342	p.Gln481His
422745	C	T	synonymous_variant	dnaJ1_Rv0352	p.Gly98Gly
437669	C	T	missense_variant	Rv0359_Rv0359	p.Ala51Val
438271	A	G	missense_variant	Rv0359_Rv0359	p.Thr252Ala
447442	T	C	missense_variant	Rv0370c_Rv0370c	p.Glu201Gly
449194	G	A	synonymous_variant	Rv0372c_Rv0372c	p.Gly64Gly
454333	T	G	missense_variant	Rv0376c_Rv0376c	p.Thr14Pro
455325	G	C	missense_variant	Rv0377_Rv0377	p.Arg302Pro
455329	C	T	synonymous_variant	Rv0377_Rv0377	p.Gly303Gly
456299	C	G	missense_variant	Rv0380c_Rv0380c	p.Arg174Pro
456594	T	C	missense_variant	Rv0380c_Rv0380c	p.Met76Val
457426	T	C	missense_variant	Rv0381c_Rv0381c	p.Lys133Arg
464735	G	T	missense_variant	Rv0386_Rv0386	p.Arg442Leu
465300	C	T	synonymous_variant	Rv0386_Rv0386	p.Phe630Phe
468357	G	A	missense_variant	purT_Rv0389	p.Gly8Glu
477234	T	G	missense_variant	Rv0398c_Rv0398c	p.Glu29Asp
483970	A	G	intergenic_region	mmpS1_Rv0403c-fadD30_Rv0404
484596	C	T	missense_variant	fadD30_Rv0404	p.Pro207Leu
484613	G	C	missense_variant	fadD30_Rv0404	p.Val213Leu
486331	A	C	missense_variant	pks6_Rv0405	p.Ile201Leu
497491	G	A	synonymous_variant	glnH_Rv0411c	p.Asp270Asp
498298	C	A	initiator_codon_variant	glnH_Rv0411c	p.Met1?
505843	A	G	missense_variant	lpqM_Rv0419	p.Glu253Gly
514657	G	T	missense_variant	ctpH_Rv0425c	p.Ala222Glu
517411	G	A	synonymous_variant	Rv0428c_Rv0428c	p.Arg131Arg
519185	G	T	missense_variant	Rv0431_Rv0431	p.Gly38Val
522081	G	A	missense_variant	Rv0434_Rv0434	p.Ala190Thr
527316	G	C	missense_variant	moeA2_Rv0438c	p.Ile15Met
528354	A	C	intergenic_region	Rv0439c_Rv0439c-groEL2_Rv0440
534427	A	T	intergenic_region	sigK_Rv0445c-Rv0446c_Rv0446c
542014	C	G	intergenic_region	mmpS4_Rv0451c-Rv0452_Rv0452
550803	G	C	missense_variant	Rv0458_Rv0458	p.Gly377Arg
560521	A	G	missense_variant	umaA_Rv0469	p.Lys212Glu
565404	T	G	synonymous_variant	Rv0474_Rv0474	p.Arg128Arg
572591	C	T	synonymous_variant	lprQ_Rv0483	p.Asp294Asp
573384	G	T	missense_variant	Rv0484c_Rv0484c	p.Leu140Ile
580772	T	A	intergenic_region	senX3_Rv0490-regX3_Rv0491
583171	A	C	missense_variant	Rv0492c_Rv0492c	p.Ser70Ala
584511	T	G	synonymous_variant	Rv0493c_Rv0493c	p.Thr60Thr
588579	C	T	synonymous_variant	Rv0498_Rv0498	p.Asp85Asp
590763	C	G	missense_variant	proC_Rv0500	p.Asp227Glu
592121	C	G	missense_variant	galE2_Rv0501	p.Phe156Leu
612889	C	G	intergenic_region	Rv0519c_Rv0519c-gabP_Rv0522	n.612889C>G
627485	G	A	missense_variant	galE3_Rv0536	p.Val80Ile
628864	T	C	missense_variant	Rv0537c_Rv0537c	p.Thr290Ala
640954	A	G	intergenic_region	vapB3_Rv0550c-fadD8_Rv0551c
655258	A	C	missense_variant	gpdA1_Rv0564c	p.Val231Gly
657081	C	T	synonymous_variant	Rv0565c_Rv0565c	p.Val130Val
657142	C	T	missense_variant	Rv0565c_Rv0565c	p.Arg110His
657578	G	A	synonymous_variant	Rv0566c_Rv0566c	p.Asp154Asp
682794	G	T	synonymous_variant	Rv0585c_Rv0585c	p.Leu493Leu
684290	G	A	intergenic_region	Rv0585c_Rv0585c-mce2R_Rv0586
690248	A	C	missense_variant	mce2C_Rv0591	p.Asn397Thr
696917	G	T	intergenic_region	Rv0597c_Rv0597c-vapC27_Rv0598c
700776	C	T	missense_variant	lpqO_Rv0604	p.Pro180Ser
705602	C	T	missense_variant	Rv0610c_Rv0610c	p.Ser103Asn
707334	T	C	missense_variant	Rv0613c_Rv0613c	p.Thr728Ala
715266	G	A	stop_gained&splice_region_variant	Rv0621_Rv0621	p.Trp355*
716025	C	T	missense_variant	Rv0622_Rv0622	p.Pro219Leu
717588	G	A	synonymous_variant	Rv0625c_Rv0625c	p.Val102Val
721373	T	G	missense_variant	recD_Rv0629c	p.Glu120Asp
725190	G	A	synonymous_variant	recC_Rv0631c	p.Phe1039Phe
726857	G	T	missense_variant	recC_Rv0631c	p.Arg484Ser
738522	T	G	missense_variant	mmaA2_Rv0644c	p.Glu213Asp
757139	C	A	missense_variant	atsD_Rv0663	p.Arg335Ser
779615	G	C	missense_variant	Rv0679c_Rv0679c	p.Asn142Lys
791026	C	T	synonymous_variant	Rv0690c_Rv0690c	p.Arg16Arg
793392	C	A	missense_variant	Rv0694_Rv0694	p.Leu20Met
798355	G	C	missense_variant	Rv0697_Rv0697	p.Ala475Pro
799666	A	G	missense_variant	Rv0699_Rv0699	p.Asp13Gly
811753	C	T	synonymous_variant	rplX_Rv0715	p.His4His
815236	C	T	missense_variant	rplO_Rv0723	p.Thr16Ile
815851	G	A	synonymous_variant	sppA_Rv0724	p.Arg63Arg
821907	C	T	missense_variant	xylB_Rv0729	p.Pro134Leu
825655	C	A	missense_variant	secY_Rv0732	p.His286Asn
843885	T	G	missense_variant	fadE9_Rv0752c	p.Glu177Ala
858948	T	C	synonymous_variant	cyp123_Rv0766c	p.Glu375Glu
861216	T	G	missense_variant	aldA_Rv0768	p.Leu102Arg
866051	G	A	missense_variant	ggtA_Rv0773c	p.Arg447Cys
869204	C	T	missense_variant	Rv0776c_Rv0776c	p.Arg187His
871271	C	A	missense_variant	purB_Rv0777	p.Pro422Thr
876141	G	T	intergenic_region	purC_Rv0780-emrB_Rv0783c	n.876141G>T
881105	C	T	synonymous_variant	Rv0786c_Rv0786c	p.Val203Val
892416	C	T	synonymous_variant	Rv0799c_Rv0799c	p.Val286Val
894888	C	T	synonymous_variant	Rv0801_Rv0801	p.Ser86Ser
902485	C	T	synonymous_variant	purF_Rv0808	p.Asn125Asn
903537	G	T	missense_variant	purF_Rv0808	p.Arg476Leu
909166	C	T	synonymous_variant	cysA2_Rv0815c	p.Leu51Leu
911261	C	T	missense_variant	Rv0818_Rv0818	p.Pro97Leu
913274	G	C	synonymous_variant	phoT_Rv0820	p.Ser183Ser
916046	G	T	missense_variant	Rv0822c_Rv0822c	p.Pro89His
919351	A	C	missense_variant	Rv0825c_Rv0825c	p.Phe68Cys
933699	T	G	synonymous_variant	Rv0837c_Rv0837c	p.Gly111Gly
938240	G	C	synonymous_variant	Rv0842_Rv0842	p.Pro43Pro
938246	G	A	synonymous_variant	Rv0842_Rv0842	p.Leu45Leu
940602	C	G	missense_variant	narL_Rv0844c	p.Gly169Arg
948294	C	T	missense_variant	Rv0851c_Rv0851c	p.Gly59Ser
951142	A	C	intergenic_region	pdc_Rv0853c-Rv0854_Rv0854
955127	A	C	missense_variant	Rv0859_Rv0859	p.Lys17Asn
959336	G	T	synonymous_variant	ercc3_Rv0861c	p.Gly272Gly
972980	C	T	missense_variant	Rv0874c_Rv0874c	p.Gly243Ser
989312	T	C	missense_variant	citA_Rv0889c	p.Thr184Ala
994382	C	T	missense_variant	Rv0892_Rv0892	p.Thr177Ile
995392	C	T	missense_variant	Rv0893c_Rv0893c	p.Gly302Arg
996205	T	C	missense_variant	Rv0893c_Rv0893c	p.Lys31Glu
996982	G	A	synonymous_variant	Rv0894_Rv0894	p.Ala153Ala
1014815	G	T	missense_variant	Rv0909_Rv0909	p.Gln45His
1021776	A	G	intergenic_region	PE7_Rv0916c-betP_Rv0917
1022003	A	C	intergenic_region	PE7_Rv0916c-betP_Rv0917
1034758	C	T	intergenic_region	Rv0927c_Rv0927c-pstS3_Rv0928
1040706	C	A	missense_variant	pstS2_Rv0932c	p.Ala115Ser
1047873	C	T	synonymous_variant	ligD_Rv0938	p.Leu580Leu
1053256	A	C	missense_variant	Rv0943c_Rv0943c	p.Trp161Gly
1053912	T	C	missense_variant	Rv0944_Rv0944	p.Tyr50His
1063765	A	G	missense_variant	sucD_Rv0952	p.Lys209Arg
1065793	T	G	missense_variant	Rv0954_Rv0954	p.Tyr223Asp
1071966	A	G	missense_variant	Rv0959_Rv0959	p.Asn238Asp
1076880	C	T	synonymous_variant	Rv0965c_Rv0965c	p.Ala106Ala
1096567	A	G	intergenic_region	PE_PGRS18_Rv0980c-mprA_Rv0981
1096633	T	G	intergenic_region	PE_PGRS18_Rv0980c-mprA_Rv0981
1097023	A	G	missense_variant	mprA_Rv0981	p.Ser68Gly
1097220	C	T	synonymous_variant	mprA_Rv0981	p.Ser133Ser
1097442	C	T	synonymous_variant	mprA_Rv0981	p.Asp207Asp
1099058	G	A	intergenic_region	mprB_Rv0982-pepD_Rv0983
1102117	G	A	synonymous_variant	Rv0986_Rv0986	p.Val105Val
1102468	C	A	synonymous_variant	Rv0986_Rv0986	p.Gly222Gly
1102646	G	A	synonymous_variant	Rv0987_Rv0987	p.Ala35Ala
1105284	A	G	missense_variant	Rv0988_Rv0988	p.Ile57Val
1105346	C	A	synonymous_variant	Rv0988_Rv0988	p.Thr77Thr
1106614	G	T	missense_variant	grcC2_Rv0989c	p.Leu257Met
1109163	G	C	missense_variant	Rv0992c_Rv0992c	p.Ile3Met
1110956	G	T	missense_variant	moeA1_Rv0994	p.Gly230Cys
1113290	C	G	missense_variant	Rv0996_Rv0996	p.Gln303Glu
1120325	G	C	missense_variant	Rv1003_Rv1003	p.Ala102Pro
1123597	G	A	missense_variant	Rv1005c_Rv1005c	p.Ser1Leu
1124198	C	T	missense_variant	Rv1006_Rv1006	p.Ala162Val
1131300	A	G	missense_variant	Rv1012_Rv1012	p.Asn58Ser
1137032	C	T	synonymous_variant	glmU_Rv1018c	p.Leu343Leu
1143832	C	A	missense_variant	lpqU_Rv1022	p.Pro33Thr
1145848	A	C	missense_variant	eno_Rv1023	p.Lys429Gln
1147942	C	G	missense_variant	Rv1026_Rv1026	p.Asp308Glu
1151054	C	G	synonymous_variant	kdpD_Rv1028c	p.Ser211Ser
1156619	G	A	missense_variant	trcS_Rv1032c	p.Pro446Leu
1168776	T	G	intergenic_region	Rv1045_Rv1045-Rv1047_Rv1047	n.1168776T>G
1172085	C	A	missense_variant	Rv1048c_Rv1048c	p.Glu23Asp
1173750	G	T	synonymous_variant	Rv1050_Rv1050	p.Ala290Ala
1174655	C	T	missense_variant	Rv1051c_Rv1051c	p.Asp16Asn
1175343	C	T	intergenic_region	Rv1051c_Rv1051c-Rv1052_Rv1052
1186004	C	T	missense_variant	Rv1063c_Rv1063c	p.Ala274Thr
1193339	C	T	missense_variant	Rv1069c_Rv1069c	p.Arg312His
1197157	T	G	intergenic_region	Rv1072_Rv1072-Rv1073_Rv1073
1197567	G	C	missense_variant	Rv1073_Rv1073	p.Val113Leu
1201581	A	C	missense_variant	lipU_Rv1076	p.Gln272Pro
1203824	C	T	missense_variant	Rv1078_Rv1078	p.Thr171Ile
1210828	A	C	missense_variant	Rv1086_Rv1086	p.Glu78Asp
1220570	T	G	intergenic_region	MTS0858_RVnc0034-glyA1_Rv1093
1227830	G	T	synonymous_variant	glpX_Rv1099c	p.Thr285Thr
1235446	C	T	synonymous_variant	xseA_Rv1108c	p.Ser5Ser
1246500	C	T	missense_variant	bpoB_Rv1123c	p.Glu185Lys
1250357	G	T	missense_variant	ppdK_Rv1127c	p.Pro350Thr
1253073	G	C	intergenic_region	Rv1128c_Rv1128c-Rv1129c_Rv1129c
1258351	A	G	missense_variant	Rv1132_Rv1132	p.Asn343Asp
1273133	G	A	synonymous_variant	Rv1145_Rv1145	p.Leu237Leu
1273164	G	C	missense_variant	Rv1145_Rv1145	p.Asp248His
1276232	C	A	intergenic_region	Rv1147_Rv1147-Rv1148c_Rv1148c
1285001	A	C	missense_variant	pimE_Rv1159	p.Thr4Pro
1287112	C	T	intergenic_region	mutT2_Rv1160-narG_Rv1161
1288698	G	A	synonymous_variant	narG_Rv1161	p.Gly457Gly
1293968	A	G	missense_variant	narI_Rv1164	p.Tyr188Cys
1301002	G	A	synonymous_variant	mshB_Rv1170	p.Ala233Ala
1310316	T	C	missense_variant	Rv1178_Rv1178	p.Val318Ala
1317655	C	T	synonymous_variant	pks4_Rv1181	p.Leu808Leu
1322741	A	G	missense_variant	mmpL10_Rv1183	p.Thr408Ala
1327836	G	A	synonymous_variant	Rv1186c_Rv1186c	p.Gly490Gly
1329234	G	A	synonymous_variant	Rv1186c_Rv1186c	p.Asp24Asp
1358940	A	C	missense_variant	Rv1215c_Rv1215c	p.Ser169Ala
1361190	G	A	synonymous_variant	Rv1217c_Rv1217c	p.Ser204Ser
1361285	C	T	missense_variant	Rv1217c_Rv1217c	p.Ala173Thr
1368947	G	A	missense_variant	Rv1226c_Rv1226c	p.Ala450Val
1370852	T	G	intergenic_region	Rv1227c_Rv1227c-lpqX_Rv1228
1395010	G	A	missense_variant	Rv1250_Rv1250	p.Gly278Arg
1397201	G	A	synonymous_variant	Rv1251c_Rv1251c	p.Asn680Asn
1400396	G	A	missense_variant	deaD_Rv1253	p.Val143Met
1410062	C	G	missense_variant	Rv1262c_Rv1262c	p.Arg104Pro
1414077	T	G	missense_variant	pknH_Rv1266c	p.Gln588His
1417554	C	G	intergenic_region	embR_Rv1267c-Rv1268c_Rv1268c
1424699	C	T	missense_variant	lprB_Rv1274	p.Pro168Leu
1444388	C	T	synonymous_variant	Rv1290c_Rv1290c	p.Gln220Gln
1458144	A	C	missense_variant	Rv1301_Rv1301	p.Gln196Pro
1471082	C	T	synonymous_variant	murA_Rv1315	p.Gly254Gly
1486211	C	A	missense_variant	fadA4_Rv1323	p.Ala117Glu
1490911	A	G	missense_variant	glgB_Rv1326c	p.Ser468Pro
1492194	C	T	missense_variant	glgB_Rv1326c	p.Gly40Asp
1496964	T	G	missense_variant	glgP_Rv1328	p.Ser801Ala
1498951	G	T	missense_variant	dinG_Rv1329c	p.Thr80Lys
1501700	G	A	synonymous_variant	Rv1333_Rv1333	p.Val34Val
1505194	C	T	synonymous_variant	murI_Rv1338	p.Gly40Gly
1505973	A	G	synonymous_variant	Rv1339_Rv1339	p.Arg19Arg
1511460	C	T	synonymous_variant	mbtN_Rv1346	p.Thr205Thr
1521943	G	A	missense_variant	moeY_Rv1355c	p.Pro697Leu
1523175	C	A	synonymous_variant	moeY_Rv1355c	p.Ala286Ala
1523791	G	A	missense_variant	moeY_Rv1355c	p.Pro81Leu
1528346	G	C	missense_variant	Rv1358_Rv1358	p.Val579Leu
1530622	C	G	synonymous_variant	Rv1359_Rv1359	p.Ala150Ala
1533675	G	A	intergenic_region	PPE19_Rv1361c-Rv1362c_Rv1362c
1541798	C	T	missense_variant	lprF_Rv1368	p.Ala260Val
1548087	A	G	missense_variant	Rv1375_Rv1375	p.Arg86Gly
1556787	T	C	missense_variant	carA_Rv1383	p.Ser273Pro
1559562	A	C	missense_variant	carB_Rv1384	p.Glu821Ala
1565566	C	T	synonymous_variant	dfp_Rv1391	p.Pro42Pro
1568789	G	A	synonymous_variant	Rv1393c_Rv1393c	p.Leu267Leu
1574206	C	T	missense_variant	vapC10_Rv1397c	p.Gly103Asp
1577241	G	A	synonymous_variant	Rv1401_Rv1401	p.Pro104Pro
1582029	G	A	intergenic_region	Rv1405c_Rv1405c-fmt_Rv1406
1584379	C	A	missense_variant	fmu_Rv1407	p.Leu427Ile
1585283	C	A	missense_variant	ribG_Rv1409	p.Asn30Lys
1585404	A	G	missense_variant	ribG_Rv1409	p.Thr71Ala
1593331	G	A	intergenic_region	lprH_Rv1418-Rv1419_Rv1419
1594906	G	A	missense_variant	uvrC_Rv1420	p.Val289Ile
1595342	T	C	missense_variant	uvrC_Rv1420	p.Val434Ala
1600685	T	C	missense_variant	Rv1425_Rv1425	p.Leu343Pro
1601575	A	C	missense_variant	lipO_Rv1426c	p.Asp249Glu
1604699	A	G	missense_variant	Rv1428c_Rv1428c	p.Phe21Leu
1606248	T	G	intergenic_region	Rv1429_Rv1429-PE16_Rv1430
1611283	C	T	intergenic_region	Rv1432_Rv1432-Rv1433_Rv1433
1617302	G	T	missense_variant	Rv1439c_Rv1439c	p.Leu29Ile
1620181	C	G	missense_variant	bisC_Rv1442	p.Leu131Val
1639418	G	A	synonymous_variant	Rv1453_Rv1453	p.Leu346Leu
1639643	C	T	synonymous_variant	Rv1453_Rv1453	p.Arg421Arg
1640442	T	C	synonymous_variant	qor_Rv1454c	p.Gly73Gly
1647436	G	A	missense_variant	Rv1461_Rv1461	p.Val150Ile
1651308	A	G	missense_variant	Rv1463_Rv1463	p.Glu198Gly
1657942	T	G	missense_variant	ctpD_Rv1469	p.Val327Gly
1659994	T	C	missense_variant	echA12_Rv1472	p.Ser78Pro
1661672	C	T	synonymous_variant	Rv1473_Rv1473	p.Asn339Asn
1678706	A	C	missense_variant	Rv1489_Rv1489	p.Lys52Thr
1688064	A	G	missense_variant	lipL_Rv1497	p.Met42Val
1692983	A	G	synonymous_variant	Rv1502_Rv1502	p.Arg20Arg
1694547	C	A	intragenic_variant	Rv1503c_Rv1503c	n.1694547C>A
1695037	G	A	intragenic_variant	Rv1503c_Rv1503c	n.1695037G>A
1695674	A	G	synonymous_variant	Rv1505c_Rv1505c	p.Tyr91Tyr
1695796	C	T	missense_variant	Rv1505c_Rv1505c	p.Ala51Thr
1697387	T	C	missense_variant	Rv1507c_Rv1507c	p.Ile12Met
1701215	C	T	intergenic_region	Rv1509_Rv1509-Rv1510_Rv1510
1706746	A	C	missense_variant	Rv1515c_Rv1515c	p.Phe261Val
1711670	C	T	missense_variant	Rv1520_Rv1520	p.Arg215Cys
1718152	T	C	missense_variant	Rv1523_Rv1523	p.Val167Ala
1719391	T	C	synonymous_variant	Rv1524_Rv1524	p.Phe222Phe
1722228	A	C	missense_variant	pks5_Rv1527c	p.Leu2061Arg
1726621	C	T	missense_variant	pks5_Rv1527c	p.Glu597Lys
1726816	T	G	missense_variant	pks5_Rv1527c	p.Thr532Pro
1731293	C	G	intergenic_region	fadD24_Rv1529-adh_Rv1530
1733325	C	G	missense_variant	Rv1532c_Rv1532c	p.Ala76Pro
1750386	C	T	missense_variant	dnaE1_Rv1547	p.Ser898Leu
1754459	G	A	synonymous_variant	fadD11_Rv1550	p.Lys248Lys
1758588	A	G	missense_variant	frdA_Rv1552	p.Asp303Gly
1760923	C	T	synonymous_variant	frdD_Rv1555	p.Thr124Thr
1761148	G	C	missense_variant	Rv1556_Rv1556	p.Arg51Pro
1790479	C	G	missense_variant	bioB_Rv1589	p.Arg66Gly
1797577	G	A	missense_variant	nadC_Rv1596	p.Asp64Asn
1811375	G	T	synonymous_variant	trpB_Rv1612	p.Gly83Gly
1826054	C	T	missense_variant	Rv1624c_Rv1624c	p.Ala178Thr
1831220	A	C	missense_variant	polA_Rv1629	p.Thr186Pro
1831226	A	G	missense_variant	polA_Rv1629	p.Arg188Gly
1831288	C	T	synonymous_variant	polA_Rv1629	p.Pro208Pro
1834177	A	C	synonymous_variant	rpsA_Rv1630	p.Arg212Arg
1839260	G	T	synonymous_variant	Rv1634_Rv1634	p.Leu31Leu
1849051	C	T	synonymous_variant	lysX_Rv1640c	p.Pro995Pro
1872959	G	A	synonymous_variant	argH_Rv1659	p.Arg107Arg
1877744	A	C	missense_variant	pks7_Rv1661	p.Glu814Ala
1881604	C	T	synonymous_variant	pks7_Rv1661	p.Leu2101Leu
1885385	T	G	missense_variant	pks8_Rv1662	p.Leu1228Val
1888128	A	G	missense_variant	pks9_Rv1664	p.Thr35Ala
1889073	C	G	missense_variant	pks9_Rv1664	p.Pro350Ala
1895109	G	A	intragenic_variant	Rv1667c_Rv1667c	n.1895109G>A
1897608	C	T	synonymous_variant	Rv1672c_Rv1672c	p.Leu200Leu
1900800	G	A	missense_variant	cmr_Rv1675c	p.Ala59Val
1902337	A	C	intergenic_region	dsbF_Rv1677-Rv1678_Rv1678
1906336	G	A	intergenic_region	moeX_Rv1681-Rv1682_Rv1682
1920120	T	G	synonymous_variant	recN_Rv1696	p.Pro146Pro
1924261	C	T	missense_variant	pyrG_Rv1699	p.Arg145Cys
1924959	C	T	synonymous_variant	pyrG_Rv1699	p.Gly377Gly
1931470	A	G	intergenic_region	cycA_Rv1704c-PPE22_Rv1705c
1935437	C	T	missense_variant	Rv1707_Rv1707	p.Pro186Ser
1935695	G	T	missense_variant	Rv1707_Rv1707	p.Ala272Ser
1936525	A	G	missense_variant	Rv1708_Rv1708	p.Thr56Ala
1939763	A	G	synonymous_variant	cmk_Rv1712	p.Pro55Pro
1940009	C	T	synonymous_variant	cmk_Rv1712	p.Thr137Thr
1949230	A	G	missense_variant	Rv1722_Rv1722	p.Asp457Gly
1952160	C	T	synonymous_variant	Rv1726_Rv1726	p.Thr103Thr
1954696	A	C	missense_variant	Rv1729c_Rv1729c	p.Phe292Val
1955941	G	C	missense_variant	Rv1730c_Rv1730c	p.Asp435Glu
1956523	A	C	synonymous_variant	Rv1730c_Rv1730c	p.Thr241Thr
1960668	C	T	non_coding_exon_variant	MTS1338_RVnc0036	n.2C>T
1963957	C	T	missense_variant	narX_Rv1736c	p.Gly77Asp
1967026	C	T	synonymous_variant	Rv1739c_Rv1739c	p.Ala204Ala
1967543	C	A	missense_variant	Rv1739c_Rv1739c	p.Gly32Val
1980652	G	T	synonymous_variant	Rv1751_Rv1751	p.Pro344Pro
1986492	T	C	missense_variant	Rv1754c_Rv1754c	p.Asp60Gly
1999371	C	T	intergenic_region	Rv1765c_Rv1765c-Rv1766_Rv1766
2003827	A	C	missense_variant	Rv1769_Rv1769	p.Asp401Ala
2017291	C	T	synonymous_variant	malQ_Rv1781c	p.Arg62Arg
2019236	G	T	synonymous_variant	eccB5_Rv1782	p.Pro499Pro
2023628	C	G	missense_variant	cyp143_Rv1785c	p.Gly334Ala
2030521	A	T	intragenic_variant	esxM_Rv1792	n.2030521A>T
2062922	C	T	missense_variant	bacA_Rv1819c	p.Val603Ile
2066420	C	T	missense_variant	ilvG_Rv1820	p.Pro541Leu
2069795	T	C	missense_variant	Rv1823_Rv1823	p.Ser32Pro
2071522	G	A	missense_variant	Rv1825_Rv1825	p.Ala163Thr
2072190	C	A	missense_variant	gcvH_Rv1826	p.Ala80Glu
2072313	C	A	missense_variant	gcvH_Rv1826	p.Thr121Lys
2076559	A	C	missense_variant	gcvB_Rv1832	p.Asp228Ala
2077218	G	A	missense_variant	gcvB_Rv1832	p.Ala448Thr
2077823	C	T	synonymous_variant	gcvB_Rv1832	p.Ala649Ala
2093715	C	T	intergenic_region	guaB1_Rv1843c-gnd1_Rv1844c
2093802	A	C	missense_variant	gnd1_Rv1844c	p.Tyr463Asp
2097144	C	G	missense_variant	Rv1847_Rv1847	p.Leu90Val
2097270	C	T	missense_variant	Rv1847_Rv1847	p.Arg132Trp
2110365	C	A	synonymous_variant	adhA_Rv1862	p.Thr274Thr
2112832	A	C	synonymous_variant	Rv1865c_Rv1865c	p.Ala45Ala
2120796	A	T	stop_gained&splice_region_variant	Rv1870c_Rv1870c	p.Leu212*
2122395	C	T	missense_variant	lldD2_Rv1872c	p.Val253Met
2122625	G	A	missense_variant	lldD2_Rv1872c	p.Ala176Val
2128372	G	A	synonymous_variant	glnA3_Rv1878	p.Thr117Thr
2130529	G	A	intergenic_region	Rv1879_Rv1879-cyp140_Rv1880c
2132378	G	A	missense_variant	Rv1882c_Rv1882c	p.Arg276Trp
2138453	C	T	intragenic_variant	Rv1888A_Rv1888A	n.2138453C>T
2138857	A	G	intergenic_region	Rv1888A_Rv1888A-Rv1890c_Rv1890c	n.2138857A>G
2140076	G	A	missense_variant	Rv1891_Rv1891	p.Met112Ile
2141368	C	T	missense_variant	Rv1894c_Rv1894c	p.Val168Met
2142266	C	A	intergenic_region	Rv1894c_Rv1894c-Rv1895_Rv1895
2145878	G	A	missense_variant	lppD_Rv1899c	p.Pro123Leu
2151678	T	G	missense_variant	aao_Rv1905c	p.Thr240Pro
2171346	T	C	synonymous_variant	Rv1919c_Rv1919c	p.Lys60Lys
2172380	A	C	missense_variant	Rv1920_Rv1920	p.Glu253Ala
2173860	A	C	intergenic_region	lppF_Rv1921c-Rv1922_Rv1922
2177073	C	T	intergenic_region	Rv1924c_Rv1924c-fadD31_Rv1925
2177366	C	T	missense_variant	fadD31_Rv1925	p.Arg94Cys
2178823	C	T	synonymous_variant	fadD31_Rv1925	p.Arg579Arg
2185009	C	T	missense_variant	fadE17_Rv1934c	p.Glu394Lys
2185674	A	G	missense_variant	fadE17_Rv1934c	p.Ile172Thr
2187587	G	C	missense_variant	Rv1936_Rv1936	p.Gln68His
2191498	G	T	missense_variant	ephB_Rv1938	p.Gly158Trp
2198515	C	A	intergenic_region	Rv1947_Rv1947-Rv1948c_Rv1948c
2199416	G	A	intergenic_region	Rv1948c_Rv1948c-Rv1950c_Rv1950c	n.2199416G>A
2202500	C	T	synonymous_variant	higA_Rv1956	p.His121His
2218012	G	A	synonymous_variant	Rv1974_Rv1974	p.Ala118Ala
2221584	G	C	missense_variant	Rv1978_Rv1978	p.Ser226Thr
2222308	C	T	missense_variant	Rv1979c_Rv1979c	p.Gly286Asp
2230393	C	T	missense_variant	Rv1986_Rv1986	p.Thr128Ile
2230396	T	C	missense_variant	Rv1986_Rv1986	p.Val129Ala
2231486	G	A	intergenic_region	Rv1987_Rv1987-erm_37__Rv1988
2241742	G	A	synonymous_variant	ctpF_Rv1997	p.Pro528Pro
2243034	G	T	missense_variant	Rv1998c_Rv1998c	p.Arg230Ser
2244421	G	T	missense_variant	Rv1999c_Rv1999c	p.Leu240Met
2245864	C	A	missense_variant	Rv2000_Rv2000	p.Pro219Gln
2246960	C	G	synonymous_variant	Rv2001_Rv2001	p.Val43Val
2267015	T	C	synonymous_variant	Rv2021c_Rv2021c	p.Ala32Ala
2268627	G	C	intragenic_variant	Rv2023A_Rv2023A	n.2268627G>C
2282376	T	C	missense_variant	Rv2036_Rv2036	p.Val93Ala
2282377	T	C	synonymous_variant	Rv2036_Rv2036	p.Val93Val
2288085	G	C	synonymous_variant	Rv2042c_Rv2042c	p.Ala199Ala
2294007	T	C	missense_variant	Rv2047c_Rv2047c	p.Thr174Ala
2315386	C	A	missense_variant	Rv2059_Rv2059	p.His71Gln
2337179	C	T	stop_gained	Rv2079_Rv2079	p.Gln609*
2341030	A	G	missense_variant	Rv2083_Rv2083	p.Thr54Ala
2344246	G	C	intergenic_region	Rv2086_Rv2086-pknJ_Rv2088
2350186	G	A	synonymous_variant	helY_Rv2092c	p.Arg623Arg
2354791	A	G	missense_variant	pafB_Rv2096c	p.Ser174Pro
2376425	G	A	intergenic_region	mpa_Rv2115c-lppK_Rv2116
2379743	G	C	intergenic_region	Rv2120c_Rv2120c-hisG_Rv2121c
2384452	C	T	missense_variant	metH_Rv2124c	p.Arg539His
2390299	G	A	intergenic_region	Rv2128_Rv2128-Rv2129c_Rv2129c
2399734	G	A	missense_variant	pyrD_Rv2139	p.Gly339Ser
2419142	G	A	synonymous_variant	murE_Rv2158c	p.Val489Val
2424864	G	A	intergenic_region	PE_PGRS38_Rv2162c-pbpB_Rv2163c
2437259	T	G	missense_variant	mptA_Rv2174	p.Ser451Ala
2446489	A	G	missense_variant	Rv2184c_Rv2184c	p.Val153Ala
2447539	G	A	intergenic_region	TB16.3_Rv2185c-Rv2186c_Rv2186c
2449295	A	G	missense_variant	fadD15_Rv2187	p.Glu379Gly
2452816	T	G	missense_variant	Rv2190c_Rv2190c	p.Lys153Gln
2472956	C	T	missense_variant	cobS_Rv2208	p.Ser155Leu
2495500	C	T	synonymous_variant	caeA_Rv2224c	p.Leu508Leu
2501148	C	T	missense_variant	Rv2227_Rv2227	p.Ala73Val
2505085	G	A	synonymous_variant	cobC_Rv2231c	p.Ala205Ala
2510350	C	G	intergenic_region	Rv2237_Rv2237-Rv2237A_Rv2237A
2511712	T	G	missense_variant	Rv2240c_Rv2240c	p.Lys190Thr
2518132	T	C	synonymous_variant	kasA_Rv2245	p.Thr6Thr
2521428	A	G	missense_variant	accD6_Rv2247	p.Asp229Gly
2533377	T	C	synonymous_variant	Rv2260_Rv2260	p.Asp16Asp
2543395	T	C	synonymous_variant	cyp128_Rv2268c	p.Glu294Glu
2544971	A	G	missense_variant	lppN_Rv2270	p.Thr92Ala
2546684	C	A	missense_variant	mazF8_Rv2274c	p.Gly41Val
2547230	C	A	synonymous_variant	Rv2275_Rv2275	p.Val116Val
2548700	C	T	missense_variant	cyp121_Rv2276	p.His318Tyr
2551576	C	G	intragenic_variant	Rv2280_Rv2280	n.2551576C>G
2551577	T	C	intragenic_variant	Rv2280_Rv2280	n.2551577T>C
2562644	G	T	missense_variant	lppO_Rv2290	p.Ala16Ser
2562783	C	T	missense_variant	lppO_Rv2290	p.Ala62Val
2563958	C	A	missense_variant	sseB_Rv2291	p.Ala262Glu
2571298	C	A	missense_variant	htpG_Rv2299c	p.Glu235Asp
2577246	G	A	intragenic_variant	Rv2306A_Rv2306A	n.2577246G>A
2581052	G	A	missense_variant	Rv2308_Rv2308	p.Asp212Asn
2581109	A	C	synonymous_variant	Rv2308_Rv2308	p.Arg231Arg
2586076	C	G	synonymous_variant	Rv2314c_Rv2314c	p.Arg405Arg
2588850	C	G	missense_variant	uspA_Rv2316	p.Pro5Ala
2600260	A	G	synonymous_variant	Rv2327_Rv2327	p.Arg91Arg
2602454	T	G	synonymous_variant	narK1_Rv2329c	p.Ile336Ile
2603515	A	G	intergenic_region	narK1_Rv2329c-lppP_Rv2330c
2605293	T	G	missense_variant	mez_Rv2332	p.Asp62Glu
2608488	C	T	intergenic_region	stp_Rv2333c-cysK1_Rv2334
2611488	T	C	synonymous_variant	Rv2336_Rv2336	p.Leu218Leu
2612256	G	T	synonymous_variant	Rv2337c_Rv2337c	p.Leu244Leu
2615447	G	A	missense_variant	mmpL9_Rv2339	p.Gly252Asp
2619799	A	C	missense_variant	lppQ_Rv2341	p.Glu68Ala
2626600	G	A	intergenic_region	esxP_Rv2347c-Rv2348c_Rv2348c
2627946	A	G	synonymous_variant	plcC_Rv2349c	p.Arg251Arg
2630740	T	C	missense_variant	plcA_Rv2351c	p.Thr446Ala
2631371	C	T	synonymous_variant	plcA_Rv2351c	p.Val235Val
2631641	G	T	synonymous_variant	plcA_Rv2351c	p.Pro145Pro
2632500	G	A	intergenic_region	plcA_Rv2351c-PPE38_Rv2352c
2640807	G	A	synonymous_variant	glyS_Rv2357c	p.Val86Val
2641840	G	A	missense_variant	zur_Rv2359	p.Arg64His
2673818	C	G	missense_variant	mbtB_Rv2383c	p.Val674Leu
2691713	C	T	missense_variant	Rv2395_Rv2395	p.Pro548Ser
2692100	C	T	intergenic_region	Rv2395_Rv2395-mcr7_RVnc0024
2697489	C	T	missense_variant	subI_Rv2400c	p.Ala76Thr
2709795	G	A	synonymous_variant	Rv2411c_Rv2411c	p.Ala57Ala
2711722	T	G	synonymous_variant	Rv2414c_Rv2414c	p.Pro385Pro
2712578	A	G	missense_variant	Rv2414c_Rv2414c	p.Phe100Ser
2712913	A	C	missense_variant	Rv2415c_Rv2415c	p.Leu291Arg
2724425	G	A	synonymous_variant	proA_Rv2427c	p.Arg351Arg
2729058	A	C	missense_variant	Rv2433c_Rv2433c	p.Leu26Arg
2733931	A	C	synonymous_variant	rbsK_Rv2436	p.Pro234Pro
2738274	A	C	missense_variant	obg_Rv2440c	p.Ser471Arg
2741209	G	A	synonymous_variant	dctA_Rv2443	p.Leu167Leu
2747086	T	G	synonymous_variant	folC_Rv2447c	p.Ala171Ala
2752122	G	C	missense_variant	rpfE_Rv2450c	p.Thr20Arg
2764939	A	G	missense_variant	tig_Rv2462c	p.Leu118Pro
2775361	C	T	synonymous_variant	Rv2472_Rv2472	p.Arg30Arg
2788471	G	A	synonymous_variant	plsB2_Rv2482c	p.Val271Val
2789798	G	T	synonymous_variant	plsC_Rv2483c	p.Arg409Arg
2790458	C	A	missense_variant	plsC_Rv2483c	p.Gly189Cys
2790856	A	G	missense_variant	plsC_Rv2483c	p.Ile56Thr
2791475	G	A	synonymous_variant	Rv2484c_Rv2484c	p.Ala340Ala
2793810	C	A	missense_variant	lipQ_Rv2485c	p.Arg60Leu
2823186	C	T	missense_variant	Rv2507_Rv2507	p.Ser250Leu
2824057	A	G	synonymous_variant	Rv2508c_Rv2508c	p.Gly179Gly
2833329	G	A	missense_variant	Rv2516c_Rv2516c	p.Ala62Val
2850631	T	C	intergenic_region	Rv2525c_Rv2525c-vapB17_Rv2526
2851167	T	C	missense_variant	vapB17_Rv2526	p.Leu26Ser
2852598	G	C	missense_variant	mrr_Rv2528c	p.Ala25Gly
2858669	T	G	missense_variant	nusB_Rv2533c	p.Asp19Ala
2868797	C	A	synonymous_variant	vapB19_Rv2547	p.Gly64Gly
2870386	T	C	intergenic_region	vapB20_Rv2550c-Rv2551c_Rv2551c
2878980	T	C	missense_variant	Rv2559c_Rv2559c	p.Asp317Gly
2881542	C	G	intragenic_variant	Rv2561_Rv2561	n.2881542C>G
2881974	G	A	intragenic_variant	Rv2561_Rv2561	n.2881974G>A
2883217	G	C	missense_variant	Rv2563_Rv2563	p.Val310Leu
2883572	C	G	synonymous_variant	glnQ_Rv2564	p.Ala77Ala
2884068	A	C	missense_variant	glnQ_Rv2564	p.Met243Leu
2897871	G	A	intergenic_region	aspS_Rv2572c-Rv2573_Rv2573
2898522	T	C	synonymous_variant	Rv2573_Rv2573	p.Tyr160Tyr
2902559	G	A	missense_variant	Rv2578c_Rv2578c	p.Pro325Ser
2903439	G	A	synonymous_variant	Rv2578c_Rv2578c	p.Ser31Ser
2903643	C	A	missense_variant	dhaA_Rv2579	p.Thr2Lys
2915923	C	T	missense_variant	yajC_Rv2588c	p.Asp91Asn
2927511	T	G	missense_variant	Rv2599_Rv2599	p.Ile12Ser
2938069	C	A	synonymous_variant	pimA_Rv2610c	p.Val311Val
2945042	C	G	intergenic_region	PE_PGRS45_Rv2615c-Rv2616_Rv2616
2948230	G	A	missense_variant	Rv2621c_Rv2621c	p.Ala110Val
2953307	T	G	intergenic_region	hrp1_Rv2626c-Rv2627c_Rv2627c
2955233	T	C	missense_variant	Rv2628_Rv2628	p.Leu59Ser
2955957	A	C	missense_variant	Rv2629_Rv2629	p.Asp64Ala
2959324	G	A	intergenic_region	Rv2632c_Rv2632c-Rv2633c_Rv2633c
2965900	C	T	intergenic_region	Rv2640c_Rv2640c-cadI_Rv2641
2969197	A	G	intergenic_region	Rv2644c_Rv2644c-valT_Rvnt31
2970017	C	G	intergenic_region	valU_Rvnt34-Rv2645_Rv2645
2970018	G	T	intergenic_region	valU_Rvnt34-Rv2645_Rv2645
2970019	A	G	intergenic_region	valU_Rvnt34-Rv2645_Rv2645
2971122	C	T	missense_variant	Rv2646_Rv2646	p.Thr191Ile
2980861	A	G	intergenic_region	Rv2659c_Rv2659c-Rv2660c_Rv2660c
2980970	C	A	missense_variant	Rv2660c_Rv2660c	p.Cys74Phe
2985216	A	G	missense_variant	Rv2668_Rv2668	p.Lys162Glu
3000362	C	T	missense_variant	Rv2683_Rv2683	p.Ser84Leu
3005014	A	G	missense_variant	Rv2688c_Rv2688c	p.Cys213Arg
3009834	A	G	missense_variant	ceoB_Rv2691	p.Asp164Gly
3010993	C	T	missense_variant	Rv2693c_Rv2693c	p.Gly126Arg
3024021	C	A	synonymous_variant	ideR_Rv2711	p.Arg153Arg
3027606	G	C	missense_variant	Rv2714_Rv2714	p.Trp181Ser
3033189	G	A	synonymous_variant	Rv2721c_Rv2721c	p.Pro477Pro
3036826	C	T	missense_variant	fadE20_Rv2724c	p.Val156Met
3057256	G	A	stop_gained	35kd_ag_Rv2744c	p.Gln270*
3069805	C	G	synonymous_variant	hsdM_Rv2756c	p.Val93Val
3088625	G	A	synonymous_variant	Rv2781c_Rv2781c	p.Val120Val
3093679	A	T	missense_variant	rpsO_Rv2785c	p.Ser24Thr
3105144	A	C	missense_variant	lppV_Rv2796c	p.Phe159Cys
3109543	G	A	synonymous_variant	Rv2800_Rv2800	p.Glu376Glu
3111476	C	T	synonymous_variant	Rv2802c_Rv2802c	p.Ser116Ser
3115384	G	C	intergenic_region	Rv2808_Rv2808-Rv2809_Rv2809
3118449	G	A	missense_variant	Rv2813_Rv2813	p.Val76Ile
3119513	T	C	intergenic_region	Rv2813_Rv2813-Rv2816c_Rv2816c
3119737	G	C	intergenic_region	Rv2813_Rv2813-Rv2816c_Rv2816c
3119738	G	C	intergenic_region	Rv2813_Rv2813-Rv2816c_Rv2816c
3119740	T	G	intergenic_region	Rv2813_Rv2813-Rv2816c_Rv2816c
3119741	T	A	intergenic_region	Rv2813_Rv2813-Rv2816c_Rv2816c
3127926	A	G	missense_variant	Rv2820c_Rv2820c	p.Leu116Pro
3127931	T	A	missense_variant	Rv2820c_Rv2820c	p.Lys114Asn
3128345	C	G	missense_variant	Rv2821c_Rv2821c	p.Val207Leu
3134017	G	T	synonymous_variant	Rv2826c_Rv2826c	p.Arg193Arg
3135606	A	G	intergenic_region	Rv2827c_Rv2827c-Rv2828c_Rv2828c
3137237	C	T	intergenic_region	vapB22_Rv2830c-echA16_Rv2831
3137736	G	T	missense_variant	echA16_Rv2831	p.Asp156Tyr
3141585	C	A	missense_variant	ugpA_Rv2835c	p.Arg213Leu
3144623	C	T	missense_variant	Rv2837c_Rv2837c	p.Ser8Asn
3147511	T	G	synonymous_variant	infB_Rv2839c	p.Ala121Ala
3150049	G	T	intergenic_region	Rv2842c_Rv2842c-Rv2843_Rv2843
3173283	T	G	synonymous_variant	mapB_Rv2861c	p.Ala245Ala
3177452	C	A	intergenic_region	Rv2864c_Rv2864c-relF_Rv2865
3178108	C	T	intergenic_region	relG_Rv2866-Rv2867c_Rv2867c
3187987	C	T	intergenic_region	Rv2876_Rv2876-merT_Rv2877c
3188769	G	A	missense_variant	merT_Rv2877c	p.His35Tyr
3189580	C	T	intergenic_region	mpt53_Rv2878c-cdsA_Rv2881c
3200282	C	T	missense_variant	Rv2891_Rv2891	p.Ala6Val
3200304	G	A	synonymous_variant	Rv2891_Rv2891	p.Val13Val
3229524	A	G	missense_variant	glnD_Rv2918c	p.Val386Ala
3241784	C	T	missense_variant	Rv2927c_Rv2927c	p.Arg59His
3244414	G	A	missense_variant	fadD26_Rv2930	p.Val240Met
3257649	G	T	synonymous_variant	ppsC_Rv2933	p.Ala655Ala
3271037	G	A	missense_variant	ppsE_Rv2935	p.Asp1101Asn
3273138	G	C	missense_variant	drrA_Rv2936	p.Asp309His
3276703	T	G	missense_variant	mas_Rv2940c	p.Thr2005Pro
3284855	C	T	synonymous_variant	fadD28_Rv2941	p.Ile507Ile
3285623	G	A	missense_variant	mmpL7_Rv2942	p.Arg185His
3296721	G	C	missense_variant	pks15_Rv2947c	p.Arg374Gly
3301282	G	A	stop_gained	fadD29_Rv2950c	p.Gln392*
3302683	T	C	intergenic_region	fadD29_Rv2950c-Rv2951c_Rv2951c
3304966	G	A	missense_variant	Rv2952_Rv2952	p.Gly176Arg
3310626	T	C	intergenic_region	Rv2957_Rv2957-Rv2958c_Rv2958c
3311119	C	G	synonymous_variant	Rv2958c_Rv2958c	p.Val294Val
3312401	A	C	missense_variant	Rv2959c_Rv2959c	p.Ile146Met
3316955	A	C	missense_variant	purU_Rv2964	p.Met143Leu
3350636	C	G	missense_variant	Rv2993c_Rv2993c	p.Val120Leu
3369869	T	G	intergenic_region	pfkA_Rv3010c-gatA_Rv3011c
3371260	C	T	missense_variant	gatA_Rv3011c	p.Val59Ile
3375165	A	C	missense_variant	Rv3015c_Rv3015c	p.Phe167Cys
3375807	T	C	missense_variant	lpqA_Rv3016	p.Ile17Thr
3408150	T	C	missense_variant	Rv3047c_Rv3047c	p.Thr53Ala
3415332	G	A	intergenic_region	nrdH_Rv3053c-Rv3054c_Rv3054c
3418386	C	T	missense_variant	Rv3057c_Rv3057c	p.Val93Met
3438664	G	C	missense_variant	Rv3075c_Rv3075c	p.Pro104Ala
3440542	G	A	synonymous_variant	atsF_Rv3077	p.Gly334Gly
3446699	C	G	missense_variant	Rv3081_Rv3081	p.Phe220Leu
3457514	C	G	intergenic_region	fadD13_Rv3089-Rv3090_Rv3090
3464629	G	A	missense_variant	Rv3096_Rv3096	p.Gly28Glu
3475159	G	A	missense_variant	fprA_Rv3106	p.Asp385Asn
3477942	A	G	synonymous_variant	moaA1_Rv3109	p.Thr98Thr
3482717	A	G	intergenic_region	Rv3115_Rv3115-moeB2_Rv3116
3487108	C	T	synonymous_variant	cyp141_Rv3121	p.Ala200Ala
3498418	G	A	missense_variant	devS_Rv3132c	p.Thr283Ile
3500149	G	A	synonymous_variant	Rv3134c_Rv3134c	p.Leu201Leu
3500243	G	C	synonymous_variant	Rv3134c_Rv3134c	p.Ala169Ala
3505005	C	A	missense_variant	pflA_Rv3138	p.Pro271Thr
3505630	C	T	synonymous_variant	fadE24_Rv3139	p.Leu90Leu
3509091	C	G	intergenic_region	fadB4_Rv3141-Rv3142c_Rv3142c
3509626	C	A	intergenic_region	Rv3142c_Rv3142c-Rv3143_Rv3143
3521044	G	A	missense_variant	nuoI_Rv3153	p.Ala180Thr
3526873	G	T	missense_variant	nuoN_Rv3158	p.Ala362Ser
3542049	G	A	intergenic_region	Rv3173c_Rv3173c-Rv3174_Rv3174
3542801	A	C	missense_variant	Rv3174_Rv3174	p.Asn222His
3547740	G	A	synonymous_variant	Rv3179_Rv3179	p.Thr41Thr
3550347	C	T	intergenic_region	Rv3181c_Rv3181c-Rv3182_Rv3182
3550789	C	G	synonymous_variant	Rv3183_Rv3183	p.Ala25Ala
3555699	G	A	missense_variant	Rv3190c_Rv3190c	p.Ala330Val
3560645	T	C	missense_variant	Rv3193c_Rv3193c	p.Gln843Arg
3562775	T	C	missense_variant	Rv3193c_Rv3193c	p.Tyr133Cys
3566943	G	A	intergenic_region	Rv3196A_Rv3196A-Rv3197_Rv3197
3569508	G	A	synonymous_variant	uvrD2_Rv3198c	p.Arg568Arg
3569759	C	A	missense_variant	uvrD2_Rv3198c	p.Ala485Ser
3571834	G	T	missense_variant	nudC_Rv3199c	p.Pro237Gln
3573636	C	T	missense_variant	Rv3200c_Rv3200c	p.Asp12Asn
3577497	C	T	missense_variant	Rv3202c_Rv3202c	p.Glu902Lys
3577958	G	A	missense_variant	Rv3202c_Rv3202c	p.Ala748Val
3581476	C	T	synonymous_variant	Rv3204_Rv3204	p.Pro54Pro
3581967	G	C	missense_variant	Rv3205c_Rv3205c	p.Ala180Gly
3587446	G	A	synonymous_variant	Rv3210c_Rv3210c	p.Leu32Leu
3596013	A	G	intergenic_region	whiB1_Rv3219-Rv3220c_Rv3220c
3597249	C	G	missense_variant	Rv3220c_Rv3220c	p.Gly96Arg
3600576	C	T	synonymous_variant	Rv3224_Rv3224	p.Cys242Cys
3612813	T	C	missense_variant	kefB_Rv3236c	p.Thr102Ala
3622747	G	C	synonymous_variant	Rv3243c_Rv3243c	p.Arg115Arg
3624486	C	T	missense_variant	lpqB_Rv3244c	p.Gly142Asp
3628520	G	A	synonymous_variant	sahH_Rv3248c	p.Ser376Ser
3643985	A	C	missense_variant	Rv3263_Rv3263	p.Glu270Ala
3647041	G	A	missense_variant	rmlD_Rv3266c	p.Pro257Ser
3647843	G	A	intergenic_region	rmlD_Rv3266c-Rv3267_Rv3267
3653988	G	A	missense_variant	Rv3272_Rv3272	p.Val181Met
3656367	G	A	synonymous_variant	Rv3273_Rv3273	p.Pro577Pro
3658266	G	C	missense_variant	purE_Rv3275c	p.Arg125Gly
3665784	T	C	missense_variant	sseA_Rv3283	p.Val286Ala
3674157	T	A	missense_variant	pcd_Rv3293	p.Cys186Ser
3676912	C	T	synonymous_variant	lhr_Rv3296	p.Val46Val
3678249	A	C	missense_variant	lhr_Rv3296	p.Lys492Thr
3679062	G	T	missense_variant	lhr_Rv3296	p.Arg763Leu
3679949	G	A	missense_variant	lhr_Rv3296	p.Glu1059Lys
3680338	G	A	synonymous_variant	lhr_Rv3296	p.Glu1188Glu
3680932	G	A	synonymous_variant	lhr_Rv3296	p.Pro1386Pro
3696181	G	A	missense_variant	pmmB_Rv3308	p.Gly440Ser
3697708	G	A	missense_variant	sapM_Rv3310	p.Ala171Thr
3704770	A	G	missense_variant	sdhD_Rv3317	p.Thr112Ala
3707575	A	C	intergenic_region	sdhB_Rv3319-vapC44_Rv3320c
3717778	C	A	missense_variant	sugI_Rv3331	p.Thr230Asn
3726727	C	A	missense_variant	metC_Rv3340	p.Pro201Thr
3771628	C	A	synonymous_variant	Rv3359_Rv3359	p.Ile95Ile
3772616	A	G	intergenic_region	Rv3359_Rv3359-Rv3360_Rv3360
3775409	T	C	missense_variant	Rv3365c_Rv3365c	p.Gln698Arg
3775441	A	C	missense_variant	Rv3365c_Rv3365c	p.Ser687Arg
3778011	G	A	missense_variant	spoU_Rv3366	p.Arg92Gln
3778012	G	T	synonymous_variant	spoU_Rv3366	p.Arg92Arg
3778113	C	T	missense_variant	spoU_Rv3366	p.Ala126Val
3778396	C	T	intergenic_region	spoU_Rv3366-PE_PGRS51_Rv3367
3782301	G	A	missense_variant	dnaE2_Rv3370c	p.Pro814Ser
3785946	G	A	missense_variant	Rv3371_Rv3371	p.Gly339Arg
3786033	G	A	missense_variant	Rv3371_Rv3371	p.Val368Ile
3788365	G	T	stop_gained&splice_region_variant	echA18_Rv3373	p.Gly214*
3792765	C	A	missense_variant	Rv3378c_Rv3378c	p.Gly162Cys
3793965	C	T	synonymous_variant	dxs2_Rv3379c	p.Gly301Gly
3797183	C	A	synonymous_variant	Rv3382c_Rv3382c	p.Pro85Pro
3798596	A	G	intergenic_region	idsB_Rv3383c-vapC46_Rv3384c
3807416	T	C	missense_variant	acrA1_Rv3391	p.Leu599Pro
3808103	C	T	missense_variant	cmaA1_Rv3392c	p.Ser112Asn
3811629	A	G	missense_variant	Rv3395c_Rv3395c	p.Val3Ala
3811672	G	T	intergenic_region	Rv3395c_Rv3395c-Rv3395A_Rv3395A
3811675	A	G	intergenic_region	Rv3395c_Rv3395c-Rv3395A_Rv3395A
3816078	A	T	missense_variant	idsA1_Rv3398c	p.Leu10Gln
3821845	G	T	missense_variant	Rv3402c_Rv3402c	p.Ala16Glu
3827639	G	A	synonymous_variant	choD_Rv3409c	p.Gly363Gly
3830349	C	T	missense_variant	guaB2_Rv3411c	p.Ala391Thr
3841662	T	C	intergenic_region	alr_Rv3423c-Rv3424c_Rv3424c
3851887	A	C	missense_variant	Rv3433c_Rv3433c	p.Ser443Ala
3870010	A	G	missense_variant	mycP4_Rv3449	p.Thr87Ala
3878496	T	G	synonymous_variant	rpoA_Rv3457c	p.Ser4Ser
3892129	G	A	intergenic_region	bpoA_Rv3473c-kgtP_Rv3476c
3894015	C	T	intergenic_region	kgtP_Rv3476c-PE31_Rv3477
3898869	A	C	missense_variant	Rv3479_Rv3479	p.Asn1017Thr
3906095	G	A	missense_variant	Rv3486_Rv3486	p.Met108Ile
3906311	G	A	missense_variant	lipF_Rv3487c	p.Arg233Cys
3922836	C	T	synonymous_variant	fadE26_Rv3504	p.Asp122Asp
3962187	G	A	synonymous_variant	Rv3525c_Rv3525c	p.Asp46Asp
3963988	G	C	synonymous_variant	Rv3527_Rv3527	p.Arg128Arg
3964518	G	A	synonymous_variant	Rv3528c_Rv3528c	p.Pro225Pro
3979990	C	G	missense_variant	ltp2_Rv3540c	p.Val224Leu
3981983	G	A	synonymous_variant	fadE29_Rv3543c	p.Pro386Pro
3984273	A	G	synonymous_variant	cyp125_Rv3545c	p.Phe391Phe
3985254	G	T	synonymous_variant	cyp125_Rv3545c	p.Gly64Gly
3989914	T	G	missense_variant	Rv3551_Rv3551	p.Ser7Ala
3993058	G	A	missense_variant	fdxB_Rv3554	p.Gly125Glu
3994898	G	A	missense_variant	Rv3555c_Rv3555c	p.Arg268Trp
3999710	C	T	synonymous_variant	Rv3559c_Rv3559c	p.Leu242Leu
4001622	T	C	intergenic_region	fadE30_Rv3560c-fadD3_Rv3561
4012219	C	T	missense_variant	hsaA_Rv3570c	p.Asp18Asn
4020288	G	A	missense_variant	arsB2_Rv3578	p.Met49Ile
4022388	G	A	synonymous_variant	Rv3579c_Rv3579c	p.Pro2Pro
4040976	A	C	intergenic_region	clpC1_Rv3596c-lsr2_Rv3597c
4041581	C	T	missense_variant	lysS_Rv3598c	p.Ala454Thr
4050811	G	A	synonymous_variant	ftsH_Rv3610c	p.Tyr691Tyr
4054637	G	A	synonymous_variant	espD_Rv3614c	p.Gly20Gly
4056693	G	T	intergenic_region	espA_Rv3616c-ephA_Rv3617
4067152	A	G	missense_variant	Rv3627c_Rv3627c	p.Val45Ala
4105757	T	C	missense_variant	dppA_Rv3666c	p.Gln443Arg
4115890	G	C	missense_variant	nth_Rv3674c	p.Pro2Arg
4116682	C	T	synonymous_variant	crp_Rv3676	p.Leu69Leu
4117161	A	C	intergenic_region	crp_Rv3676-Rv3677c_Rv3677c
4119246	C	T	synonymous_variant	Rv3679_Rv3679	p.Asp157Asp
4121675	T	C	intergenic_region	whiB4_Rv3681c-ponA2_Rv3682
4122287	G	T	synonymous_variant	ponA2_Rv3682	p.Ala124Ala
4130711	C	G	missense_variant	Rv3689_Rv3689	p.Leu119Val
4133316	A	T	missense_variant	Rv3691_Rv3691	p.Thr267Ser
4138377	G	A	missense_variant	glpK_Rv3696c	p.Ala460Val
4139366	A	G	synonymous_variant	glpK_Rv3696c	p.Gly130Gly
4139687	G	T	synonymous_variant	glpK_Rv3696c	p.Gly23Gly
4139947	G	T	missense_variant	vapC48_Rv3697c	p.Pro99Gln
4146047	G	A	missense_variant	etgB_Rv3703c	p.Ala282Val
4156239	G	A	missense_variant	dnaQ_Rv3711c	p.Ala164Val
4158361	G	A	synonymous_variant	cobQ2_Rv3713	p.Pro45Pro
4166441	G	A	synonymous_variant	dnaZX_Rv3721c	p.His97His
4167656	A	G	missense_variant	Rv3722c_Rv3722c	p.Met158Thr
4169852	G	T	intergenic_region	Rv3723_Rv3723-Rv3725_Rv3725	n.4169852G>T
4170739	G	C	missense_variant	Rv3725_Rv3725	p.Val176Leu
4174131	G	C	missense_variant	Rv3727_Rv3727	p.Gly393Arg
4179832	G	C	missense_variant	Rv3729_Rv3729	p.Gln516His
4182387	G	C	synonymous_variant	ligC_Rv3731	p.Val210Val
4186678	G	A	synonymous_variant	Rv3736_Rv3736	p.Leu15Leu
4189210	G	T	synonymous_variant	Rv3737_Rv3737	p.Pro504Pro
4190532	C	A	intergenic_region	PPE67_Rv3739c-Rv3740c_Rv3740c
4197189	G	A	intergenic_region	Rv3747_Rv3747-Rv3748_Rv3748
4200220	G	A	missense_variant	Rv3753c_Rv3753c	p.Thr1Met
4202383	C	A	synonymous_variant	proZ_Rv3756c	p.Val77Val
4205325	A	G	missense_variant	proX_Rv3759c	p.Trp17Arg
4210876	C	T	missense_variant	tcrY_Rv3764c	p.Arg45His
4215216	G	C	missense_variant	Rv3770c_Rv3770c	p.Ala187Gly
4216255	G	C	intergenic_region	Rv3770c_Rv3770c-Rv3771c_Rv3771c	n.4216255G>C
4220450	C	T	missense_variant	lipE_Rv3775	p.Arg256Cys
4231865	C	A	synonymous_variant	Rv3785_Rv3785	p.Val182Val
4232327	G	A	synonymous_variant	Rv3785_Rv3785	p.Arg336Arg
4238416	T	C	missense_variant	aftA_Rv3792	p.Phe162Ser
4240671	T	C	missense_variant	embC_Rv3793	p.Ile270Thr
4243460	C	T	synonymous_variant	embA_Rv3794	p.Cys76Cys
4247646	C	A	missense_variant	embB_Rv3795	p.Ala378Glu
4252066	T	C	missense_variant	fadE35_Rv3797	p.Ser328Pro
4254431	G	A	synonymous_variant	accD4_Rv3799c	p.Asp506Asp
4254477	T	C	missense_variant	accD4_Rv3799c	p.His491Arg
4261499	A	G	missense_variant	fadD32_Rv3801c	p.Val523Ala
4262388	C	T	missense_variant	fadD32_Rv3801c	p.Gly227Ser
4263279	G	A	intergenic_region	fadD32_Rv3801c-clp6_Rv3802c
4267647	T	C	missense_variant	aftB_Rv3805c	p.Asp397Gly
4269387	G	T	missense_variant	ubiA_Rv3806c	p.Asp149Glu
4269606	G	A	synonymous_variant	ubiA_Rv3806c	p.Arg76Arg
4280708	G	A	synonymous_variant	Rv3815c_Rv3815c	p.Val27Val
4284429	G	A	missense_variant	papA2_Rv3820c	p.Pro466Leu
4286298	G	C	missense_variant	Rv3821_Rv3821	p.Arg109Thr
4287361	T	C	missense_variant	Rv3822_Rv3822	p.Val214Ala
4289953	G	A	missense_variant	mmpL8_Rv3823c	p.Ala526Val
4290135	C	T	synonymous_variant	mmpL8_Rv3823c	p.Leu465Leu
4290564	T	G	synonymous_variant	mmpL8_Rv3823c	p.Ala322Ala
4290827	G	C	missense_variant	mmpL8_Rv3823c	p.Arg235Gly
4291611	T	C	intergenic_region	mmpL8_Rv3823c-papA1_Rv3824c
4305237	G	A	missense_variant	Rv3830c_Rv3830c	p.Ala150Val
4308395	G	A	synonymous_variant	serS_Rv3834c	p.Leu174Leu
4311219	G	C	synonymous_variant	Rv3837c_Rv3837c	p.Ala163Ala
4314800	G	A	missense_variant	glpQ1_Rv3842c	p.His255Tyr
4316566	G	C	missense_variant	Rv3843c_Rv3843c	p.Arg11Gly
4318425	G	C	intergenic_region	MTS2975_RVnc0040-Rv3844_Rv3844
4318703	G	A	intergenic_region	MTS2975_RVnc0040-Rv3844_Rv3844
4319985	G	C	intergenic_region	Rv3845_Rv3845-sodA_Rv3846
4320830	G	A	missense_variant	sodA_Rv3846	p.Ala43Thr
4323006	A	G	synonymous_variant	Rv3848_Rv3848	p.Ala227Ala
4334425	C	G	missense_variant	gltB_Rv3859c	p.Glu553Gln
4336597	A	C	intergenic_region	gltB_Rv3859c-Rv3860_Rv3860
4338794	T	C	intergenic_region	whiB6_Rv3862c-Rv3863_Rv3863
4340028	G	C	intergenic_region	Rv3863_Rv3863-espE_Rv3864
4350498	C	T	missense_variant	eccCb1_Rv3871	p.Pro558Ser
4357804	T	G	missense_variant	espK_Rv3879c	p.Glu660Ala
4359653	C	T	missense_variant	espK_Rv3879c	p.Asp44Asn
4359828	G	A	intergenic_region	espK_Rv3879c-espL_Rv3880c
4362568	T	G	synonymous_variant	eccE1_Rv3882c	p.Arg285Arg
4367649	G	A	synonymous_variant	eccE2_Rv3885c	p.Tyr291Tyr
4368084	G	C	synonymous_variant	eccE2_Rv3885c	p.Val146Val
4370265	A	C	missense_variant	eccD2_Rv3887c	p.Phe474Val
4370678	T	C	missense_variant	eccD2_Rv3887c	p.Asp336Gly
4374228	C	T	missense_variant	esxD_Rv3891c	p.Ala49Thr
4377033	C	G	synonymous_variant	eccC2_Rv3894c	p.Ser1140Ser
4377999	C	A	synonymous_variant	eccC2_Rv3894c	p.Pro818Pro
4378504	T	C	missense_variant	eccC2_Rv3894c	p.Asp650Gly
4385187	G	A	missense_variant	Rv3899c_Rv3899c	p.Pro65Ser
4386142	G	A	missense_variant	Rv3900c_Rv3900c	p.Ser56Leu
4386896	G	A	intergenic_region	Rv3901c_Rv3901c-Rv3902c_Rv3902c
4394210	C	G	missense_variant	Rv3909_Rv3909	p.Arg7Gly
4395387	G	A	missense_variant	Rv3909_Rv3909	p.Ser399Asn
4397736	C	T	synonymous_variant	Rv3910_Rv3910	p.Ile380Ile
4399491	C	G	synonymous_variant	Rv3910_Rv3910	p.Ser965Ser
4400839	T	C	synonymous_variant	sigM_Rv3911	p.Tyr218Tyr
4407927	T	G	missense_variant	gid_Rv3919c	p.Glu92Asp
4408920	G	A	intergenic_region	Rv3920c_Rv3920c-Rv3921c_Rv3921c
