# Supplementary material for: Reference set of Mycobacterium tuberculosis clinical strains: A tool for research and product development
Source: PLoS One. 2019 Mar 25;14(3):e0214088. doi: 10.1371/journal.pone.0214088 (PMC6433267; doi:10.1371/journal.pone.0214088)
Supplement: S1 Table — (ZIP) [file pone.0214088.s001.zip › homo_snps/N1176.snps.tsv]

Position	REF	MUT	FUNCTION	GENE_NAME/Rv_NAME	AA_CHANGE
1088	G	A	missense_variant	dnaA_Rv0001	p.Ser363Asn
3192	A	G	missense_variant	dnaN_Rv0002	p.Asn381Asp
3452	T	C	missense_variant	recF_Rv0003	p.Leu58Ser
6446	G	T	missense_variant	gyrB_Rv0005	p.Ala403Ser
9566	C	T	synonymous_variant	gyrA_Rv0006	p.Tyr755Tyr
10321	C	T	synonymous_variant	Rv0007_Rv0007	p.Ala136Ala
11846	C	G	intergenic_region	alaT_Rvnt02-Rv0008c_Rv0008c
13579	C	T	intergenic_region	Rv0010c_Rv0010c-Rv0011c_Rv0011c
16515	T	C	missense_variant	pknB_Rv0014c	p.Asp319Gly
16720	C	G	missense_variant	pknB_Rv0014c	p.Val251Leu
25386	C	T	missense_variant	fhaA_Rv0020c	p.Gly20Asp
26783	C	T	synonymous_variant	Rv0021c_Rv0021c	p.Ala33Ala
27947	C	T	missense_variant	Rv0023_Rv0023	p.Ala118Val
31057	C	G	missense_variant	Rv0026_Rv0026	p.Gln446Glu
31807	C	T	synonymous_variant	Rv0028_Rv0028	p.Arg98Arg
32776	G	T	synonymous_variant	Rv0029_Rv0029	p.Thr240Thr
34063	C	T	intergenic_region	Rv0030_Rv0030-bioF2_Rv0032
39786	C	G	missense_variant	Rv0036c_Rv0036c	p.Ser15Thr
40177	C	T	synonymous_variant	Rv0037c_Rv0037c	p.Leu342Leu
44945	G	A	missense_variant	leuS_Rv0041	p.Val462Met
46297	T	C	synonymous_variant	leuS_Rv0041	p.Tyr912Tyr
47877	T	G	missense_variant	Rv0043c_Rv0043c	p.Asp75Ala
50059	T	A	missense_variant	ino1_Rv0046c	p.Ile356Phe
51892	T	C	missense_variant	Rv0048c_Rv0048c	p.Tyr269Cys
58875	C	T	missense_variant	ssb_Rv0054	p.Thr97Ile
60059	C	T	missense_variant	Rv0057_Rv0057	p.Thr55Met
60300	G	A	synonymous_variant	Rv0057_Rv0057	p.Val135Val
64949	C	G	synonymous_variant	Rv0060_Rv0060	p.Arg347Arg
65432	C	A	intergenic_region	Rv0061c_Rv0061c-celA1_Rv0062
71203	C	G	missense_variant	Rv0064_Rv0064	p.Gln862Glu
73148	G	A	missense_variant	icd2_Rv0066c	p.Ala455Val
75313	A	C	missense_variant	Rv0068_Rv0068	p.Thr5Pro
77327	A	C	missense_variant	sdaA_Rv0069c	p.Ile99Ser
78139	G	C	missense_variant	glyA2_Rv0070c	p.Ser253Cys
86587	C	A	synonymous_variant	Rv0078_Rv0078	p.Ile20Ile
87499	G	A	synonymous_variant	Rv0078A_Rv0078A	p.Phe101Phe
87973	C	T	missense_variant	Rv0078B_Rv0078B	p.Arg11Lys
88396	A	G	missense_variant	Rv0079_Rv0079	p.Asn65Asp
89474	G	A	synonymous_variant	Rv0080_Rv0080	p.Thr151Thr
93327	C	T	synonymous_variant	hycP_Rv0085	p.Ala13Ala
95867	G	T	missense_variant	hycE_Rv0087	p.Ala152Ser
98246	G	A	synonymous_variant	Rv0089_Rv0089	p.Gln163Gln
113059	C	A	missense_variant	nrp_Rv0101	p.Pro1020His
128048	G	A	missense_variant	ctpI_Rv0107c	p.Arg832Cys
130011	C	T	synonymous_variant	ctpI_Rv0107c	p.Leu177Leu
131232	G	T	intergenic_region	Rv0108c_Rv0108c-PE_PGRS1_Rv0109
134555	C	A	synonymous_variant	Rv0111_Rv0111	p.Gly202Gly
137085	A	G	missense_variant	gca_Rv0112	p.Asp266Gly
140875	C	T	missense_variant	ldtA_Rv0116c	p.Val50Met
141375	G	A	missense_variant	oxyS_Rv0117	p.Arg59His
141516	C	T	missense_variant	oxyS_Rv0117	p.Ser106Phe
146893	C	T	synonymous_variant	fusA2_Rv0120c	p.Leu293Leu
148187	G	A	synonymous_variant	Rv0121c_Rv0121c	p.Thr52Thr
155478	C	A	missense_variant	mak_Rv0127	p.Ala416Glu
159728	C	T	missense_variant	fgd2_Rv0132c	p.Arg352His
163106	G	A	synonymous_variant	Rv0135c_Rv0135c	p.Ser48Ser
163148	G	A	synonymous_variant	Rv0135c_Rv0135c	p.Arg34Arg
164108	G	C	missense_variant	cyp138_Rv0136	p.Gly248Ala
164936	C	T	missense_variant	msrA_Rv0137c	p.Asp109Asn
170907	A	C	synonymous_variant	Rv0144_Rv0144	p.Arg208Arg
199734	C	G	missense_variant	mce1A_Rv0169	p.Pro401Ala
200430	T	C	missense_variant	mce1B_Rv0170	p.Ile179Thr
202229	C	G	missense_variant	mce1C_Rv0171	p.Ala433Gly
204315	A	G	missense_variant	lprK_Rv0173	p.Lys84Arg
208299	C	T	missense_variant	Rv0176_Rv0176	p.Pro283Leu
215160	C	G	synonymous_variant	Rv0184_Rv0184	p.Thr64Thr
224414	A	G	missense_variant	Rv0192_Rv0192	p.Asn284Ser
227468	C	T	synonymous_variant	Rv0194_Rv0194	p.Val197Val
229448	G	C	missense_variant	Rv0194_Rv0194	p.Leu857Phe
230197	C	T	missense_variant	Rv0194_Rv0194	p.Thr1107Ile
233377	C	T	missense_variant	Rv0197_Rv0197	p.His383Tyr
235457	G	T	missense_variant	zmp1_Rv0198c	p.Pro351Thr
240032	C	A	missense_variant	mmpL11_Rv0202c	p.Ala421Ser
242138	G	A	synonymous_variant	Rv0204c_Rv0204c	p.Thr359Thr
246951	G	C	missense_variant	mmpL3_Rv0206c	p.Ala123Gly
248946	C	T	intergenic_region	Rv0208c_Rv0208c-Rv0209_Rv0209
251176	C	A	missense_variant	Rv0210_Rv0210	p.Leu353Met
253046	A	C	missense_variant	pckA_Rv0211	p.Lys422Thr
256001	G	T	intergenic_region	Rv0213c_Rv0213c-fadD4_Rv0214
256182	G	C	missense_variant	fadD4_Rv0214	p.Gly40Ala
258470	A	G	intragenic_variant	Rv0215c_Rv0215c	n.258470A>G
258561	A	C	intragenic_variant	Rv0215c_Rv0215c	n.258561A>C
258902	C	A	intergenic_region	Rv0215c_Rv0215c-Rv0216_Rv0216
265401	C	T	synonymous_variant	Rv0221_Rv0221	p.Asp445Asp
274584	A	G	missense_variant	Rv0229c_Rv0229c	p.Ser46Pro
277865	G	C	intergenic_region	fadE4_Rv0231-Rv0232_Rv0232
279803	G	T	synonymous_variant	gabD1_Rv0234c	p.Ser446Ser
281405	G	T	missense_variant	Rv0235c_Rv0235c	p.Pro404Thr
285653	C	T	missense_variant	aftD_Rv0236c	p.Arg400Gln
289435	G	T	missense_variant	vapC24_Rv0240	p.Ala31Ser
291830	T	G	missense_variant	fabG4_Rv0242c	p.Asp67Ala
295645	C	T	intergenic_region	fadE5_Rv0244c-Rv0245_Rv0245	n.295645C>T
301136	T	C	missense_variant	Rv0249c_Rv0249c	p.Ile174Val
303039	C	T	synonymous_variant	nirB_Rv0252	p.Gly58Gly
306201	T	C	missense_variant	cobU_Rv0254c	p.His50Arg
314654	C	G	synonymous_variant	aac_Rv0262c	p.Arg67Arg
331309	A	G	missense_variant	Rv0275c_Rv0275c	p.Leu117Pro
344258	G	A	synonymous_variant	eccB3_Rv0283	p.Val79Val
345317	G	C	synonymous_variant	eccB3_Rv0283	p.Val432Val
347410	A	C	synonymous_variant	eccC3_Rv0284	p.Thr592Thr
348118	C	T	synonymous_variant	eccC3_Rv0284	p.His828His
352646	G	A	synonymous_variant	espG3_Rv0289	p.Pro166Pro
356645	G	A	missense_variant	eccE3_Rv0292	p.Ala256Thr
357538	T	C	missense_variant	Rv0293c_Rv0293c	p.His176Arg
364496	C	T	intergenic_region	vapC2_Rv0301-Rv0302_Rv0302
376237	G	A	synonymous_variant	Rv0306_Rv0306	p.Leu108Leu
379687	C	T	synonymous_variant	Rv0311_Rv0311	p.Val172Val
405788	C	A	synonymous_variant	Rv0338c_Rv0338c	p.Val18Val
406251	T	G	missense_variant	Rv0339c_Rv0339c	p.Asp733Ala
408006	G	T	missense_variant	Rv0339c_Rv0339c	p.Pro148Gln
408935	C	T	missense_variant	Rv0340_Rv0340	p.Ala101Val
409079	G	A	missense_variant	Rv0340_Rv0340	p.Gly149Glu
414876	G	C	synonymous_variant	lpqJ_Rv0344c	p.Gly22Gly
441062	G	T	missense_variant	mgtE_Rv0362	p.Ala398Ser
442468	G	A	missense_variant	Rv0364_Rv0364	p.Gly25Asp
443471	C	T	missense_variant	Rv0365c_Rv0365c	p.Ala243Thr
445696	G	T	stop_gained	Rv0368c_Rv0368c	p.Ser277*
454418	T	G	intergenic_region	Rv0376c_Rv0376c-Rv0377_Rv0377
456731	C	T	missense_variant	Rv0380c_Rv0380c	p.Arg30His
458116	C	T	missense_variant	pyrE_Rv0382c	p.Asp89Asn
464480	G	A	missense_variant	Rv0386_Rv0386	p.Arg357Gln
464958	C	T	synonymous_variant	Rv0386_Rv0386	p.Gly516Gly
466175	A	C	missense_variant	Rv0386_Rv0386	p.Glu922Ala
477988	T	G	missense_variant	lpqK_Rv0399c	p.His190Pro
479350	T	C	missense_variant	fadE7_Rv0400c	p.Asp135Gly
480239	C	G	intergenic_region	Rv0401_Rv0401-mmpL1_Rv0402c
482106	G	A	stop_gained	mmpL1_Rv0402c	p.Arg376*
487463	A	G	missense_variant	pks6_Rv0405	p.Asp578Gly
489000	C	T	synonymous_variant	pks6_Rv0405	p.Thr1090Thr
489024	C	T	synonymous_variant	pks6_Rv0405	p.Ser1098Ser
494685	A	C	synonymous_variant	ackA_Rv0409	p.Arg279Arg
495322	C	T	missense_variant	pknG_Rv0410c	p.Ala665Thr
500223	G	T	missense_variant	mutT3_Rv0413	p.Val171Leu
501517	G	A	missense_variant	thiO_Rv0415	p.Glu124Lys
512659	C	T	missense_variant	ctpH_Rv0425c	p.Ser888Asn
519872	C	T	synonymous_variant	sodC_Rv0432	p.Phe91Phe
525205	G	A	synonymous_variant	pssA_Rv0436c	p.Arg62Arg
525540	T	G	synonymous_variant	psd_Rv0437c	p.Ala181Ala
525656	G	T	missense_variant	psd_Rv0437c	p.Pro143Thr
534205	C	T	synonymous_variant	sigK_Rv0445c	p.Arg64Arg
536070	C	T	synonymous_variant	ufaA1_Rv0447c	p.Arg146Arg
538246	G	A	synonymous_variant	Rv0449c_Rv0449c	p.Asp101Asp
539019	G	A	missense_variant	mmpL4_Rv0450c	p.His825Tyr
546878	G	A	intergenic_region	echA2_Rv0456c-mazF1_Rv0456A
554297	C	T	synonymous_variant	Rv0463_Rv0463	p.Asp94Asp
554493	C	A	synonymous_variant	Rv0464c_Rv0464c	p.Ala131Ala
555621	T	G	missense_variant	Rv0465c_Rv0465c	p.Lys229Thr
558750	C	T	synonymous_variant	icl1_Rv0467	p.Thr408Thr
562322	T	G	missense_variant	Rv0471c_Rv0471c	p.Glu131Ala
563965	C	T	synonymous_variant	Rv0473_Rv0473	p.Gly134Gly
569841	C	T	intergenic_region	Rv0480c_Rv0480c-Rv0481c_Rv0481c
573190	G	A	synonymous_variant	Rv0484c_Rv0484c	p.Gly204Gly
580772	T	A	intergenic_region	senX3_Rv0490-regX3_Rv0491
588160	G	T	missense_variant	Rv0497_Rv0497	p.Ala262Ser
588733	C	G	missense_variant	Rv0498_Rv0498	p.Pro137Ala
589808	A	C	missense_variant	Rv0499_Rv0499	p.Asp209Ala
591470	G	A	intergenic_region	Rv0500A_Rv0500A-galE2_Rv0501
601315	G	A	missense_variant	hemA_Rv0509	p.Arg292His
603133	C	T	synonymous_variant	hemD_Rv0511	p.Pro105Pro
606072	C	T	missense_variant	Rv0513_Rv0513	p.Pro157Ser
608259	C	T	missense_variant	Rv0516c_Rv0516c	p.Asp93Asn
609003	C	G	missense_variant	Rv0517_Rv0517	p.Ile86Met
610787	G	A	synonymous_variant	Rv0518_Rv0518	p.Glu200Glu
613957	G	T	missense_variant	gabP_Rv0522	p.Arg307Leu
622361	G	A	synonymous_variant	Rv0531_Rv0531	p.Arg11Arg
635775	C	T	missense_variant	Rv0543c_Rv0543c	p.Arg34His
644472	T	C	synonymous_variant	Rv0552_Rv0552	p.Gly528Gly
646048	C	G	synonymous_variant	bpoC_Rv0554	p.Pro194Pro
648756	C	T	missense_variant	mgtA_Rv0557	p.Thr74Met
649446	G	A	missense_variant	mgtA_Rv0557	p.Gly304Asp
660153	T	G	missense_variant	cyp135B1_Rv0568	p.Leu235Arg
666713	A	C	missense_variant	pncB2_Rv0573c	p.Leu177Arg
667950	G	A	stop_gained	Rv0574c_Rv0574c	p.Gln149*
669406	C	T	missense_variant	Rv0575c_Rv0575c	p.Glu114Lys
678572	C	T	stop_gained	lpqN_Rv0583c	p.Trp168*
678934	C	A	missense_variant	lpqN_Rv0583c	p.Ala48Ser
686146	C	T	synonymous_variant	Rv0588_Rv0588	p.Gly73Gly
697196	G	A	synonymous_variant	vapC27_Rv0598c	p.Asp124Asp
699802	C	A	intergenic_region	tcrA_Rv0602c-Rv0603_Rv0603
708263	A	G	missense_variant	Rv0613c_Rv0613c	p.Leu418Ser
715517	C	T	missense_variant	Rv0622_Rv0622	p.Pro50Ser
717558	G	C	synonymous_variant	Rv0625c_Rv0625c	p.Gly112Gly
722583	C	A	missense_variant	recB_Rv0630c	p.Val811Phe
727321	C	T	missense_variant	recC_Rv0631c	p.Gly329Glu
728532	A	C	intergenic_region	recC_Rv0631c-echA3_Rv0632c
731750	G	C	missense_variant	rpmG2_Rv0634B	p.Leu13Phe
735135	G	A	missense_variant	rplK_Rv0640	p.Met38Ile
738899	C	T	missense_variant	mmaA2_Rv0644c	p.Val88Ile
740038	G	C	synonymous_variant	mmaA1_Rv0645c	p.Ala50Ala
745835	C	G	synonymous_variant	Rv0648_Rv0648	p.Gly1039Gly
754119	G	C	synonymous_variant	Rv0658c_Rv0658c	p.Gly97Gly
754671	C	T	intergenic_region	Rv0658c_Rv0658c-mazF2_Rv0659c
763280	C	T	synonymous_variant	rpoB_Rv0667	p.Ile1158Ile
769406	C	T	synonymous_variant	Rv0669c_Rv0669c	p.Leu64Leu
773021	G	A	missense_variant	fadE8_Rv0672	p.Arg513Gln
782398	C	G	synonymous_variant	rpsG_Rv0683	p.Arg155Arg
782997	G	A	synonymous_variant	fusA1_Rv0684	p.Ala171Ala
801959	C	T	synonymous_variant	rplD_Rv0702	p.Arg166Arg
806454	G	T	synonymous_variant	atsA_Rv0711	p.Leu40Leu
821437	G	A	missense_variant	serA2_Rv0728c	p.Arg14Cys
829754	T	C	intergenic_region	Rv0737_Rv0737-Rv0738_Rv0738
841139	C	T	synonymous_variant	vapB31_Rv0748	p.Leu65Leu
852606	G	A	missense_variant	phoR_Rv0758	p.Gly71Ser
852607	G	T	missense_variant	phoR_Rv0758	p.Gly71Val
861279	A	C	missense_variant	aldA_Rv0768	p.Glu123Ala
863975	G	T	synonymous_variant	Rv0770_Rv0770	p.Arg240Arg
866948	A	G	synonymous_variant	ggtA_Rv0773c	p.Leu148Leu
869036	G	A	missense_variant	Rv0776c_Rv0776c	p.Thr243Ile
872863	T	G	missense_variant	Rv0779c_Rv0779c	p.Thr144Pro
883072	C	T	missense_variant	purQ_Rv0788	p.Arg105Cys
892659	G	A	synonymous_variant	Rv0799c_Rv0799c	p.Thr205Thr
901358	G	A	intergenic_region	cpsY_Rv0806c-Rv0807_Rv0807
904367	G	C	missense_variant	purM_Rv0809	p.Asp215His
905344	C	A	missense_variant	Rv0811c_Rv0811c	p.Gly333Cys
907906	C	T	missense_variant	Rv0813c_Rv0813c	p.Arg38His
908033	G	C	intergenic_region	Rv0813c_Rv0813c-Rv0814c_Rv0814c
910282	G	T	synonymous_variant	Rv0817c_Rv0817c	p.Ser187Ser
919007	A	C	missense_variant	Rv0825c_Rv0825c	p.Cys183Gly
921429	G	A	missense_variant	Rv0828c_Rv0828c	p.Pro62Leu
933167	T	C	missense_variant	Rv0837c_Rv0837c	p.Ser289Gly
941849	A	C	missense_variant	Rv0845_Rv0845	p.Glu220Asp
954131	C	T	missense_variant	dapC_Rv0858c	p.Val264Met
955631	C	T	synonymous_variant	Rv0859_Rv0859	p.Gly185Gly
965648	G	T	intergenic_region	rpfA_Rv0867c-moaD2_Rv0868c
991740	T	C	missense_variant	Rv0890c_Rv0890c	p.Gln286Arg
1002456	C	T	synonymous_variant	Rv0898c_Rv0898c	p.Glu83Glu
1004177	A	C	missense_variant	arfC_Rv0901	p.Glu74Ala
1025135	T	C	missense_variant	Rv0919_Rv0919	p.Leu151Pro
1038813	G	A	missense_variant	pknD_Rv0931c	p.His368Tyr
1050523	G	T	intergenic_region	Rv0939_Rv0939-Rv0940c_Rv0940c
1051676	C	G	synonymous_variant	Rv0941c_Rv0941c	p.Leu214Leu
1053653	C	T	synonymous_variant	Rv0943c_Rv0943c	p.Arg28Arg
1058309	A	G	missense_variant	uvrD1_Rv0949	p.Asp17Gly
1061493	G	C	missense_variant	Rv0950c_Rv0950c	p.Phe54Leu
1062745	T	C	missense_variant	sucC_Rv0951	p.Val261Ala
1077102	C	T	synonymous_variant	Rv0965c_Rv0965c	p.Ala32Ala
1077280	A	C	missense_variant	Rv0966c_Rv0966c	p.Trp186Gly
1096633	T	G	intergenic_region	PE_PGRS18_Rv0980c-mprA_Rv0981
1097633	C	T	synonymous_variant	mprB_Rv0982	p.Ala42Ala
1102484	G	T	missense_variant	Rv0986_Rv0986	p.Val228Leu
1104499	A	G	missense_variant	Rv0987_Rv0987	p.Asp653Gly
1105557	G	T	missense_variant	Rv0988_Rv0988	p.Ala148Ser
1107024	T	C	missense_variant	grcC2_Rv0989c	p.Asp120Gly
1107644	G	C	missense_variant	Rv0990c_Rv0990c	p.Asp152Glu
1109391	T	G	synonymous_variant	galU_Rv0993	p.Thr40Thr
1114129	T	G	intergenic_region	Rv0997a_Rv0997a-Rv0997_Rv0997
1121843	A	G	synonymous_variant	Rv1004c_Rv1004c	p.Ala102Ala
1122800	T	C	missense_variant	Rv1005c_Rv1005c	p.Thr267Ala
1139497	C	T	synonymous_variant	mfd_Rv1020	p.Thr177Thr
1141069	G	T	synonymous_variant	mfd_Rv1020	p.Ala701Ala
1145442	C	G	synonymous_variant	eno_Rv1023	p.Gly293Gly
1155819	T	C	missense_variant	kdpB_Rv1030	p.Val699Ala
1156224	C	T	synonymous_variant	kdpC_Rv1031	p.Gly124Gly
1186079	C	G	missense_variant	Rv1063c_Rv1063c	p.Glu249Gln
1186287	G	T	synonymous_variant	Rv1063c_Rv1063c	p.Ala179Ala
1192641	G	T	missense_variant	Rv1069c_Rv1069c	p.His545Asn
1196194	C	T	intergenic_region	echA9_Rv1071c-Rv1072_Rv1072
1203264	C	T	intergenic_region	cbs_Rv1077-Rv1078_Rv1078
1208593	C	T	synonymous_variant	Rv1084_Rv1084	p.Leu320Leu
1215581	A	C	intergenic_region	Rv1088a_Rv1088a-PE_PGRS22_Rv1091	n.1215581A>C
1216003	G	A	intergenic_region	Rv1088a_Rv1088a-PE_PGRS22_Rv1091	n.1216003G>A
1222896	T	G	intergenic_region	desA2_Rv1094-phoH2_Rv1095
1232089	C	T	intergenic_region	mazE3_Rv1103c-Rv1106c_Rv1106c
1239649	C	T	missense_variant	vapC32_Rv1114	p.Arg14Cys
1240093	G	A	intergenic_region	vapC32_Rv1114-Rv1115_Rv1115
1240578	C	T	missense_variant	Rv1115_Rv1115	p.Pro131Leu
1241566	C	A	intergenic_region	Rv1116_Rv1116-Rv1117_Rv1117
1242007	C	T	synonymous_variant	Rv1118c_Rv1118c	p.Arg275Arg
1242416	T	C	missense_variant	Rv1118c_Rv1118c	p.Gln139Arg
1243724	T	C	synonymous_variant	zwf1_Rv1121	p.Gly6Gly
1245088	C	T	missense_variant	zwf1_Rv1121	p.Pro461Leu
1250131	A	G	missense_variant	ppdK_Rv1127c	p.Val425Ala
1251071	A	C	missense_variant	ppdK_Rv1127c	p.Ser112Ala
1255685	C	T	synonymous_variant	prpD_Rv1130	p.Phe377Phe
1256176	A	G	synonymous_variant	prpC_Rv1131	p.Lys15Lys
1256895	A	C	missense_variant	prpC_Rv1131	p.Glu255Ala
1257823	G	A	missense_variant	Rv1132_Rv1132	p.Ala167Thr
1261969	T	C	synonymous_variant	Rv1134_Rv1134	p.Arg16Arg
1268515	C	T	synonymous_variant	echA11_Rv1141c	p.Arg165Arg
1275333	A	G	missense_variant	Rv1147_Rv1147	p.His145Arg
1283821	A	G	synonymous_variant	Rv1157c_Rv1157c	p.Asn117Asn
1284479	G	C	synonymous_variant	Rv1158c_Rv1158c	p.Thr128Thr
1284931	C	T	intergenic_region	Rv1158c_Rv1158c-pimE_Rv1159
1288251	C	T	synonymous_variant	narG_Rv1161	p.Cys308Cys
1288630	A	C	missense_variant	narG_Rv1161	p.Ser435Arg
1301033	C	T	missense_variant	mshB_Rv1170	p.His244Tyr
1302899	A	G	intergenic_region	PE12_Rv1172c-fbiC_Rv1173
1305657	G	A	intergenic_region	fbiC_Rv1173-TB8.4_Rv1174c
1313064	G	A	missense_variant	Rv1179c_Rv1179c	p.Ala79Val
1316651	A	G	missense_variant	pks4_Rv1181	p.Gln473Arg
1320985	C	T	synonymous_variant	papA3_Rv1182	p.Arg317Arg
1331789	C	T	missense_variant	Rv1188_Rv1188	p.Arg257Cys
1351065	T	C	synonymous_variant	fadD6_Rv1206	p.Tyr578Tyr
1352566	C	T	synonymous_variant	gpgS_Rv1208	p.His141His
1358934	T	G	missense_variant	Rv1215c_Rv1215c	p.Ser171Arg
1359908	A	C	missense_variant	Rv1216c_Rv1216c	p.Val80Gly
1360604	C	T	missense_variant	Rv1217c_Rv1217c	p.Val400Ile
1370909	G	T	intergenic_region	Rv1227c_Rv1227c-lpqX_Rv1228
1372975	G	C	missense_variant	Rv1230c_Rv1230c	p.Ala408Gly
1375071	C	A	synonymous_variant	Rv1232c_Rv1232c	p.Thr366Thr
1377185	C	G	synonymous_variant	Rv1234_Rv1234	p.Leu70Leu
1383185	A	C	intergenic_region	corA_Rv1239c-mdh_Rv1240
1383970	A	C	missense_variant	mdh_Rv1240	p.Asp253Ala
1393729	A	T	missense_variant	Rv1249c_Rv1249c	p.Val85Glu
1397633	C	T	synonymous_variant	Rv1251c_Rv1251c	p.Lys536Lys
1403266	C	G	missense_variant	Rv1255c_Rv1255c	p.Ala41Pro
1406511	C	A	missense_variant	Rv1258c_Rv1258c	p.Gly277Val
1407273	T	A	missense_variant	Rv1258c_Rv1258c	p.Asp23Val
1413242	G	T	intergenic_region	mcr11_RVnc0013-Rv1265_Rv1265
1415097	C	G	synonymous_variant	pknH_Rv1266c	p.Ala248Ala
1419373	T	C	missense_variant	lprA_Rv1270c	p.Thr126Ala
1422079	C	G	missense_variant	Rv1272c_Rv1272c	p.Arg76Pro
1436284	A	G	synonymous_variant	oppB_Rv1283c	p.Gly278Gly
1448088	G	A	missense_variant	lysA_Rv1293	p.Val21Ile
1459364	T	G	missense_variant	rfe_Rv1302	p.Val357Gly
1463143	C	T	missense_variant	atpH_Rv1307	p.Ser434Leu
1465542	A	C	missense_variant	atpG_Rv1309	p.Tyr220Ser
1474289	C	G	non_coding_exon_variant	rrl_Rvnr02
1482978	C	T	missense_variant	Rv1320c_Rv1320c	p.Ala414Thr
1484073	G	C	missense_variant	Rv1320c_Rv1320c	p.Arg49Gly
1487674	G	A	missense_variant	Rv1324_Rv1324	p.Ala172Thr
1501448	G	T	missense_variant	Rv1332_Rv1332	p.Val175Leu
1505806	C	T	synonymous_variant	murI_Rv1338	p.Pro244Pro
1507920	G	A	synonymous_variant	Rv1341_Rv1341	p.Val116Val
1509093	C	G	synonymous_variant	mbtL_Rv1344	p.Leu42Leu
1518271	G	A	missense_variant	Rv1351_Rv1351	p.Arg14Lys
1518280	C	T	missense_variant	Rv1351_Rv1351	p.Ser17Phe
1518681	C	G	intergenic_region	Rv1351_Rv1351-Rv1352_Rv1352
1521753	C	A	stop_gained	Rv1354c_Rv1354c	p.Glu42*
1545472	C	T	synonymous_variant	Rv1372_Rv1372	p.Asn216Asn
1545720	A	G	missense_variant	Rv1372_Rv1372	p.Asp299Gly
1550945	T	G	synonymous_variant	Rv1377c_Rv1377c	p.Gly91Gly
1555432	C	T	synonymous_variant	pyrC_Rv1381	p.Thr415Thr
1555457	C	T	missense_variant	pyrC_Rv1381	p.Arg424Cys
1556030	C	T	synonymous_variant	carA_Rv1383	p.Gly20Gly
1568891	G	C	missense_variant	Rv1393c_Rv1393c	p.Leu233Val
1578212	A	C	synonymous_variant	priA_Rv1402	p.Ala200Ala
1582051	T	C	intergenic_region	Rv1405c_Rv1405c-fmt_Rv1406
1585032	C	T	synonymous_variant	rpe_Rv1408	p.Val178Val
1589814	C	T	synonymous_variant	Rv1413_Rv1413	p.Ser143Ser
1591039	G	A	missense_variant	ribA2_Rv1415	p.Ala215Thr
1593536	T	C	missense_variant	Rv1419_Rv1419	p.Leu11Pro
1593762	C	T	synonymous_variant	Rv1419_Rv1419	p.Pro86Pro
1600344	C	T	synonymous_variant	Rv1425_Rv1425	p.Phe229Phe
1601722	C	T	synonymous_variant	lipO_Rv1426c	p.Pro200Pro
1603637	T	C	missense_variant	fadD12_Rv1427c	p.Asn98Asp
1605016	C	T	synonymous_variant	Rv1429_Rv1429	p.Leu47Leu
1605569	T	C	missense_variant	Rv1429_Rv1429	p.Val231Ala
1607991	A	G	intergenic_region	PE16_Rv1430-Rv1431_Rv1431
1611024	C	T	synonymous_variant	Rv1432_Rv1432	p.Thr392Thr
1635230	G	A	missense_variant	Rv1451_Rv1451	p.Ala68Thr
1639699	A	C	missense_variant	qor_Rv1454c	p.Val321Gly
1644940	C	G	missense_variant	Rv1459c_Rv1459c	p.Gly400Ala
1648089	G	T	synonymous_variant	Rv1461_Rv1461	p.Leu367Leu
1648224	C	T	synonymous_variant	Rv1461_Rv1461	p.His412His
1649265	G	A	synonymous_variant	Rv1461_Rv1461	p.Leu759Leu
1658030	C	T	synonymous_variant	ctpD_Rv1469	p.Ile356Ile
1667883	G	T	synonymous_variant	ripA_Rv1477	p.Ala298Ala
1669296	G	A	missense_variant	moxR1_Rv1479	p.Gly5Asp
1672707	G	A	missense_variant	Rv1482c_Rv1482c	p.Thr198Met
1673338	G	A	intergenic_region	Rv1482c_Rv1482c-fabG1_Rv1483
1678639	C	G	missense_variant	Rv1489_Rv1489	p.Pro30Ala
1686414	C	T	synonymous_variant	mazE4_Rv1494	p.Asp48Asp
1686737	C	T	synonymous_variant	mazF4_Rv1495	p.Pro56Pro
1690252	T	C	missense_variant	Rv1498A_Rv1498A	p.Gln32Arg
1692640	C	T	stop_gained	Rv1501_Rv1501	p.Arg251*
1695791	G	T	missense_variant	Rv1505c_Rv1505c	p.Phe52Leu
1703786	A	C	missense_variant	gmdA_Rv1511	p.Gln238Pro
1710085	G	C	missense_variant	Rv1518_Rv1518	p.Val148Leu
1711221	C	T	missense_variant	Rv1520_Rv1520	p.Thr65Ile
1711619	G	A	missense_variant	Rv1520_Rv1520	p.Ala198Thr
1714290	G	T	stop_gained	mmpL12_Rv1522c	p.Ser1108*
1721987	C	T	missense_variant	Rv1526c_Rv1526c	p.Arg25Gln
1731312	G	A	intergenic_region	fadD24_Rv1529-adh_Rv1530
1733563	A	G	intergenic_region	Rv1532c_Rv1532c-Rv1533_Rv1533
1733618	C	T	synonymous_variant	Rv1533_Rv1533	p.Thr3Thr
1735926	T	G	intergenic_region	Rv1534_Rv1534-Rv1535_Rv1535
1746404	T	C	missense_variant	Rv1544_Rv1544	p.Leu104Ser
1754786	G	A	synonymous_variant	fadD11_Rv1550	p.Gly357Gly
1757727	G	A	missense_variant	frdA_Rv1552	p.Gly16Asp
1772747	T	G	missense_variant	Rv1565c_Rv1565c	p.Glu361Asp
1774012	C	G	synonymous_variant	Rv1566c_Rv1566c	p.Pro203Pro
1776614	C	T	missense_variant	bioA_Rv1568	p.Ala408Val
1777736	C	T	synonymous_variant	bioF1_Rv1569	p.Phe345Phe
1799921	C	A	synonymous_variant	hisD_Rv1599	p.Gly113Gly
1802893	G	A	missense_variant	hisH_Rv1602	p.Arg77His
1805214	C	T	missense_variant	hisF_Rv1605	p.Pro121Leu
1810169	T	G	intergenic_region	Rv1610_Rv1610-trpC_Rv1611
1811243	A	C	missense_variant	trpB_Rv1612	p.Glu39Asp
1816848	G	T	missense_variant	pykA_Rv1617	p.Glu220Asp
1826577	G	T	missense_variant	Rv1624c_Rv1624c	p.His3Gln
1827805	C	T	synonymous_variant	cya_Rv1625c	p.Val47Val
1846092	C	T	synonymous_variant	uvrA_Rv1638	p.Tyr784Tyr
1846854	G	A	synonymous_variant	Rv1638A_Rv1638A	p.Tyr40Tyr
1848963	C	A	missense_variant	lysX_Rv1640c	p.Asp1025Tyr
1849814	A	G	missense_variant	lysX_Rv1640c	p.Val741Ala
1853565	G	A	missense_variant	rplT_Rv1643	p.Ala128Thr
1857684	C	T	missense_variant	Rv1647_Rv1647	p.Ala304Val
1860392	C	T	missense_variant	pheT_Rv1650	p.Ala212Val
1862099	C	A	missense_variant	pheT_Rv1650	p.Thr781Asn
1870194	G	C	missense_variant	argF_Rv1656	p.Leu91Phe
1874985	A	C	missense_variant	pks10_Rv1660	p.Thr276Pro
1890915	C	G	missense_variant	pks9_Rv1664	p.His964Asp
1890948	T	G	missense_variant	pks9_Rv1664	p.Leu975Val
1891256	T	G	missense_variant	pks11_Rv1665	p.Leu11Val
1893473	G	A	synonymous_variant	cyp139_Rv1666c	p.Thr30Thr
1895875	A	C	missense_variant	Rv1669_Rv1669	p.Ile51Leu
1909456	C	T	synonymous_variant	Rv1683_Rv1683	p.Ala621Ala
1911301	C	T	synonymous_variant	Rv1685c_Rv1685c	p.Ala33Ala
1912268	T	C	missense_variant	Rv1687c_Rv1687c	p.Gln218Arg
1923633	C	T	missense_variant	mctB_Rv1698	p.His297Tyr
1926500	C	T	missense_variant	Rv1701_Rv1701	p.Ala100Val
1939007	A	C	missense_variant	Rv1711_Rv1711	p.Gln57Pro
1939979	C	G	missense_variant	cmk_Rv1712	p.Ser127Arg
1942121	C	T	missense_variant	Rv1714_Rv1714	p.Ala90Val
1944505	G	C	missense_variant	Rv1717_Rv1717	p.Glu34Gln
1946975	C	G	intergenic_region	proT_Rvnt21-vapC12_Rv1720c
1948104	G	C	missense_variant	Rv1722_Rv1722	p.Gly82Arg
1951438	G	A	missense_variant	Rv1725c_Rv1725c	p.Pro105Leu
1955339	T	G	synonymous_variant	Rv1729c_Rv1729c	p.Ala77Ala
1958450	G	A	synonymous_variant	gabD2_Rv1731	p.Lys258Lys
1961730	G	A	missense_variant	Rv1735c_Rv1735c	p.Ala20Val
1961942	A	G	missense_variant	Rv1735a_Rv1735a	p.Met63Thr
1964984	C	T	synonymous_variant	narK2_Rv1737c	p.Arg129Arg
1968284	C	T	missense_variant	Rv1742_Rv1742	p.Arg38Trp
1970553	C	G	stop_gained	pknE_Rv1743	p.Ser517*
1971965	T	G	synonymous_variant	idi_Rv1745c	p.Pro9Pro
2005152	G	A	synonymous_variant	Rv1770_Rv1770	p.Glu425Glu
2005607	T	G	missense_variant	Rv1771_Rv1771	p.Ser149Arg
2007015	C	G	intergenic_region	Rv1772_Rv1772-Rv1773c_Rv1773c
2008140	A	C	synonymous_variant	Rv1774_Rv1774	p.Pro103Pro
2011291	C	G	synonymous_variant	cyp144_Rv1777	p.Val212Val
2017860	C	T	missense_variant	eccB5_Rv1782	p.Arg41Cys
2018883	G	C	missense_variant	eccB5_Rv1782	p.Gly382Arg
2030487	C	T	intragenic_variant	esxM_Rv1792	n.2030487C>T
2030488	A	C	intragenic_variant	esxM_Rv1792	n.2030488A>C
2030489	T	A	intragenic_variant	esxM_Rv1792	n.2030489T>A
2030521	A	C	intragenic_variant	esxM_Rv1792	n.2030521A>C
2031176	G	T	synonymous_variant	Rv1794_Rv1794	p.Pro37Pro
2033307	T	C	synonymous_variant	eccD5_Rv1795	p.Ala356Ala
2046859	T	C	intergenic_region	PE_PGRS32_Rv1803c-Rv1804c_Rv1804c
2047454	G	A	intergenic_region	Rv1804c_Rv1804c-Rv1805c_Rv1805c
2053726	C	T	missense_variant	mgtC_Rv1811	p.Thr95Met
2057666	C	G	missense_variant	Rv1815_Rv1815	p.Leu47Val
2060377	C	T	synonymous_variant	Rv1817_Rv1817	p.Tyr261Tyr
2060606	C	T	missense_variant	Rv1817_Rv1817	p.His338Tyr
2069546	T	C	missense_variant	pgsA2_Rv1822	p.Val156Ala
2071981	C	T	synonymous_variant	gcvH_Rv1826	p.Tyr10Tyr
2074514	G	C	intergenic_region	Rv1829_Rv1829-Rv1830_Rv1830
2080594	C	T	synonymous_variant	lipZ_Rv1834	p.Arg255Arg
2081285	C	T	missense_variant	Rv1835c_Rv1835c	p.Asp435Asn
2081412	C	T	synonymous_variant	Rv1835c_Rv1835c	p.Pro392Pro
2084736	G	C	intergenic_region	Rv1836c_Rv1836c-glcB_Rv1837c
2087453	A	G	missense_variant	vapC13_Rv1838c	p.Ile67Thr
2090366	A	G	missense_variant	Rv1841c_Rv1841c	p.Met118Thr
2093158	C	T	missense_variant	guaB1_Rv1843c	p.Val181Ile
2095234	C	A	missense_variant	blaR_Rv1845c	p.Arg312Leu
2099402	T	G	missense_variant	ureC_Rv1850	p.Val481Gly
2099631	C	T	synonymous_variant	ureC_Rv1850	p.Gly557Gly
2101921	C	T	synonymous_variant	ndh_Rv1854c	p.Ser374Ser
2103112	C	A	intergenic_region	ndh_Rv1854c-Rv1855c_Rv1855c
2107050	G	A	synonymous_variant	modC_Rv1859	p.Val159Val
2108980	A	T	intergenic_region	apa_Rv1860-Rv1861_Rv1861
2122443	C	A	missense_variant	lldD2_Rv1872c	p.Ala237Ser
2123146	C	T	synonymous_variant	lldD2_Rv1872c	p.Ala2Ala
2123607	C	T	missense_variant	Rv1873_Rv1873	p.Thr145Ile
2125054	C	T	intergenic_region	Rv1875_Rv1875-bfrA_Rv1876
2130784	C	T	synonymous_variant	cyp140_Rv1880c	p.Pro358Pro
2132077	T	C	missense_variant	lppE_Rv1881c	p.Ile85Val
2136642	C	T	missense_variant	Rv1887_Rv1887	p.Leu129Phe
2140748	C	G	synonymous_variant	Rv1894c_Rv1894c	p.Ala374Ala
2151850	T	G	missense_variant	aao_Rv1905c	p.Glu182Asp
2153300	C	T	missense_variant	Rv1907c_Rv1907c	p.Asp195Asn
2158190	A	C	missense_variant	fadB5_Rv1912c	p.Ile301Ser
2173159	C	T	missense_variant	lppF_Rv1921c	p.Gly213Arg
2173728	G	T	missense_variant	lppF_Rv1921c	p.Ala23Asp
2175390	G	A	missense_variant	lipD_Rv1923	p.Gly73Asp
2176006	C	A	synonymous_variant	lipD_Rv1923	p.Gly278Gly
2176648	A	C	missense_variant	Rv1924c_Rv1924c	p.Trp95Gly
2177055	G	A	intergenic_region	Rv1924c_Rv1924c-fadD31_Rv1925
2177620	C	T	synonymous_variant	fadD31_Rv1925	p.Pro178Pro
2178941	G	A	missense_variant	fadD31_Rv1925	p.Val619Met
2186371	G	A	synonymous_variant	echA13_Rv1935c	p.Ala263Ala
2186421	T	G	missense_variant	echA13_Rv1935c	p.Thr247Pro
2195637	A	C	missense_variant	Rv1944c_Rv1944c	p.Tyr100Asp
2206970	G	A	intergenic_region	mce3R_Rv1963c-yrbE3A_Rv1964
2208538	G	A	stop_gained	yrbE3B_Rv1965	p.Trp11*
2210198	A	G	missense_variant	mce3A_Rv1966	p.Tyr291Cys
2211802	G	A	synonymous_variant	mce3C_Rv1968	p.Glu59Glu
2216133	G	A	missense_variant	mce3F_Rv1971	p.Val293Met
2216392	A	G	missense_variant	mce3F_Rv1971	p.Glu379Gly
2223902	A	T	missense_variant	mpt64_Rv1980c	p.Ile43Asn
2246459	C	A	synonymous_variant	Rv2000_Rv2000	p.Ala417Ala
2253099	A	C	synonymous_variant	otsB1_Rv2006	p.Ala366Ala
2268887	G	C	missense_variant	Rv2024c_Rv2024c	p.Leu452Val
2275224	G	C	missense_variant	Rv2028c_Rv2028c	p.Ala62Gly
2276250	G	A	missense_variant	pfkB_Rv2029c	p.His59Tyr
2278426	G	T	missense_variant	Rv2030c_Rv2030c	p.Arg21Ser
2278958	G	A	intergenic_region	hspX_Rv2031c-acg_Rv2032
2283293	G	C	synonymous_variant	Rv2037c_Rv2037c	p.Thr143Thr
2287639	C	A	missense_variant	Rv2041c_Rv2041c	p.Ala70Ser
2290062	C	T	missense_variant	lipT_Rv2045c	p.Ala387Thr
2291331	C	T	synonymous_variant	lppI_Rv2046	p.Gly21Gly
2313815	G	A	missense_variant	Rv2054_Rv2054	p.Ala231Thr
2318956	G	A	missense_variant	cobN_Rv2062c	p.His600Tyr
2323291	C	T	synonymous_variant	cobIJ_Rv2066	p.Ala39Ala
2328420	C	T	synonymous_variant	cobM_Rv2071c	p.Thr186Thr
2328820	T	C	missense_variant	cobM_Rv2071c	p.Asp53Gly
2335627	G	C	missense_variant	Rv2079_Rv2079	p.Gln91His
2335650	G	A	missense_variant	Rv2079_Rv2079	p.Gly99Asp
2335993	G	T	synonymous_variant	Rv2079_Rv2079	p.Pro213Pro
2349418	A	G	synonymous_variant	helY_Rv2092c	p.Ala879Ala
2350534	T	C	synonymous_variant	helY_Rv2092c	p.Glu507Glu
2361174	C	T	missense_variant	helZ_Rv2101	p.Ala312Val
2382645	G	A	synonymous_variant	metH_Rv2124c	p.Gly1141Gly
2383814	T	C	missense_variant	metH_Rv2124c	p.Ile752Val
2385408	C	A	missense_variant	metH_Rv2124c	p.Glu220Asp
2388205	A	G	intergenic_region	PE_PGRS37_Rv2126c-ansP1_Rv2127
2393590	C	G	stop_gained	Rv2132_Rv2132	p.Tyr60*
2408524	G	A	missense_variant	ftsZ_Rv2150c	p.Ser334Leu
2414989	C	G	missense_variant	murD_Rv2155c	p.Gly469Ala
2419044	A	G	missense_variant	murE_Rv2158c	p.Val522Ala
2422502	C	T	synonymous_variant	Rv2161c_Rv2161c	p.Leu212Leu
2432185	A	G	intergenic_region	Rv2169c_Rv2169c-Rv2170_Rv2170
2445414	C	A	intergenic_region	Rv2182c_Rv2182c-Rv2183c_Rv2183c
2452657	C	A	missense_variant	Rv2190c_Rv2190c	p.Val206Phe
2458221	C	T	synonymous_variant	qcrC_Rv2194	p.Leu223Leu
2463455	C	T	synonymous_variant	Rv2199c_Rv2199c	p.Arg66Arg
2465721	T	C	missense_variant	asnB_Rv2201	p.Val242Ala
2469809	T	C	missense_variant	Rv2205c_Rv2205c	p.Ser219Gly
2470197	A	G	synonymous_variant	Rv2205c_Rv2205c	p.Cys89Cys
2475894	A	C	missense_variant	ilvE_Rv2210c	p.Leu26Arg
2477562	C	T	synonymous_variant	Rv2212_Rv2212	p.Leu125Leu
2485956	G	A	synonymous_variant	lipA_Rv2218	p.Glu228Glu
2488898	C	A	missense_variant	glnA1_Rv2220	p.Asp428Glu
2489855	C	T	synonymous_variant	glnE_Rv2221c	p.Thr833Thr
2490116	T	G	synonymous_variant	glnE_Rv2221c	p.Ala746Ala
2493513	T	C	missense_variant	glnA2_Rv2222c	p.Gln77Arg
2498200	G	T	missense_variant	panB_Rv2225	p.Met153Ile
2500610	G	A	non_coding_exon_variant	rnpB_Rvns01	n.142C>T
2503257	G	A	synonymous_variant	Rv2229c_Rv2229c	p.Ile72Ile
2503491	T	G	missense_variant	Rv2230c_Rv2230c	p.Glu373Ala
2508857	G	A	synonymous_variant	cobD_Rv2236c	p.Ala173Ala
2512359	G	A	intergenic_region	Rv2240c_Rv2240c-aceE_Rv2241
2515639	G	T	synonymous_variant	Rv2242_Rv2242	p.Val112Val
2516804	A	C	synonymous_variant	fabD_Rv2243	p.Ala6Ala
2522650	T	C	synonymous_variant	Rv2248_Rv2248	p.Arg97Arg
2525534	C	T	intergenic_region	Rv2250c_Rv2250c-Rv2251_Rv2251	n.2525534C>T
2530101	T	A	missense_variant	Rv2257c_Rv2257c	p.Asp241Val
2532070	G	C	intergenic_region	Rv2258c_Rv2258c-mscR_Rv2259
2532788	A	G	missense_variant	mscR_Rv2259	p.Thr182Ala
2539620	G	A	synonymous_variant	Rv2265_Rv2265	p.Val307Val
2540351	G	A	missense_variant	cyp124_Rv2266	p.Arg83His
2544132	A	G	missense_variant	cyp128_Rv2268c	p.Ser49Pro
2544995	C	T	synonymous_variant	lppN_Rv2270	p.Leu100Leu
2549057	C	A	intergenic_region	cyp121_Rv2276-Rv2277c_Rv2277c
2561261	T	C	missense_variant	yjcE_Rv2287	p.Val520Ala
2562933	T	C	missense_variant	lppO_Rv2290	p.Ile112Thr
2572854	T	A	missense_variant	Rv2300c_Rv2300c	p.Lys52Met
2573013	C	T	intergenic_region	Rv2300c_Rv2300c-cut2_Rv2301
2574950	T	C	missense_variant	Rv2303c_Rv2303c	p.Ile24Val
2576863	G	C	missense_variant	Rv2305_Rv2305	p.Ser352Thr
2598489	C	T	missense_variant	Rv2326c_Rv2326c	p.Ala487Thr
2598899	G	T	missense_variant	Rv2326c_Rv2326c	p.Thr350Asn
2603523	G	C	intergenic_region	narK1_Rv2329c-lppP_Rv2330c
2609302	G	C	missense_variant	cysK1_Rv2334	p.Lys169Asn
2611583	C	T	synonymous_variant	Rv2336_Rv2336	p.His249His
2615969	C	A	missense_variant	mmpL9_Rv2339	p.Ala426Glu
2616527	G	T	missense_variant	mmpL9_Rv2339	p.Arg612Leu
2617442	C	A	stop_gained	mmpL9_Rv2339	p.Ser917*
2622927	G	C	missense_variant	dgt_Rv2344c	p.Pro276Ala
2645780	C	T	synonymous_variant	era_Rv2364c	p.Leu298Leu
2656136	T	A	intergenic_region	cfp2_Rv2376c-Rv2377c_Rv2377c
2663463	C	A	missense_variant	mbtE_Rv2380c	p.Arg1218Leu
2672808	G	A	synonymous_variant	mbtB_Rv2383c	p.Pro1010Pro
2682158	G	A	missense_variant	hemN_Rv2388c	p.Leu329Phe
2683729	T	C	missense_variant	Rv2390c_Rv2390c	p.Ser180Gly
2697442	T	C	synonymous_variant	subI_Rv2400c	p.Ser91Ser
2701940	G	A	missense_variant	lepA_Rv2404c	p.Pro437Ser
2702166	G	T	synonymous_variant	lepA_Rv2404c	p.Arg361Arg
2702403	A	G	synonymous_variant	lepA_Rv2404c	p.Leu282Leu
2702612	C	A	missense_variant	lepA_Rv2404c	p.Gly213Cys
2703964	G	A	intergenic_region	Rv2405_Rv2405-Rv2406c_Rv2406c
2724331	T	C	missense_variant	proA_Rv2427c	p.Ile383Val
2730711	G	A	missense_variant	Rv2435c_Rv2435c	p.Ala680Val
2741269	C	A	synonymous_variant	dctA_Rv2443	p.Gly187Gly
2744225	A	G	synonymous_variant	rne_Rv2444c	p.Leu254Leu
2748366	C	A	missense_variant	valS_Rv2448c	p.Glu620Asp
2752132	A	G	synonymous_variant	rpfE_Rv2450c	p.Leu17Leu
2753821	G	C	missense_variant	Rv2454c_Rv2454c	p.Ala309Gly
2808296	G	A	missense_variant	vapB38_Rv2493	p.Glu72Lys
2810816	T	C	missense_variant	bkdB_Rv2496c	p.Glu56Gly
2811013	C	T	missense_variant	bkdA_Rv2497c	p.Glu362Lys
2815741	G	A	synonymous_variant	accA1_Rv2501c	p.Val380Val
2819093	G	C	missense_variant	scoB_Rv2503c	p.Ala12Gly
2820743	A	G	missense_variant	fadD35_Rv2505c	p.Val285Ala
2839648	C	T	missense_variant	acpS_Rv2523c	p.Val95Ile
2841511	C	T	missense_variant	fas_Rv2524c	p.Gly2608Arg
2843482	G	A	missense_variant	fas_Rv2524c	p.Pro1951Ser
2843800	G	A	synonymous_variant	fas_Rv2524c	p.Leu1845Leu
2844125	C	A	synonymous_variant	fas_Rv2524c	p.Pro1736Pro
2852798	C	T	intergenic_region	mrr_Rv2528c-Rv2529_Rv2529
2854669	A	G	synonymous_variant	vapC39_Rv2530c	p.Asp6Asp
2855231	A	G	missense_variant	adi_Rv2531c	p.Phe851Leu
2855959	G	A	missense_variant	adi_Rv2531c	p.Pro608Leu
2859147	C	T	synonymous_variant	efp_Rv2534c	p.Lys48Lys
2868769	G	A	missense_variant	vapB19_Rv2547	p.Gly55Asp
2874162	G	A	missense_variant	alaS_Rv2555c	p.Ala775Val
2875717	T	G	missense_variant	alaS_Rv2555c	p.Ile257Leu
2880685	G	A	missense_variant	Rv2560_Rv2560	p.Gly204Glu
2881938	G	C	intragenic_variant	Rv2561_Rv2561	n.2881938G>C
2882218	C	T	intergenic_region	Rv2561_Rv2561-Rv2563_Rv2563
2883190	G	A	missense_variant	Rv2563_Rv2563	p.Ala301Thr
2884521	A	G	intergenic_region	glnQ_Rv2564-Rv2565_Rv2565
2910483	G	T	missense_variant	apt_Rv2584c	p.Leu140Ile
2913087	C	T	missense_variant	secF_Rv2586c	p.Ala309Thr
2919947	T	C	missense_variant	fadD9_Rv2590	p.Phe693Leu
2923762	G	A	synonymous_variant	ruvB_Rv2592c	p.Leu158Leu
2926445	G	A	missense_variant	Rv2597_Rv2597	p.Ala31Thr
2927086	G	A	missense_variant	Rv2598_Rv2598	p.Arg34Gln
2928080	C	T	missense_variant	Rv2600_Rv2600	p.Arg31Cys
2931285	C	T	synonymous_variant	Rv2603c_Rv2603c	p.Ala92Ala
2934398	C	G	synonymous_variant	pdxH_Rv2607	p.Thr67Thr
2943449	T	C	missense_variant	Rv2614A_Rv2614A	p.Leu25Pro
2945004	C	G	intergenic_region	PE_PGRS45_Rv2615c-Rv2616_Rv2616
2945044	C	T	intergenic_region	PE_PGRS45_Rv2615c-Rv2616_Rv2616
2945389	G	A	synonymous_variant	Rv2616_Rv2616	p.Ala20Ala
2950791	C	T	missense_variant	Rv2624c_Rv2624c	p.Glu173Lys
2955343	G	A	missense_variant	Rv2628_Rv2628	p.Ala96Thr
2958044	G	T	missense_variant	Rv2631_Rv2631	p.Gly158Val
2964876	G	C	intergenic_region	Rv2638_Rv2638-Rv2639c_Rv2639c
2970017	C	G	intergenic_region	valU_Rvnt34-Rv2645_Rv2645
2970018	G	T	intergenic_region	valU_Rvnt34-Rv2645_Rv2645
2970019	A	G	intergenic_region	valU_Rvnt34-Rv2645_Rv2645
2980970	C	A	missense_variant	Rv2660c_Rv2660c	p.Cys74Phe
2981030	G	C	missense_variant	Rv2660c_Rv2660c	p.Pro54Arg
2981688	A	G	synonymous_variant	Rv2662_Rv2662	p.Ala69Ala
2988374	C	T	synonymous_variant	Rv2672_Rv2672	p.Ala231Ala
2991646	C	A	synonymous_variant	Rv2675c_Rv2675c	p.Val97Val
2991694	C	G	synonymous_variant	Rv2675c_Rv2675c	p.Ser81Ser
2998287	C	G	missense_variant	dxs1_Rv2682c	p.Gly561Ala
3001754	G	T	missense_variant	arsA_Rv2684	p.Ala381Ser
3004427	C	A	missense_variant	Rv2687c_Rv2687c	p.Val108Leu
3005341	A	G	missense_variant	Rv2688c_Rv2688c	p.Tyr104His
3009738	A	C	missense_variant	ceoB_Rv2691	p.Gln132Pro
3009759	G	C	missense_variant	ceoB_Rv2691	p.Trp139Ser
3015639	A	G	missense_variant	Rv2700_Rv2700	p.Gln146Arg
3015834	T	C	missense_variant	Rv2700_Rv2700	p.Ile211Thr
3016149	G	C	missense_variant	suhB_Rv2701c	p.Ala196Gly
3030149	G	C	synonymous_variant	Rv2717c_Rv2717c	p.Leu71Leu
3035033	C	T	missense_variant	Rv2723_Rv2723	p.Ser42Leu
3037048	C	T	missense_variant	fadE20_Rv2724c	p.Glu82Lys
3037196	C	T	synonymous_variant	fadE20_Rv2724c	p.Ala32Ala
3039020	C	T	missense_variant	dapF_Rv2726c	p.Val261Ile
3050362	C	A	missense_variant	recA_Rv2737c	p.Asp355Tyr
3051911	G	A	synonymous_variant	Rv2738c_Rv2738c	p.Gly34Gly
3052223	A	C	missense_variant	Rv2739c_Rv2739c	p.Trp323Gly
3056742	G	T	missense_variant	Rv2743c_Rv2743c	p.Thr164Lys
3068778	C	T	missense_variant	hsdM_Rv2756c	p.Glu436Lys
3075665	C	A	stop_gained	fabG5_Rv2766c	p.Glu236*
3086788	C	T	intergenic_region	Rv2779c_Rv2779c-ald_Rv2780
3088201	G	A	synonymous_variant	Rv2781c_Rv2781c	p.Leu262Leu
3096576	G	A	missense_variant	Rv2787_Rv2787	p.Arg489Gln
3098714	T	C	synonymous_variant	fadE21_Rv2789c	p.Ser75Ser
3106231	C	T	synonymous_variant	Rv2797c_Rv2797c	p.Ala359Ala
3106491	G	A	stop_gained	Rv2797c_Rv2797c	p.Gln273*
3108299	T	G	missense_variant	Rv2799_Rv2799	p.Ser178Ala
3115108	G	A	synonymous_variant	Rv2808_Rv2808	p.Glu21Glu
3116253	C	A	missense_variant	Rv2811_Rv2811	p.Gln39Lys
3125087	A	C	missense_variant	Rv2818c_Rv2818c	p.Ile353Ser
3128667	G	A	synonymous_variant	Rv2821c_Rv2821c	p.Leu99Leu
3130150	G	C	missense_variant	Rv2823c_Rv2823c	p.Arg542Gly
3148511	T	G	missense_variant	nusA_Rv2841c	p.Glu306Asp
3151813	G	A	missense_variant	proS_Rv2845c	p.Arg380Cys
3157540	T	C	missense_variant	cobO_Rv2849c	p.Gln202Arg
3158512	G	A	stop_gained	Rv2850c_Rv2850c	p.Arg515*
3159164	G	A	synonymous_variant	Rv2850c_Rv2850c	p.Asp297Asp
3165203	A	G	intergenic_region	Rv2854_Rv2854-mtr_Rv2855
3167954	C	A	intergenic_region	nicT_Rv2856-Rv2857c_Rv2857c
3175460	C	T	synonymous_variant	Rv2864c_Rv2864c	p.Leu602Leu
3184670	T	C	intergenic_region	mpt83_Rv2873-dipZ_Rv2874
3187718	G	A	missense_variant	Rv2876_Rv2876	p.Ser19Asn
3188332	G	A	synonymous_variant	merT_Rv2877c	p.Val180Val
3193575	C	T	synonymous_variant	Rv2884_Rv2884	p.Ala61Ala
3199103	G	A	missense_variant	tsf_Rv2889c	p.Ala2Val
3205077	A	G	synonymous_variant	viuB_Rv2895c	p.Asp52Asp
3213339	C	T	synonymous_variant	lepB_Rv2903c	p.Leu172Leu
3214120	A	G	missense_variant	rplS_Rv2904c	p.Val45Ala
3232703	G	A	intergenic_region	amt_Rv2920c-ftsY_Rv2921c
3232759	G	A	intergenic_region	amt_Rv2920c-ftsY_Rv2921c
3238190	G	T	missense_variant	Rv2923c_Rv2923c	p.Leu104Met
3242131	G	A	intergenic_region	Rv2927c_Rv2927c-tesA_Rv2928
3245188	G	A	missense_variant	fadD26_Rv2930	p.Asp498Asn
3265806	A	G	missense_variant	ppsD_Rv2934	p.Ile1187Val
3275857	G	C	synonymous_variant	papA5_Rv2939	p.Leu303Leu
3286789	G	A	missense_variant	mmpL7_Rv2942	p.Gly574Ser
3297989	T	C	missense_variant	fadD22_Rv2948c	p.Ile656Val
3298691	T	G	synonymous_variant	fadD22_Rv2948c	p.Arg422Arg
3300479	A	C	missense_variant	Rv2949c_Rv2949c	p.Val31Gly
3309071	G	A	missense_variant	Rv2956_Rv2956	p.Gly135Asp
3309916	C	A	missense_variant	Rv2957_Rv2957	p.Phe149Leu
3320271	C	T	missense_variant	pca_Rv2967c	p.Ala926Thr
3325336	G	A	missense_variant	lipN_Rv2970c	p.Ala123Val
3336587	T	A	intergenic_region	Rv2980_Rv2980-ddlA_Rv2981c
3336705	A	T	intergenic_region	Rv2980_Rv2980-ddlA_Rv2981c
3345047	G	T	missense_variant	leuC_Rv2988c	p.Asp343Glu
3345427	A	G	missense_variant	leuC_Rv2988c	p.Ser217Pro
3351172	G	A	intergenic_region	Rv2993c_Rv2993c-Rv2994_Rv2994
3352919	A	G	missense_variant	leuB_Rv2995c	p.Phe184Leu
3356624	G	C	intergenic_region	Rv2997_Rv2997-Rv2998_Rv2998
3363584	G	A	synonymous_variant	cfp6_Rv3004	p.Thr79Thr
3368284	C	T	synonymous_variant	gatB_Rv3009c	p.Leu170Leu
3369395	G	A	synonymous_variant	pfkA_Rv3010c	p.Leu154Leu
3374217	T	G	missense_variant	ligA_Rv3014c	p.Glu135Ala
3391138	G	A	missense_variant	Rv3031_Rv3031	p.Ser406Asn
3395038	G	A	intergenic_region	Rv3034c_Rv3034c-Rv3035_Rv3035
3399945	T	G	missense_variant	echA17_Rv3039c	p.Glu80Ala
3413117	G	A	synonymous_variant	nrdE_Rv3051c	p.Thr350Thr
3416432	G	A	missense_variant	Rv3055_Rv3055	p.Val118Ile
3416630	G	A	missense_variant	Rv3055_Rv3055	p.Gly184Ser
3420442	C	T	synonymous_variant	cyp136_Rv3059	p.Tyr317Tyr
3426279	C	A	missense_variant	ligB_Rv3062	p.Ser232Arg
3431529	C	T	synonymous_variant	Rv3067_Rv3067	p.Pro34Pro
3433326	C	T	synonymous_variant	pgmA_Rv3068c	p.Leu99Leu
3445777	C	G	missense_variant	pknK_Rv3080c	p.Arg71Pro
3449644	G	A	missense_variant	Rv3083_Rv3083	p.Ala381Thr
3453202	C	T	missense_variant	Rv3087_Rv3087	p.Pro93Leu
3457858	C	A	intergenic_region	fadD13_Rv3089-Rv3090_Rv3090
3478253	C	A	missense_variant	moaA1_Rv3109	p.Ala202Glu
3478767	G	A	intergenic_region	moaA1_Rv3109-moaB1_Rv3110	n.3478767G>A
3496002	T	G	missense_variant	tgs1_Rv3130c	p.Glu122Ala
3499247	C	T	missense_variant	devS_Rv3132c	p.Val7Ile
3503284	A	G	intergenic_region	Rv3136A_Rv3136A-Rv3137_Rv3137
3504184	T	A	intergenic_region	Rv3137_Rv3137-pflA_Rv3138
3504410	C	A	missense_variant	pflA_Rv3138	p.His72Gln
3506470	G	A	missense_variant	fadE24_Rv3139	p.Ala370Thr
3511335	T	G	intergenic_region	PPE52_Rv3144c-nuoA_Rv3145
3514384	C	T	synonymous_variant	nuoD_Rv3148	p.Gly349Gly
3542163	T	C	missense_variant	Rv3174_Rv3174	p.Val9Ala
3558733	C	G	intergenic_region	Rv3191c_Rv3191c-metU_Rvnt38
3566143	C	G	missense_variant	Rv3196_Rv3196	p.Ala119Gly
3573080	T	C	missense_variant	Rv3200c_Rv3200c	p.His197Arg
3580275	G	C	intergenic_region	Rv3202c_Rv3202c-Rv3202a_Rv3202a
3580670	G	T	synonymous_variant	lipV_Rv3203	p.Leu11Leu
3586228	G	A	intergenic_region	TB9.4_Rv3208A-Rv3209_Rv3209
3587683	T	G	intergenic_region	Rv3210c_Rv3210c-rhlE_Rv3211
3589619	G	A	missense_variant	Rv3212_Rv3212	p.Val76Met
3591082	G	A	synonymous_variant	Rv3213c_Rv3213c	p.Asn137Asn
3591661	C	T	missense_variant	gpm2_Rv3214	p.His6Tyr
3592709	C	T	synonymous_variant	entC_Rv3215	p.Gly152Gly
3594344	G	A	intergenic_region	Rv3217c_Rv3217c-Rv3218_Rv3218
3596354	T	C	missense_variant	Rv3220c_Rv3220c	p.Asp394Gly
3603523	G	A	synonymous_variant	aroA_Rv3227	p.Ala49Ala
3610705	G	A	missense_variant	tgs3_Rv3234c	p.Ala162Val
3611488	G	C	synonymous_variant	Rv3235_Rv3235	p.Gly63Gly
3624350	C	A	synonymous_variant	lpqB_Rv3244c	p.Ala187Ala
3630235	G	A	synonymous_variant	Rv3249c_Rv3249c	p.Arg51Arg
3635528	C	G	missense_variant	manA_Rv3255c	p.Arg247Pro
3648267	G	T	missense_variant	Rv3267_Rv3267	p.Gly128Val
3651849	T	G	missense_variant	ctpC_Rv3270	p.Ser442Ala
3656289	C	G	missense_variant	Rv3273_Rv3273	p.Asp551Glu
3658226	G	A	missense_variant	purE_Rv3275c	p.Ala138Val
3661107	G	A	synonymous_variant	Rv3278c_Rv3278c	p.His21His
3661382	C	T	missense_variant	birA_Rv3279c	p.Asp211Asn
3668244	G	T	synonymous_variant	sigF_Rv3286c	p.Arg237Arg
3674194	G	C	missense_variant	pcd_Rv3293	p.Gly198Ala
3683873	A	G	synonymous_variant	atsB_Rv3299c	p.Asp697Asp
3684169	C	A	missense_variant	atsB_Rv3299c	p.Asp599Tyr
3685487	C	T	synonymous_variant	atsB_Rv3299c	p.Leu159Leu
3701552	C	T	synonymous_variant	add_Rv3313c	p.Glu211Glu
3705776	C	T	synonymous_variant	sdhA_Rv3318	p.Arg259Arg
3708317	G	A	intergenic_region	vapB44_Rv3321c-Rv3322c_Rv3322c
3708768	G	A	synonymous_variant	Rv3322c_Rv3322c	p.Ala95Ala
3778148	G	A	missense_variant	spoU_Rv3366	p.Ala138Thr
3780715	T	C	missense_variant	Rv3368c_Rv3368c	p.Thr89Ala
3790652	C	T	missense_variant	Rv3376_Rv3376	p.Thr166Met
3790693	G	T	missense_variant	Rv3376_Rv3376	p.Gly180Cys
3812009	C	A	missense_variant	Rv3395A_Rv3395A	p.Asp97Glu
3820839	G	C	stop_gained	Rv3402c_Rv3402c	p.Tyr351*
3822047	C	T	intergenic_region	Rv3402c_Rv3402c-Rv3403c_Rv3403c
3835102	G	T	stop_gained	whiB3_Rv3416	p.Glu71*
3836222	T	C	missense_variant	groEL1_Rv3417c	p.Lys224Glu
3836345	T	C	missense_variant	groEL1_Rv3417c	p.Thr183Ala
3836728	A	G	missense_variant	groEL1_Rv3417c	p.Val55Ala
3840932	G	A	synonymous_variant	alr_Rv3423c	p.Asn163Asn
3850261	G	T	intergenic_region	Rv3430a_Rv3430a-gadB_Rv3432c
3851887	A	C	missense_variant	Rv3433c_Rv3433c	p.Ser443Ala
3857109	T	C	missense_variant	Rv3437_Rv3437	p.Ser67Pro
3858894	G	A	missense_variant	Rv3439c_Rv3439c	p.Leu257Phe
3864816	C	T	synonymous_variant	eccC4_Rv3447c	p.Ser1141Ser
3865398	G	T	synonymous_variant	eccC4_Rv3447c	p.Val947Val
3866953	A	G	missense_variant	eccC4_Rv3447c	p.Val429Ala
3867027	C	T	synonymous_variant	eccC4_Rv3447c	p.Thr404Thr
3870225	C	T	synonymous_variant	mycP4_Rv3449	p.Ile158Ile
3870238	T	G	missense_variant	mycP4_Rv3449	p.Ser163Ala
3872171	G	A	missense_variant	eccB4_Rv3450c	p.Ala109Val
3874726	C	A	intragenic_variant	Rv3453_Rv3453	n.3874726C>A
3875633	A	G	intragenic_variant	Rv3453_Rv3453	n.3875633A>G
3876289	G	A	synonymous_variant	truA_Rv3455c	p.His178His
3876305	G	C	missense_variant	truA_Rv3455c	p.Thr173Ser
3878493	C	T	synonymous_variant	rpoA_Rv3457c	p.Gln5Gln
3879288	C	A	missense_variant	rpsK_Rv3459c	p.Lys135Asn
3882025	G	A	synonymous_variant	rmlB_Rv3464	p.Leu63Leu
3902782	C	G	missense_variant	Rv3483c_Rv3483c	p.Ala11Pro
3907350	C	T	intergenic_region	lipF_Rv3487c-Rv3488_Rv3488
3909589	G	A	missense_variant	otsA_Rv3490	p.Gly452Arg
3910345	C	T	synonymous_variant	Rv3491_Rv3491	p.Gly152Gly
3919261	C	T	missense_variant	yrbE4B_Rv3500c	p.Ala268Thr
3919439	G	A	synonymous_variant	yrbE4B_Rv3500c	p.Pro208Pro
3923267	A	C	missense_variant	fadE26_Rv3504	p.Glu266Ala
3939405	G	T	intergenic_region	Rv3510c_Rv3510c-PE_PGRS55_Rv3511
3953660	A	C	missense_variant	Rv3517_Rv3517	p.Gln77Pro
3956535	C	T	synonymous_variant	Rv3520c_Rv3520c	p.Val278Val
3957514	C	T	intergenic_region	Rv3520c_Rv3520c-Rv3521_Rv3521
3964234	A	T	intergenic_region	Rv3527_Rv3527-Rv3528c_Rv3528c
3981422	G	A	missense_variant	Rv3542c_Rv3542c	p.Arg187Cys
3986987	G	T	synonymous_variant	ddn_Rv3547	p.Leu48Leu
3987180	G	A	missense_variant	ddn_Rv3547	p.Asp113Asn
3999805	T	C	missense_variant	Rv3559c_Rv3559c	p.Thr211Ala
4002890	C	A	synonymous_variant	fadD3_Rv3561	p.Val418Val
4006304	T	C	synonymous_variant	aspB_Rv3565	p.Asn35Asn
4006943	G	A	synonymous_variant	aspB_Rv3565	p.Val248Val
4007807	C	A	missense_variant	nat_Rv3566c	p.Val126Phe
4008252	C	T	missense_variant	Rv3566A_Rv3566A	p.Gly61Asp
4008863	T	C	synonymous_variant	hsaB_Rv3567c	p.Ser140Ser
4010974	A	C	missense_variant	hsaD_Rv3569c	p.Val33Gly
4011992	G	A	synonymous_variant	hsaA_Rv3570c	p.Asn93Asn
4012274	C	T	intergenic_region	hsaA_Rv3570c-kshB_Rv3571
4020074	C	T	synonymous_variant	Rv3577_Rv3577	p.Asp271Asp
4021489	T	G	missense_variant	Rv3579c_Rv3579c	p.Glu302Ala
4023381	G	A	synonymous_variant	cysS1_Rv3580c	p.Thr141Thr
4026414	G	A	intergenic_region	lpqE_Rv3584-radA_Rv3585
4033260	C	T	intergenic_region	PE_PGRS58_Rv3590c-Rv3591c_Rv3591c
4040824	G	A	intergenic_region	clpC1_Rv3596c-lsr2_Rv3597c
4041899	T	G	missense_variant	lysS_Rv3598c	p.Ile348Leu
4045844	G	A	missense_variant	Rv3603c_Rv3603c	p.Thr92Ile
4055358	C	A	missense_variant	espA_Rv3616c	p.Val340Leu
4057411	C	T	intergenic_region	espA_Rv3616c-ephA_Rv3617
4062582	C	G	missense_variant	lpqG_Rv3623	p.Ala19Gly
4067386	C	T	intergenic_region	Rv3627c_Rv3627c-ppa_Rv3628
4072805	C	A	synonymous_variant	galE1_Rv3634c	p.Pro269Pro
4074437	G	C	synonymous_variant	Rv3635_Rv3635	p.Pro268Pro
4075626	C	T	intergenic_region	Rv3635_Rv3635-Rv3636_Rv3636
4080434	C	T	missense_variant	fic_Rv3641c	p.Asp43Asn
4086604	G	A	synonymous_variant	topA_Rv3646c	p.Tyr218Tyr
4092669	G	A	missense_variant	Rv3651_Rv3651	p.Asp277Asn
4098208	A	G	missense_variant	Rv3660c_Rv3660c	p.Leu314Pro
4101936	C	T	missense_variant	Rv3662c_Rv3662c	p.Ala34Thr
4109151	G	A	missense_variant	acs_Rv3667	p.Asp454Asn
4113005	C	T	missense_variant	Rv3671c_Rv3671c	p.Ala171Thr
4117097	A	C	missense_variant	crp_Rv3676	p.Glu207Ala
4118021	G	T	missense_variant	Rv3677c_Rv3677c	p.Pro11His
4119114	C	G	synonymous_variant	Rv3679_Rv3679	p.Gly113Gly
4123685	C	A	missense_variant	ponA2_Rv3682	p.Asp590Glu
4123724	G	A	synonymous_variant	ponA2_Rv3682	p.Ala603Ala
4124983	C	T	synonymous_variant	Rv3683_Rv3683	p.Arg189Arg
4128879	A	G	missense_variant	Rv3686c_Rv3686c	p.Trp69Arg
4133466	T	C	synonymous_variant	Rv3691_Rv3691	p.Leu317Leu
4134341	G	A	missense_variant	moxR2_Rv3692	p.Val276Ile
4134401	G	A	missense_variant	moxR2_Rv3692	p.Ala296Thr
4137136	G	A	intergenic_region	Rv3694c_Rv3694c-Rv3695_Rv3695
4139131	C	T	missense_variant	glpK_Rv3696c	p.Glu209Lys
4140143	C	T	missense_variant	vapC48_Rv3697c	p.Gly34Arg
4144371	T	C	synonymous_variant	egtD_Rv3701c	p.Val182Val
4149757	G	A	missense_variant	Rv3706c_Rv3706c	p.Ala52Val
4153687	C	T	intergenic_region	ask_Rv3709c-leuA_Rv3710
4161854	C	A	synonymous_variant	Rv3718c_Rv3718c	p.Val135Val
4180840	G	A	missense_variant	Rv3730c_Rv3730c	p.Ala294Val
4189191	G	T	missense_variant	Rv3737_Rv3737	p.Arg498Leu
4190639	G	A	intergenic_region	PPE67_Rv3739c-Rv3740c_Rv3740c
4192797	T	C	synonymous_variant	Rv3741c_Rv3741c	p.Gln19Gln
4197555	G	A	missense_variant	Rv3748_Rv3748	p.Gly107Asp
4200129	T	G	missense_variant	Rv3753c_Rv3753c	p.Lys31Asn
4200580	C	T	missense_variant	tyrA_Rv3754	p.Pro54Ser
4200686	C	T	missense_variant	tyrA_Rv3754	p.Thr89Met
4201535	C	T	synonymous_variant	Rv3755c_Rv3755c	p.Val118Val
4201728	G	A	missense_variant	Rv3755c_Rv3755c	p.Pro54Leu
4205237	C	T	missense_variant	proX_Rv3759c	p.Gly46Glu
4208331	C	A	synonymous_variant	Rv3762c_Rv3762c	p.Ala182Ala
4214206	G	C	missense_variant	Rv3768_Rv3768	p.Arg46Pro
4222586	G	A	missense_variant	Rv3776_Rv3776	p.Ala500Thr
4230965	G	T	missense_variant	epiB_Rv3784	p.Gly237Val
4231528	A	G	missense_variant	Rv3785_Rv3785	p.Tyr70Cys
4233541	C	T	synonymous_variant	Rv3786c_Rv3786c	p.Thr19Thr
4233634	G	A	synonymous_variant	Rv3787c_Rv3787c	p.Asn301Asn
4239843	A	C	missense_variant	aftA_Rv3792	p.Lys638Gln
4244220	C	T	synonymous_variant	embA_Rv3794	p.Leu330Leu
4244635	T	C	missense_variant	embA_Rv3794	p.Val468Ala
4245147	C	T	missense_variant	embA_Rv3794	p.Pro639Ser
4259579	G	C	missense_variant	pks13_Rv3800c	p.Ala523Gly
4262256	T	C	missense_variant	fadD32_Rv3801c	p.Ile271Val
4264858	G	A	missense_variant	fbpD_Rv3803c	p.Pro202Leu
4271348	G	A	missense_variant	glfT2_Rv3808c	p.Ala311Val
4275241	C	A	synonymous_variant	csp_Rv3811	p.Leu148Leu
4279205	G	A	missense_variant	Rv3813c_Rv3813c	p.Thr4Ile
4286621	G	C	missense_variant	Rv3821_Rv3821	p.Asp217His
4287028	A	C	missense_variant	Rv3822_Rv3822	p.Asn103Thr
4292317	G	A	synonymous_variant	papA1_Rv3824c	p.Phe286Phe
4293133	C	G	missense_variant	papA1_Rv3824c	p.Trp14Cys
4296229	T	C	missense_variant	pks2_Rv3825c	p.Asp1126Gly
4304824	G	C	missense_variant	Rv3829c_Rv3829c	p.Pro62Arg
4306059	C	T	synonymous_variant	Rv3831_Rv3831	p.Ala101Ala
4313357	G	A	missense_variant	Rv3839_Rv3839	p.Arg198His
4314585	G	A	synonymous_variant	bfrB_Rv3841	p.Val136Val
4316730	C	T	intergenic_region	Rv3843c_Rv3843c-MTS2975_RVnc0040
4317750	C	T	intergenic_region	MTS2975_RVnc0040-Rv3844_Rv3844
4319352	T	C	synonymous_variant	Rv3845_Rv3845	p.Ala24Ala
4322042	G	A	missense_variant	Rv3847_Rv3847	p.Ala169Thr
4326928	G	A	synonymous_variant	ethA_Rv3854c	p.Gly182Gly
4327103	C	T	missense_variant	ethA_Rv3854c	p.Gly124Asp
4328644	A	G	synonymous_variant	Rv3856c_Rv3856c	p.Arg255Arg
4328923	G	A	synonymous_variant	Rv3856c_Rv3856c	p.Phe162Phe
4339610	G	A	synonymous_variant	Rv3863_Rv3863	p.Leu254Leu
4343653	G	A	missense_variant	eccA1_Rv3868	p.Gly114Ser
4345036	A	C	intergenic_region	eccA1_Rv3868-eccB1_Rv3869
4347337	C	A	missense_variant	eccCa1_Rv3870	p.Ala286Asp
4350657	G	A	intergenic_region	eccCb1_Rv3871-PE35_Rv3872
4357421	G	A	synonymous_variant	espJ_Rv3878	p.Gly243Gly
4357657	G	A	missense_variant	espK_Rv3879c	p.Ala709Val
4361250	A	G	missense_variant	espB_Rv3881c	p.Tyr226His
4371331	C	A	missense_variant	eccD2_Rv3887c	p.Lys118Asn
4382553	G	A	missense_variant	Rv3896c_Rv3896c	p.Ala100Val
4386746	T	C	missense_variant	Rv3901c_Rv3901c	p.Ile23Met
4387392	G	A	synonymous_variant	Rv3902c_Rv3902c	p.Phe168Phe
4387423	G	A	missense_variant	Rv3902c_Rv3902c	p.Ser158Phe
4388743	C	G	missense_variant	Rv3903c_Rv3903c	p.Ala564Pro
4388976	G	A	missense_variant	Rv3903c_Rv3903c	p.Pro486Leu
4397110	G	A	missense_variant	Rv3910_Rv3910	p.Val172Met
4397374	G	A	missense_variant	Rv3910_Rv3910	p.Ala260Thr
4397763	C	A	synonymous_variant	Rv3910_Rv3910	p.Pro389Pro
4399422	G	A	synonymous_variant	Rv3910_Rv3910	p.Ala942Ala
4400947	C	G	missense_variant	Rv3912_Rv3912	p.Asp26Glu
4401897	A	G	missense_variant	trxB2_Rv3913	p.Asp57Gly
4411097	G	A	GT:GQ:SDP:DP:RD:AD:FREQ:PVAL:RBQ:ABQ:RDF:RDR:ADF:ADR
