# Supplementary material for: Reference set of Mycobacterium tuberculosis clinical strains: A tool for research and product development
Source: PLoS One. 2019 Mar 25;14(3):e0214088. doi: 10.1371/journal.pone.0214088 (PMC6433267; doi:10.1371/journal.pone.0214088)
Supplement: S1 Table — (ZIP) [file pone.0214088.s001.zip › homo_snps/N0091.snps.tsv]

Position	REF	MUT	FUNCTION	GENE_NAME/Rv_NAME	AA_CHANGE
5771	G	A	missense_variant	gyrB_Rv0005	p.Ala178Thr
6446	G	T	missense_variant	gyrB_Rv0005	p.Ala403Ser
8493	C	T	missense_variant	gyrA_Rv0006	p.Leu398Phe
13482	G	A	missense_variant	Rv0010c_Rv0010c	p.Ala26Val
17311	G	C	missense_variant	pknB_Rv0014c	p.Leu54Val
17644	C	T	synonymous_variant	pknA_Rv0015c	p.Thr373Thr
23306	A	C	synonymous_variant	fhaB_Rv0019c	p.Val144Val
24780	T	C	missense_variant	fhaA_Rv0020c	p.Asp222Gly
26053	C	G	missense_variant	Rv0021c_Rv0021c	p.Ala277Pro
27027	G	A	missense_variant	whiB5_Rv0022c	p.Ala139Val
31057	C	G	missense_variant	Rv0026_Rv0026	p.Gln446Glu
33137	C	G	missense_variant	Rv0029_Rv0029	p.Leu361Val
36304	T	G	synonymous_variant	bioF2_Rv0032	p.Ala670Ala
41241	G	A	intergenic_region	Rv0037c_Rv0037c-Rv0038_Rv0038
51113	G	A	synonymous_variant	ino1_Rv0046c	p.His4His
62367	G	A	missense_variant	dnaB_Rv0058	p.Val658Ile
65811	C	T	missense_variant	celA1_Rv0062	p.Ala87Val
68577	T	C	stop_lost&splice_region_variant	Rv0063a_Rv0063a	p.Ter54Glnext*?
71205	A	G	synonymous_variant	Rv0064_Rv0064	p.Gln862Gln
73173	C	T	missense_variant	icd2_Rv0066c	p.Val447Met
74161	C	G	missense_variant	icd2_Rv0066c	p.Lys117Asn
76147	C	G	missense_variant	Rv0068_Rv0068	p.Gln283Glu
78103	T	C	missense_variant	glyA2_Rv0070c	p.Glu265Gly
78323	C	G	missense_variant	glyA2_Rv0070c	p.Asp192His
84238	T	G	synonymous_variant	Rv0075_Rv0075	p.Gly81Gly
89113	T	G	missense_variant	Rv0080_Rv0080	p.Val31Gly
89535	C	T	intergenic_region	Rv0080_Rv0080-Rv0081_Rv0081
91001	C	T	missense_variant	Rv0083_Rv0083	p.Pro201Leu
92016	T	G	missense_variant	Rv0083_Rv0083	p.Asp539Glu
100589	A	G	missense_variant	ctpA_Rv0092	p.Thr3Ala
111651	G	A	missense_variant	nrp_Rv0101	p.Asp551Asn
114801	T	C	missense_variant	nrp_Rv0101	p.Ser1601Pro
116901	T	G	missense_variant	nrp_Rv0101	p.Cys2301Gly
121248	G	A	missense_variant	ctpB_Rv0103c	p.Pro309Leu
123842	C	T	intergenic_region	Rv0104_Rv0104-rpmB1_Rv0105c
125303	G	A	synonymous_variant	Rv0106_Rv0106	p.Leu310Leu
130753	C	T	intergenic_region	ctpI_Rv0107c-Rv0108c_Rv0108c
134014	C	T	missense_variant	Rv0111_Rv0111	p.Ala22Val
135398	G	A	missense_variant	Rv0111_Rv0111	p.Met483Ile
137185	G	A	synonymous_variant	gca_Rv0112	p.Gln299Gln
140644	C	T	missense_variant	ldtA_Rv0116c	p.Gly127Arg
141261	C	T	missense_variant	oxyS_Rv0117	p.Ala21Val
144345	C	A	synonymous_variant	fadD7_Rv0119	p.Arg99Arg
144570	C	G	missense_variant	fadD7_Rv0119	p.Phe174Leu
147650	T	C	missense_variant	fusA2_Rv0120c	p.Glu41Gly
155183	C	A	synonymous_variant	mak_Rv0127	p.Arg318Arg
162622	G	A	synonymous_variant	ephF_Rv0134	p.Val284Val
162948	G	A	missense_variant	Rv0135c_Rv0135c	p.Thr101Ile
168529	G	A	synonymous_variant	Rv0142_Rv0142	p.Pro273Pro
170083	A	G	missense_variant	Rv0143c_Rv0143c	p.Phe34Leu
170907	A	C	synonymous_variant	Rv0144_Rv0144	p.Arg208Arg
176605	A	G	synonymous_variant	Rv0149_Rv0149	p.Ala302Ala
183575	C	T	intergenic_region	fadE2_Rv0154c-pntAa_Rv0155
187086	C	T	missense_variant	Rv0158_Rv0158	p.Pro101Leu
191470	G	A	synonymous_variant	Rv0161_Rv0161	p.Leu288Leu
195315	T	C	missense_variant	fadD5_Rv0166	p.Phe108Ser
198313	C	A	missense_variant	yrbE1B_Rv0168	p.Asp218Glu
200430	T	C	missense_variant	mce1B_Rv0170	p.Ile179Thr
201567	G	C	missense_variant	mce1C_Rv0171	p.Glu212Asp
203639	G	A	synonymous_variant	mce1D_Rv0172	p.Leu388Leu
208353	G	A	missense_variant	Rv0176_Rv0176	p.Arg301His
208403	C	T	missense_variant	Rv0176_Rv0176	p.Pro318Ser
210442	C	T	missense_variant	lprO_Rv0179c	p.Arg124His
211399	C	T	synonymous_variant	Rv0180c_Rv0180c	p.Ser284Ser
225034	G	A	missense_variant	Rv0193c_Rv0193c	p.Ala513Val
225416	A	G	missense_variant	Rv0193c_Rv0193c	p.Trp386Arg
227900	C	G	missense_variant	Rv0194_Rv0194	p.Phe341Leu
227976	G	A	missense_variant	Rv0194_Rv0194	p.Gly367Ser
241082	C	T	missense_variant	mmpL11_Rv0202c	p.Val71Ile
245921	G	C	missense_variant	mmpL3_Rv0206c	p.Asp466Glu
246169	A	T	missense_variant	mmpL3_Rv0206c	p.Phe384Ile
254508	C	G	missense_variant	nadR_Rv0212c	p.Gly45Arg
256182	G	C	missense_variant	fadD4_Rv0214	p.Gly40Ala
256981	T	A	synonymous_variant	fadD4_Rv0214	p.Leu306Leu
258902	C	A	intergenic_region	Rv0215c_Rv0215c-Rv0216_Rv0216
260610	C	T	synonymous_variant	lipW_Rv0217c	p.Leu74Leu
271653	G	A	missense_variant	Rv0227c_Rv0227c	p.Pro396Leu
272306	C	A	synonymous_variant	Rv0227c_Rv0227c	p.Ala178Ala
273558	C	G	synonymous_variant	Rv0228_Rv0228	p.Ser168Ser
275367	G	T	missense_variant	php_Rv0230c	p.Asp199Glu
275381	C	T	missense_variant	php_Rv0230c	p.Glu195Lys
276363	C	T	synonymous_variant	fadE4_Rv0231	p.Ala102Ala
281625	G	T	synonymous_variant	Rv0235c_Rv0235c	p.Val330Val
282537	G	T	synonymous_variant	Rv0235c_Rv0235c	p.Ile26Ile
289435	G	T	missense_variant	vapC24_Rv0240	p.Ala31Ser
294775	G	A	missense_variant	fadE5_Rv0244c	p.His287Tyr
301687	C	T	intergenic_region	Rv0249c_Rv0249c-Rv0250c_Rv0250c
302258	T	G	missense_variant	hsp_Rv0251c	p.Asp132Ala
303039	C	T	synonymous_variant	nirB_Rv0252	p.Gly58Gly
310129	T	C	intergenic_region	Rv0257_Rv0257-Rv0258c_Rv0258c
310132	G	A	intergenic_region	Rv0257_Rv0257-Rv0258c_Rv0258c
315069	C	A	missense_variant	Rv0263c_Rv0263c	p.Arg233Leu
323229	G	A	synonymous_variant	Rv0268c_Rv0268c	p.Ser15Ser
323306	A	G	intergenic_region	Rv0268c_Rv0268c-Rv0269c_Rv0269c
327056	C	T	missense_variant	fadE6_Rv0271c	p.Cys469Tyr
327312	T	C	missense_variant	fadE6_Rv0271c	p.Lys384Glu
344957	A	G	missense_variant	eccB3_Rv0283	p.Ile312Met
352058	G	T	missense_variant	esxH_Rv0288	p.Ala71Ser
358116	T	C	intergenic_region	Rv0293c_Rv0293c-tam_Rv0294
358251	C	T	synonymous_variant	tam_Rv0294	p.Leu27Leu
360585	C	T	missense_variant	atsG_Rv0296c	p.Glu191Lys
378032	G	A	synonymous_variant	Rv0309_Rv0309	p.Ala34Ala
378404	G	A	synonymous_variant	Rv0309_Rv0309	p.Pro158Pro
382243	C	T	missense_variant	Rv0312_Rv0312	p.Pro563Leu
382489	C	T	intergenic_region	Rv0312_Rv0312-Rv0313_Rv0313
394900	G	A	stop_gained	Rv0329c_Rv0329c	p.Arg141*
397532	G	T	missense_variant	Rv0332_Rv0332	p.Val31Phe
402881	G	A	synonymous_variant	aspC_Rv0337c	p.Asp94Asp
405274	G	T	missense_variant	Rv0338c_Rv0338c	p.Leu190Ile
405788	C	A	synonymous_variant	Rv0338c_Rv0338c	p.Val18Val
405854	C	G	intergenic_region	Rv0338c_Rv0338c-Rv0339c_Rv0339c
409683	G	A	missense_variant	iniB_Rv0341	p.Gly108Ser
419744	A	C	intergenic_region	Rv0349_Rv0349-dnaK_Rv0350
423262	G	A	missense_variant	dnaJ1_Rv0352	p.Gly271Ser
441891	T	C	missense_variant	fba_Rv0363c	p.Ile137Val
443897	G	A	synonymous_variant	Rv0365c_Rv0365c	p.Leu101Leu
445347	G	T	missense_variant	Rv0368c_Rv0368c	p.His393Gln
445737	C	T	synonymous_variant	Rv0368c_Rv0368c	p.Pro263Pro
452730	T	C	missense_variant	Rv0375c_Rv0375c	p.Asp142Gly
457372	G	T	missense_variant	Rv0381c_Rv0381c	p.Pro151Gln
463049	G	T	synonymous_variant	Rv0385_Rv0385	p.Pro305Pro
469072	C	T	synonymous_variant	purT_Rv0389	p.Ile246Ile
476582	G	T	missense_variant	Rv0397A_Rv0397A	p.Trp63Cys
477634	T	C	missense_variant	lpqK_Rv0399c	p.Glu308Gly
489000	C	T	synonymous_variant	pks6_Rv0405	p.Thr1090Thr
489514	G	A	missense_variant	pks6_Rv0405	p.Gly1262Arg
490398	G	A	missense_variant	Rv0406c_Rv0406c	p.Thr103Met
491668	A	G	missense_variant	fgd1_Rv0407	p.Lys296Glu
494685	A	C	synonymous_variant	ackA_Rv0409	p.Arg279Arg
494915	C	A	missense_variant	ackA_Rv0409	p.Asp355Glu
495108	G	T	missense_variant	pknG_Rv0410c	p.Thr736Lys
507989	C	T	synonymous_variant	thiD_Rv0422c	p.Leu189Leu
508909	G	T	synonymous_variant	thiC_Rv0423c	p.Arg439Arg
514098	C	T	synonymous_variant	ctpH_Rv0425c	p.Ala408Ala
517493	A	G	missense_variant	Rv0428c_Rv0428c	p.Leu104Pro
518166	G	T	synonymous_variant	def_Rv0429c	p.Arg77Arg
519331	A	G	missense_variant	Rv0431_Rv0431	p.Thr87Ala
522688	G	A	missense_variant	Rv0435c_Rv0435c	p.Pro616Ser
524802	G	A	missense_variant	pssA_Rv0436c	p.Pro197Ser
526255	G	A	missense_variant	moeA2_Rv0438c	p.Pro369Leu
526406	G	A	missense_variant	moeA2_Rv0438c	p.Pro319Ser
529147	C	G	synonymous_variant	groEL2_Rv0440	p.Thr180Thr
532927	G	C	intergenic_region	Rv0443_Rv0443-rskA_Rv0444c
538762	C	T	synonymous_variant	mmpL4_Rv0450c	p.Leu910Leu
542947	C	T	intergenic_region	Rv0452_Rv0452-PPE11_Rv0453
542976	T	C	intergenic_region	Rv0452_Rv0452-PPE11_Rv0453
546548	G	A	stop_gained	echA2_Rv0456c	p.Arg86*
547013	G	A	intergenic_region	echA2_Rv0456c-mazF1_Rv0456A
550266	G	A	missense_variant	Rv0458_Rv0458	p.Val198Met
551532	G	A	missense_variant	Rv0459_Rv0459	p.Arg112Gln
556089	A	G	missense_variant	Rv0465c_Rv0465c	p.Val73Ala
556201	T	C	missense_variant	Rv0465c_Rv0465c	p.Asn36Asp
560857	C	G	synonymous_variant	pcaA_Rv0470c	p.Leu285Leu
569953	T	C	intergenic_region	Rv0480c_Rv0480c-Rv0481c_Rv0481c
580772	T	A	intergenic_region	senX3_Rv0490-regX3_Rv0491
590622	C	G	synonymous_variant	proC_Rv0500	p.Gly180Gly
592494	G	A	missense_variant	galE2_Rv0501	p.Gly281Arg
598244	C	T	missense_variant	mmpL2_Rv0507	p.Thr349Ile
598723	G	T	missense_variant	mmpL2_Rv0507	p.Asp509Tyr
599363	C	G	missense_variant	mmpL2_Rv0507	p.Ser722Cys
605202	G	T	missense_variant	hemB_Rv0512	p.Ala201Ser
611373	T	C	synonymous_variant	Rv0519c_Rv0519c	p.Gln234Gln
627137	C	T	synonymous_variant	Rv0535_Rv0535	p.Asn227Asn
628906	G	A	synonymous_variant	Rv0537c_Rv0537c	p.Leu276Leu
630018	A	G	intergenic_region	Rv0537c_Rv0537c-Rv0538_Rv0538
639668	C	T	missense_variant	menB_Rv0548c	p.Gly97Ser
640129	C	T	intergenic_region	menB_Rv0548c-vapC3_Rv0549c
643872	C	T	synonymous_variant	Rv0552_Rv0552	p.Ala328Ala
644439	C	T	synonymous_variant	Rv0552_Rv0552	p.Ala517Ala
651013	G	A	synonymous_variant	Rv0560c_Rv0560c	p.Phe164Phe
654603	A	G	missense_variant	htpX_Rv0563	p.Glu242Gly
655382	T	C	missense_variant	gpdA1_Rv0564c	p.Thr190Ala
656432	C	T	missense_variant	Rv0565c_Rv0565c	p.Gly347Ser
658923	C	G	missense_variant	Rv0567_Rv0567	p.Phe201Leu
659019	C	T	synonymous_variant	Rv0567_Rv0567	p.Asp233Asp
660236	C	T	missense_variant	cyp135B1_Rv0568	p.His263Tyr
669225	T	C	missense_variant	Rv0575c_Rv0575c	p.Tyr174Cys
669231	T	G	missense_variant	Rv0575c_Rv0575c	p.Glu172Ala
687074	C	T	missense_variant	mce2A_Rv0589	p.Pro85Leu
688260	G	A	intergenic_region	mce2A_Rv0589-mce2C_Rv0591	n.688260G>A
688469	C	T	intergenic_region	mce2A_Rv0589-mce2C_Rv0591	n.688469C>T
703569	C	T	synonymous_variant	vapC28_Rv0609	p.Ala28Ala
705988	C	G	missense_variant	Rv0611c_Rv0611c	p.Glu65Asp
709150	G	A	synonymous_variant	Rv0613c_Rv0613c	p.Asp122Asp
713802	C	T	missense_variant	galK_Rv0620	p.Arg363Cys
717062	C	T	intergenic_region	vapC30_Rv0624-Rv0625c_Rv0625c
719483	T	C	missense_variant	Rv0628c_Rv0628c	p.Thr144Ala
722583	C	A	missense_variant	recB_Rv0630c	p.Val811Phe
727321	C	T	missense_variant	recC_Rv0631c	p.Gly329Glu
729114	G	A	synonymous_variant	echA3_Rv0632c	p.Gly55Gly
735252	C	T	synonymous_variant	rplK_Rv0640	p.Ala77Ala
736919	G	T	missense_variant	mmaA4_Rv0642c	p.Phe95Leu
738820	C	A	missense_variant	mmaA2_Rv0644c	p.Arg114Leu
748913	C	T	missense_variant	rplL_Rv0652	p.Ser22Phe
751213	T	G	missense_variant	Rv0654_Rv0654	p.Val405Gly
754061	C	T	missense_variant	Rv0658c_Rv0658c	p.Ala117Thr
754754	G	A	synonymous_variant	mazF2_Rv0659c	p.Arg80Arg
755046	T	G	synonymous_variant	mazE2_Rv0660c	p.Ala60Ala
760855	C	T	missense_variant	rpoB_Rv0667	p.Thr350Ile
760969	C	T	missense_variant	rpoB_Rv0667	p.Ser388Leu
761723	A	C	missense_variant	rpoB_Rv0667	p.Glu639Asp
766231	T	C	synonymous_variant	rpoC_Rv0668	p.Ala954Ala
772275	C	A	missense_variant	fadE8_Rv0672	p.Ser264Arg
772596	T	C	synonymous_variant	fadE8_Rv0672	p.Arg371Arg
781075	G	C	missense_variant	Rv0681_Rv0681	p.Ala119Pro
782997	G	A	synonymous_variant	fusA1_Rv0684	p.Ala171Ala
800232	G	T	intergenic_region	Rv0699_Rv0699-rpsJ_Rv0700
806454	G	T	synonymous_variant	atsA_Rv0711	p.Leu40Leu
807012	G	T	missense_variant	atsA_Rv0711	p.Trp226Cys
816732	G	A	missense_variant	sppA_Rv0724	p.Ser357Asn
816862	G	T	synonymous_variant	sppA_Rv0724	p.Val400Val
823538	A	G	missense_variant	Rv0730_Rv0730	p.Met225Val
841095	T	G	missense_variant	vapB31_Rv0748	p.Val50Gly
841629	G	T	synonymous_variant	vapC31_Rv0749	p.Ser134Ser
843751	C	A	missense_variant	fadE9_Rv0752c	p.Ala222Ser
851104	C	T	synonymous_variant	Rv0756c_Rv0756c	p.Ala121Ala
851562	G	A	intergenic_region	Rv0756c_Rv0756c-phoP_Rv0757
851644	C	A	missense_variant	phoP_Rv0757	p.Pro13Thr
852606	G	A	missense_variant	phoR_Rv0758	p.Gly71Ser
852607	G	T	missense_variant	phoR_Rv0758	p.Gly71Val
862664	C	T	synonymous_variant	Rv0769_Rv0769	p.Leu85Leu
866448	C	T	synonymous_variant	ggtA_Rv0773c	p.Thr314Thr
867745	T	C	missense_variant	Rv0774c_Rv0774c	p.Thr203Ala
886178	G	T	missense_variant	Rv0792c_Rv0792c	p.Leu157Ile
900065	G	T	synonymous_variant	cpsY_Rv0806c	p.Thr422Thr
901327	G	C	missense_variant	cpsY_Rv0806c	p.Pro2Ala
914478	C	T	missense_variant	Rv0822c_Rv0822c	p.Ala612Thr
916350	G	A	intergenic_region	Rv0822c_Rv0822c-Rv0823c_Rv0823c
919382	A	G	missense_variant	Rv0825c_Rv0825c	p.Phe58Leu
919384	T	C	missense_variant	Rv0825c_Rv0825c	p.Tyr57Cys
920333	C	T	missense_variant	Rv0826_Rv0826	p.Pro234Ser
931248	T	C	missense_variant	lpqQ_Rv0835	p.Phe99Ser
932252	C	A	intergenic_region	lpqQ_Rv0835-Rv0836c_Rv0836c
937614	C	A	missense_variant	Rv0841_Rv0841	p.His8Asn
941054	G	A	missense_variant	narL_Rv0844c	p.Pro18Leu
942902	G	T	missense_variant	Rv0846c_Rv0846c	p.Asn431Lys
944725	C	T	missense_variant	lpqS_Rv0847	p.Ala128Val
949047	C	A	missense_variant	Rv0852_Rv0852	p.Asp97Glu
949552	C	T	missense_variant	pdc_Rv0853c	p.Ala523Thr
956247	G	A	missense_variant	Rv0859_Rv0859	p.Gly391Arg
959369	C	T	synonymous_variant	ercc3_Rv0861c	p.Ser261Ser
962133	G	T	missense_variant	Rv0862c_Rv0862c	p.Asp160Glu
972484	C	T	intergenic_region	fadE10_Rv0873-Rv0874c_Rv0874c
975915	C	G	missense_variant	Rv0876c_Rv0876c	p.Arg8Pro
982363	G	T	synonymous_variant	serC_Rv0884c	p.Gly64Gly
988043	T	C	missense_variant	Rv0888_Rv0888	p.Tyr271His
991534	C	T	missense_variant	Rv0890c_Rv0890c	p.Ala355Thr
994678	C	G	missense_variant	Rv0892_Rv0892	p.Leu276Val
994758	C	G	synonymous_variant	Rv0892_Rv0892	p.Val302Val
996284	C	T	synonymous_variant	Rv0893c_Rv0893c	p.Glu4Glu
1000732	A	G	missense_variant	gltA2_Rv0896	p.Thr421Ala
1007708	C	T	missense_variant	accD3_Rv0904c	p.Gly158Glu
1008113	T	C	missense_variant	accD3_Rv0904c	p.Asp23Gly
1009957	G	A	synonymous_variant	Rv0906_Rv0906	p.Leu338Leu
1013635	C	T	synonymous_variant	ctpE_Rv0908	p.Val635Val
1024217	C	T	stop_gained	Rv0918_Rv0918	p.Arg3*
1034238	A	G	synonymous_variant	Rv0927c_Rv0927c	p.Leu132Leu
1039230	C	G	missense_variant	pknD_Rv0931c	p.Asp229His
1040661	A	G	missense_variant	pstS2_Rv0932c	p.Phe130Leu
1043169	T	C	missense_variant	pstS1_Rv0934	p.Val352Ala
1044762	G	A	stop_gained	pstA2_Rv0936	p.Trp149*
1044941	G	A	missense_variant	pstA2_Rv0936	p.Gly209Arg
1049460	A	T	missense_variant	Rv0939_Rv0939	p.Asp350Val
1054136	C	T	synonymous_variant	Rv0944_Rv0944	p.Thr124Thr
1062745	T	C	missense_variant	sucC_Rv0951	p.Val261Ala
1069146	C	T	synonymous_variant	purH_Rv0957	p.Gly314Gly
1076196	T	C	stop_lost&splice_region_variant	Rv0964c_Rv0964c	p.Ter161Trpext*?
1077280	A	C	missense_variant	Rv0966c_Rv0966c	p.Trp186Gly
1090263	A	G	intergenic_region	Rv0976c_Rv0976c-PE_PGRS16_Rv0977
1095053	G	T	missense_variant	rpmF_Rv0979A	p.Lys56Asn
1098711	G	A	missense_variant	mprB_Rv0982	p.Val402Met
1102484	G	T	missense_variant	Rv0986_Rv0986	p.Val228Leu
1106598	G	C	missense_variant	grcC2_Rv0989c	p.Ala262Gly
1107897	G	A	missense_variant	Rv0990c_Rv0990c	p.Ala68Val
1110225	G	A	intergenic_region	galU_Rv0993-moeA1_Rv0994
1117308	C	T	synonymous_variant	arcA_Rv1001	p.Leu42Leu
1118270	A	G	synonymous_variant	arcA_Rv1001	p.Val362Val
1119597	C	G	missense_variant	Rv1002c_Rv1002c	p.Val115Leu
1122175	C	G	intergenic_region	Rv1004c_Rv1004c-Rv1005c_Rv1005c
1126400	C	T	missense_variant	metS_Rv1007c	p.Asp202Asn
1137616	C	T	missense_variant	glmU_Rv1018c	p.Gly149Ser
1145098	C	A	missense_variant	eno_Rv1023	p.Arg179Ser
1145311	G	T	missense_variant	eno_Rv1023	p.Asp250Tyr
1149547	C	T	missense_variant	kdpD_Rv1028c	p.Ala714Thr
1150490	C	G	synonymous_variant	kdpD_Rv1028c	p.Ser399Ser
1150803	C	T	missense_variant	kdpD_Rv1028c	p.Gly295Asp
1153920	C	T	missense_variant	kdpB_Rv1030	p.Thr66Ile
1154634	T	C	missense_variant	kdpB_Rv1030	p.Val304Ala
1156704	T	C	missense_variant	trcS_Rv1032c	p.Thr418Ala
1158283	G	A	missense_variant	trcR_Rv1033c	p.His152Tyr
1166564	G	T	synonymous_variant	Rv1043c_Rv1043c	p.Leu81Leu
1176753	T	C	intergenic_region	Rv1052_Rv1052-leuX_Rvnt17
1177815	A	G	missense_variant	Rv1056_Rv1056	p.Asp63Gly
1186015	C	A	missense_variant	Rv1063c_Rv1063c	p.Arg270Leu
1186555	C	T	missense_variant	Rv1063c_Rv1063c	p.Ser90Asn
1197169	G	C	intergenic_region	Rv1072_Rv1072-Rv1073_Rv1073
1220180	G	A	missense_variant	coaA_Rv1092c	p.Arg3Trp
1224174	C	T	missense_variant	phoH2_Rv1095	p.Ala393Val
1225198	C	T	missense_variant	Rv1096_Rv1096	p.Pro272Ser
1226021	G	T	missense_variant	Rv1097c_Rv1097c	p.Gln42Lys
1233275	G	A	synonymous_variant	Rv1106c_Rv1106c	p.Leu228Leu
1238483	G	A	missense_variant	Rv1112_Rv1112	p.Val77Ile
1245781	C	T	missense_variant	gnd2_Rv1122	p.Thr218Ile
1247306	C	G	synonymous_variant	ephC_Rv1124	p.Val60Val
1250164	G	A	missense_variant	ppdK_Rv1127c	p.Thr414Ile
1253028	C	T	intergenic_region	Rv1128c_Rv1128c-Rv1129c_Rv1129c
1256012	G	T	synonymous_variant	prpD_Rv1130	p.Arg486Arg
1267406	C	T	synonymous_variant	Rv1140_Rv1140	p.Pro20Pro
1268819	C	T	missense_variant	echA11_Rv1141c	p.Gly64Asp
1275025	T	A	synonymous_variant	Rv1147_Rv1147	p.Gly42Gly
1275084	C	T	missense_variant	Rv1147_Rv1147	p.Pro62Leu
1280327	C	A	missense_variant	omt_Rv1153c	p.Gly174Trp
1281685	C	G	missense_variant	Rv1155_Rv1155	p.Ala86Gly
1283851	C	T	synonymous_variant	Rv1157c_Rv1157c	p.Ser107Ser
1286582	A	G	intergenic_region	Rv1159A_Rv1159A-mutT2_Rv1160
1302899	A	G	intergenic_region	PE12_Rv1172c-fbiC_Rv1173
1306281	A	C	missense_variant	fadH_Rv1175c	p.Ile649Ser
1307828	T	C	synonymous_variant	fadH_Rv1175c	p.Ala133Ala
1310104	C	T	synonymous_variant	Rv1178_Rv1178	p.Arg247Arg
1313726	T	C	start_lost	pks3_Rv1180	p.Val1?
1314261	G	A	synonymous_variant	pks3_Rv1180	p.Ser179Ser
1318990	C	T	missense_variant	pks4_Rv1181	p.Leu1253Phe
1345631	C	T	synonymous_variant	dapE_Rv1202	p.Cys124Cys
1347173	C	T	synonymous_variant	Rv1204c_Rv1204c	p.Leu484Leu
1351157	T	C	intergenic_region	fadD6_Rv1206-folP2_Rv1207
1355937	C	T	synonymous_variant	glgC_Rv1213	p.Phe34Phe
1360427	A	G	synonymous_variant	Rv1217c_Rv1217c	p.Leu459Leu
1366736	T	C	missense_variant	htrA_Rv1223	p.Phe288Leu
1367208	G	A	missense_variant	htrA_Rv1223	p.Ser445Asn
1368133	C	A	missense_variant	Rv1225c_Rv1225c	p.Ala197Ser
1372002	C	T	synonymous_variant	mrp_Rv1229c	p.Leu316Leu
1373576	A	G	missense_variant	Rv1230c_Rv1230c	p.Trp208Arg
1375349	C	A	missense_variant	Rv1232c_Rv1232c	p.Gly274Trp
1376206	A	C	intergenic_region	Rv1232c_Rv1232c-Rv1233c_Rv1233c
1378961	T	C	missense_variant	sugA_Rv1236	p.Val12Ala
1378968	C	A	synonymous_variant	sugA_Rv1236	p.Ser14Ser
1384188	C	A	missense_variant	mdh_Rv1240	p.Leu326Ile
1384255	G	T	intergenic_region	mdh_Rv1240-vapB33_Rv1241
1387580	C	A	missense_variant	lpqZ_Rv1244	p.Gln242Lys
1388517	C	T	missense_variant	Rv1245c_Rv1245c	p.Val38Ile
1389286	C	T	intergenic_region	relB_Rv1247c-Rv1248c_Rv1248c
1390089	C	T	synonymous_variant	Rv1248c_Rv1248c	p.Ala988Ala
1391728	C	T	missense_variant	Rv1248c_Rv1248c	p.Arg442His
1404738	G	A	synonymous_variant	Rv1257c_Rv1257c	p.Leu449Leu
1406685	A	G	missense_variant	Rv1258c_Rv1258c	p.Val219Ala
1414870	G	A	missense_variant	pknH_Rv1266c	p.Thr324Ile
1416633	G	C	missense_variant	embR_Rv1267c	p.Leu239Val
1422487	C	A	missense_variant	Rv1273c_Rv1273c	p.Asp522Tyr
1433556	G	A	synonymous_variant	oppD_Rv1281c	p.Val572Val
1438981	C	T	synonymous_variant	Rv1286_Rv1286	p.Leu25Leu
1442734	C	G	intergenic_region	Rv1288_Rv1288-Rv1289_Rv1289
1450463	C	T	synonymous_variant	thrA_Rv1294	p.Asp363Asp
1452717	C	T	missense_variant	thrB_Rv1296	p.Pro241Ser
1454811	C	T	synonymous_variant	rho_Rv1297	p.Asn536Asn
1459364	T	G	missense_variant	rfe_Rv1302	p.Val357Gly
1461251	G	T	synonymous_variant	atpE_Rv1305	p.Ala69Ala
1467735	G	A	synonymous_variant	Rv1312_Rv1312	p.Gly16Gly
1477624	T	G	missense_variant	ogt_Rv1316c	p.His3Pro
1485191	G	A	synonymous_variant	Rv1322_Rv1322	p.Pro70Pro
1486647	G	C	missense_variant	fadA4_Rv1323	p.Gln262His
1490140	C	T	missense_variant	glgB_Rv1326c	p.Ala725Thr
1496755	G	A	missense_variant	glgP_Rv1328	p.Gly731Asp
1501979	G	A	synonymous_variant	Rv1333_Rv1333	p.Thr127Thr
1503224	G	A	missense_variant	cysO_Rv1335	p.Gly41Asp
1507308	G	C	missense_variant	rphA_Rv1340	p.Arg185Pro
1508682	T	G	missense_variant	lprD_Rv1343c	p.Glu81Ala
1515003	G	A	missense_variant	irtA_Rv1348	p.Ala653Thr
1521892	T	C	missense_variant	moeY_Rv1355c	p.His714Arg
1529226	G	A	missense_variant	Rv1358_Rv1358	p.Arg872Gln
1529346	C	T	missense_variant	Rv1358_Rv1358	p.Ala912Val
1536183	G	A	missense_variant	Rv1364c_Rv1364c	p.Arg488Cys
1536202	C	A	synonymous_variant	Rv1364c_Rv1364c	p.Arg481Arg
1537926	C	T	missense_variant	rsfA_Rv1365c	p.Glu82Lys
1548149	G	A	synonymous_variant	Rv1375_Rv1375	p.Pro106Pro
1548215	G	A	synonymous_variant	Rv1375_Rv1375	p.Ala128Ala
1549854	G	C	missense_variant	Rv1376_Rv1376	p.Arg236Pro
1552149	G	T	missense_variant	Rv1378c_Rv1378c	p.Asp169Glu
1560088	G	T	synonymous_variant	carB_Rv1384	p.Leu996Leu
1560148	C	T	synonymous_variant	carB_Rv1384	p.Pro1016Pro
1574725	T	C	missense_variant	vapB10_Rv1398c	p.Ser15Gly
1581727	G	A	synonymous_variant	Rv1405c_Rv1405c	p.Pro81Pro
1582051	T	C	intergenic_region	Rv1405c_Rv1405c-fmt_Rv1406
1582186	C	T	synonymous_variant	fmt_Rv1406	p.Gly7Gly
1585900	C	T	missense_variant	ribG_Rv1409	p.Pro236Leu
1593652	G	A	missense_variant	Rv1419_Rv1419	p.Ala50Thr
1598404	C	A	missense_variant	whiA_Rv1423	p.Leu167Ile
1600168	G	A	missense_variant	Rv1425_Rv1425	p.Val171Met
1612899	C	A	missense_variant	Rv1435c_Rv1435c	p.Ala18Ser
1617539	T	C	intergenic_region	Rv1439c_Rv1439c-secG_Rv1440
1620178	A	C	missense_variant	bisC_Rv1442	p.Met130Leu
1620179	T	C	missense_variant	bisC_Rv1442	p.Met130Thr
1629058	G	A	missense_variant	tkt_Rv1449c	p.Ser381Leu
1635230	G	A	missense_variant	Rv1451_Rv1451	p.Ala68Thr
1646982	C	T	missense_variant	Rv1460_Rv1460	p.Ala266Val
1653716	T	C	missense_variant	fadE15_Rv1467c	p.Asn596Ser
1659318	C	T	synonymous_variant	trxA_Rv1470	p.Gly113Gly
1662719	G	C	synonymous_variant	Rv1474c_Rv1474c	p.Ala162Ala
1666671	G	A	synonymous_variant	Rv1476_Rv1476	p.Val156Val
1666796	C	A	intergenic_region	Rv1476_Rv1476-ripA_Rv1477
1674434	T	C	missense_variant	inhA_Rv1484	p.Val78Ala
1676742	G	T	missense_variant	Rv1486c_Rv1486c	p.His48Asn
1686538	C	T	missense_variant	mazE4_Rv1494	p.Arg90Trp
1690345	A	G	start_lost	Rv1498A_Rv1498A	p.Met1?
1690970	G	T	missense_variant	Rv1500_Rv1500	p.Asp41Tyr
1692061	C	G	missense_variant	Rv1501_Rv1501	p.Arg58Gly
1694199	C	T	intragenic_variant	Rv1503c_Rv1503c	n.1694199C>T
1696132	C	T	synonymous_variant	Rv1506c_Rv1506c	p.Ala104Ala
1699448	C	A	missense_variant	Rv1508c_Rv1508c	p.Trp149Cys
1701212	A	C	intergenic_region	Rv1509_Rv1509-Rv1510_Rv1510
1702423	G	A	missense_variant	Rv1510_Rv1510	p.Ala377Thr
1702803	G	A	intergenic_region	Rv1510_Rv1510-gmdA_Rv1511
1703325	C	T	synonymous_variant	gmdA_Rv1511	p.Asn84Asn
1708141	C	T	synonymous_variant	Rv1516c_Rv1516c	p.Glu133Glu
1711637	G	T	missense_variant	Rv1520_Rv1520	p.Ala204Ser
1712522	G	T	missense_variant	fadD25_Rv1521	p.Ser74Ile
1714290	G	T	stop_gained	mmpL12_Rv1522c	p.Ser1108*
1714678	T	C	missense_variant	mmpL12_Rv1522c	p.Thr979Ala
1718322	G	C	missense_variant	Rv1523_Rv1523	p.Glu224Gln
1725768	G	A	missense_variant	pks5_Rv1527c	p.Thr881Ile
1728324	C	A	missense_variant	pks5_Rv1527c	p.Gly29Val
1730432	G	A	missense_variant	fadD24_Rv1529	p.Ala311Thr
1740779	C	G	synonymous_variant	dinX_Rv1537	p.Ala308Ala
1774116	T	G	missense_variant	Rv1566c_Rv1566c	p.Thr169Pro
1775066	C	T	missense_variant	Rv1567c_Rv1567c	p.Val27Ile
1775167	G	A	intergenic_region	Rv1567c_Rv1567c-bioA_Rv1568
1776663	G	A	synonymous_variant	bioA_Rv1568	p.Ser424Ser
1778197	G	A	synonymous_variant	bioD_Rv1570	p.Leu113Leu
1805214	C	T	missense_variant	hisF_Rv1605	p.Pro121Leu
1805289	C	A	missense_variant	hisF_Rv1605	p.Pro146Gln
1805670	G	A	synonymous_variant	hisI_Rv1606	p.Lys6Lys
1810253	C	T	missense_variant	trpC_Rv1611	p.Thr5Ile
1811964	C	A	synonymous_variant	trpB_Rv1612	p.Arg280Arg
1816587	C	G	synonymous_variant	pykA_Rv1617	p.Val133Val
1816848	G	T	missense_variant	pykA_Rv1617	p.Glu220Asp
1824107	C	G	missense_variant	cydB_Rv1622c	p.Met98Ile
1827805	C	T	synonymous_variant	cya_Rv1625c	p.Val47Val
1827946	G	A	intergenic_region	cya_Rv1625c-leuV_Rvnt20
1828389	C	T	synonymous_variant	Rv1626_Rv1626	p.Arg70Arg
1828506	G	C	missense_variant	Rv1626_Rv1626	p.Met109Ile
1829836	G	A	missense_variant	Rv1627c_Rv1627c	p.Pro80Ser
1831734	C	T	missense_variant	polA_Rv1629	p.Ala357Val
1837168	G	T	missense_variant	uvrB_Rv1633	p.Ala32Ser
1838453	C	T	missense_variant	uvrB_Rv1633	p.Ala460Val
1840543	C	T	missense_variant	Rv1634_Rv1634	p.Ser459Phe
1841538	C	T	synonymous_variant	Rv1635c_Rv1635c	p.Ala235Ala
1846552	G	T	missense_variant	uvrA_Rv1638	p.Ala938Ser
1854026	G	A	missense_variant	tsnR_Rv1644	p.Gly141Arg
1855260	C	T	synonymous_variant	Rv1645c_Rv1645c	p.Ser65Ser
1860392	C	T	missense_variant	pheT_Rv1650	p.Ala212Val
1867707	C	T	synonymous_variant	argJ_Rv1653	p.Pro359Pro
1868912	G	T	missense_variant	argD_Rv1655	p.Ala64Ser
1870031	A	C	missense_variant	argF_Rv1656	p.Gln37Pro
1874776	T	G	missense_variant	pks10_Rv1660	p.Ile206Ser
1875585	C	T	synonymous_variant	pks7_Rv1661	p.Thr94Thr
1882180	C	T	synonymous_variant	pks8_Rv1662	p.Ala159Ala
1885141	T	A	synonymous_variant	pks8_Rv1662	p.Gly1146Gly
1885481	C	G	missense_variant	pks8_Rv1662	p.Arg1260Gly
1886077	G	A	synonymous_variant	pks8_Rv1662	p.Ala1458Ala
1893473	G	A	synonymous_variant	cyp139_Rv1666c	p.Thr30Thr
1900021	C	T	intergenic_region	Rv1674c_Rv1674c-cmr_Rv1675c
1903173	C	T	synonymous_variant	Rv1678_Rv1678	p.Ile259Ile
1907794	G	A	synonymous_variant	Rv1683_Rv1683	p.Val67Val
1908233	A	G	missense_variant	Rv1683_Rv1683	p.Met214Val
1908484	C	G	missense_variant	Rv1683_Rv1683	p.Ile297Met
1912024	C	A	missense_variant	Rv1686c_Rv1686c	p.Val20Phe
1912582	G	A	synonymous_variant	Rv1687c_Rv1687c	p.Ala113Ala
1912617	C	T	missense_variant	Rv1687c_Rv1687c	p.Asp102Asn
1913177	C	A	missense_variant	mpg_Rv1688	p.Pro67Thr
1913952	G	A	missense_variant	tyrS_Rv1689	p.Met117Ile
1914570	A	C	synonymous_variant	tyrS_Rv1689	p.Ala323Ala
1919863	C	A	missense_variant	recN_Rv1696	p.Arg61Ser
1923805	G	T	intergenic_region	mctB_Rv1698-pyrG_Rv1699
1924590	C	G	synonymous_variant	pyrG_Rv1699	p.Pro254Pro
1937727	G	T	missense_variant	scpA_Rv1709	p.Ala139Ser
1939763	A	G	synonymous_variant	cmk_Rv1712	p.Pro55Pro
1946604	C	T	intergenic_region	Rv1719_Rv1719-proT_Rvnt21
1948537	G	T	missense_variant	Rv1722_Rv1722	p.Arg226Leu
1951764	G	A	intergenic_region	Rv1725c_Rv1725c-Rv1726_Rv1726
1955686	G	A	intergenic_region	Rv1729c_Rv1729c-Rv1730c_Rv1730c
1958423	C	T	synonymous_variant	gabD2_Rv1731	p.Ile249Ile
1960185	G	A	synonymous_variant	Rv1733c_Rv1733c	p.Thr101Thr
1962881	C	A	missense_variant	narX_Rv1736c	p.Gly436Cys
1963552	G	A	missense_variant	narX_Rv1736c	p.Ala212Val
1965434	A	G	intergenic_region	narK2_Rv1737c-Rv1738_Rv1738
1966265	T	C	missense_variant	Rv1739c_Rv1739c	p.Asp458Gly
1968116	A	C	missense_variant	vapC34_Rv1741	p.Lys67Thr
1975960	G	T	synonymous_variant	Rv1747_Rv1747	p.Ser777Ser
1992683	C	T	intergenic_region	wag22_Rv1759c-Rv1760_Rv1760
1993683	C	T	synonymous_variant	Rv1760_Rv1760	p.Val177Val
2004625	C	A	missense_variant	Rv1770_Rv1770	p.Pro250Thr
2005758	G	C	missense_variant	Rv1771_Rv1771	p.Glu200Gln
2006954	C	T	intergenic_region	Rv1772_Rv1772-Rv1773c_Rv1773c
2008689	A	C	synonymous_variant	Rv1774_Rv1774	p.Ala286Ala
2017861	G	A	missense_variant	eccB5_Rv1782	p.Arg41His
2025032	C	T	intergenic_region	Rv1786_Rv1786-PPE25_Rv1787
2030487	C	T	intragenic_variant	esxM_Rv1792	n.2030487C>T
2030488	A	C	intragenic_variant	esxM_Rv1792	n.2030488A>C
2030489	T	A	intragenic_variant	esxM_Rv1792	n.2030489T>A
2030521	A	C	intragenic_variant	esxM_Rv1792	n.2030521A>C
2031176	G	T	synonymous_variant	Rv1794_Rv1794	p.Pro37Pro
2032898	C	T	missense_variant	eccD5_Rv1795	p.Pro220Leu
2033021	G	A	missense_variant	eccD5_Rv1795	p.Gly261Asp
2038088	C	T	synonymous_variant	eccA5_Rv1798	p.Ala463Ala
2046859	T	C	intergenic_region	PE_PGRS32_Rv1803c-Rv1804c_Rv1804c
2053439	C	T	intergenic_region	Rv1810_Rv1810-mgtC_Rv1811
2053762	C	T	missense_variant	mgtC_Rv1811	p.Ala107Val
2060557	C	T	synonymous_variant	Rv1817_Rv1817	p.Phe321Phe
2063121	T	A	synonymous_variant	bacA_Rv1819c	p.Pro536Pro
2069310	T	C	synonymous_variant	pgsA2_Rv1822	p.Asp77Asp
2069373	T	C	synonymous_variant	pgsA2_Rv1822	p.Phe98Phe
2071192	C	T	missense_variant	Rv1825_Rv1825	p.Arg53Trp
2071410	C	T	synonymous_variant	Rv1825_Rv1825	p.Asp125Asp
2075089	T	C	synonymous_variant	Rv1830_Rv1830	p.Tyr83Tyr
2084626	T	G	missense_variant	Rv1836c_Rv1836c	p.His4Pro
2090776	A	G	missense_variant	Rv1842c_Rv1842c	p.Leu437Ser
2107511	C	T	missense_variant	modC_Rv1859	p.Thr313Met
2108338	G	A	synonymous_variant	apa_Rv1860	p.Pro201Pro
2108374	C	T	synonymous_variant	apa_Rv1860	p.Asp213Asp
2115064	C	T	missense_variant	Rv1866_Rv1866	p.Ala642Val
2115776	C	T	missense_variant	Rv1867_Rv1867	p.Pro5Ser
2122380	G	C	missense_variant	lldD2_Rv1872c	p.Leu258Val
2124147	G	A	missense_variant	Rv1874_Rv1874	p.Arg155Gln
2124926	T	C	intergenic_region	Rv1875_Rv1875-bfrA_Rv1876
2125863	C	T	intergenic_region	bfrA_Rv1876-Rv1877_Rv1877
2127646	C	T	synonymous_variant	Rv1877_Rv1877	p.Thr581Thr
2143839	T	C	missense_variant	Rv1896c_Rv1896c	p.Glu203Gly
2150754	A	G	missense_variant	Rv1903_Rv1903	p.Thr131Ala
2155503	G	A	synonymous_variant	katG_Rv1908c	p.Thr203Thr
2159337	G	T	synonymous_variant	Rv1913_Rv1913	p.Ala49Ala
2170738	T	C	intergenic_region	PPE35_Rv1918c-Rv1919c_Rv1919c
2172012	G	C	missense_variant	Rv1920_Rv1920	p.Met130Ile
2175390	G	A	missense_variant	lipD_Rv1923	p.Gly73Asp
2179293	G	A	synonymous_variant	mpt63_Rv1926c	p.Gly48Gly
2180416	C	T	synonymous_variant	Rv1927_Rv1927	p.Ala248Ala
2181541	G	T	synonymous_variant	Rv1929c_Rv1929c	p.Pro122Pro
2194442	G	A	intergenic_region	Rv1941_Rv1941-mazF5_Rv1942c
2195922	T	C	missense_variant	Rv1944c_Rv1944c	p.Thr5Ala
2195923	A	C	missense_variant	Rv1944c_Rv1944c	p.Asp4Glu
2199061	T	G	missense_variant	Rv1948c_Rv1948c	p.Thr2Pro
2221313	G	A	missense_variant	Rv1978_Rv1978	p.Ala136Thr
2225175	A	C	missense_variant	nrdF1_Rv1981c	p.Leu5Arg
2232806	C	T	missense_variant	Rv1989c_Rv1989c	p.Gly165Asp
2244343	G	T	synonymous_variant	Rv1999c_Rv1999c	p.Arg266Arg
2253099	A	C	synonymous_variant	otsB1_Rv2006	p.Ala366Ala
2259313	T	C	intergenic_region	Rv2011c_Rv2011c-Rv2012_Rv2012
2265993	A	C	missense_variant	Rv2019_Rv2019	p.Gln2Pro
2266051	C	T	synonymous_variant	Rv2019_Rv2019	p.Gly21Gly
2267976	G	T	synonymous_variant	Rv2023c_Rv2023c	p.Arg45Arg
2269376	G	A	missense_variant	Rv2024c_Rv2024c	p.Arg289Cys
2274463	A	C	missense_variant	dosT_Rv2027c	p.Leu16Val
2275771	T	C	synonymous_variant	pfkB_Rv2029c	p.Ala218Ala
2276918	A	G	synonymous_variant	Rv2030c_Rv2030c	p.His523His
2279664	A	G	missense_variant	acg_Rv2032	p.Tyr179Cys
2281289	G	T	intergenic_region	Rv2033c_Rv2033c-Rv2034_Rv2034
2286261	G	A	synonymous_variant	Rv2040c_Rv2040c	p.Val90Val
2294262	C	T	missense_variant	Rv2047c_Rv2047c	p.Ala89Thr
2318473	C	T	missense_variant	cobN_Rv2062c	p.Val761Met
2323880	T	C	synonymous_variant	cobIJ_Rv2066	p.Leu236Leu
2328627	C	T	synonymous_variant	cobM_Rv2071c	p.Ala117Ala
2329466	C	T	synonymous_variant	cobL_Rv2072c	p.Pro227Pro
2336985	G	C	missense_variant	Rv2079_Rv2079	p.Gly544Ala
2337373	T	C	missense_variant	lppJ_Rv2080	p.Val23Ala
2349116	C	T	synonymous_variant	Rv2091c_Rv2091c	p.Pro59Pro
2351522	G	A	missense_variant	helY_Rv2092c	p.Thr178Met
2353719	G	T	missense_variant	pafC_Rv2095c	p.Asp199Glu
2370902	G	A	intergenic_region	pup_Rv2111c-dop_Rv2112c
2372951	G	C	missense_variant	Rv2113_Rv2113	p.Gly108Arg
2379997	A	G	missense_variant	hisG_Rv2121c	p.Ser222Pro
2382683	G	A	missense_variant	metH_Rv2124c	p.Leu1129Phe
2383814	T	C	missense_variant	metH_Rv2124c	p.Ile752Val
2389698	C	A	missense_variant	ansP1_Rv2127	p.Asn361Lys
2394048	T	C	missense_variant	Rv2133c_Rv2133c	p.Lys198Glu
2404557	A	G	intergenic_region	Rv2144c_Rv2144c-wag31_Rv2145c
2415184	C	T	missense_variant	murD_Rv2155c	p.Gly404Asp
2415351	C	A	synonymous_variant	murD_Rv2155c	p.Val348Val
2420203	C	T	missense_variant	murE_Rv2158c	p.Ala136Thr
2422622	C	T	synonymous_variant	Rv2161c_Rv2161c	p.Ala172Ala
2427828	G	C	synonymous_variant	Rv2164c_Rv2164c	p.Gly137Gly
2428953	C	T	missense_variant	Rv2165c_Rv2165c	p.Gly158Asp
2435582	G	A	missense_variant	idsA2_Rv2173	p.Ala246Thr
2437837	G	A	missense_variant	Rv2175c_Rv2175c	p.Pro17Leu
2438094	T	G	missense_variant	pknL_Rv2176	p.Ser52Ala
2439991	G	C	intergenic_region	Rv2177c_Rv2177c-aroG_Rv2178c
2443508	G	T	missense_variant	Rv2181_Rv2181	p.Leu69Phe
2447150	G	T	synonymous_variant	TB16.3_Rv2185c	p.Pro117Pro
2447426	G	T	synonymous_variant	TB16.3_Rv2185c	p.Ile25Ile
2448402	C	A	stop_gained	fadD15_Rv2187	p.Tyr81*
2449514	A	G	missense_variant	fadD15_Rv2187	p.Asp452Gly
2453933	C	A	missense_variant	Rv2191_Rv2191	p.Arg39Ser
2458234	A	C	missense_variant	qcrC_Rv2194	p.Lys228Gln
2461545	C	A	missense_variant	Rv2197c_Rv2197c	p.Ala202Ser
2464388	C	T	missense_variant	ctaC_Rv2200c	p.Val122Ile
2470197	A	G	synonymous_variant	Rv2205c_Rv2205c	p.Cys89Cys
2472677	C	T	missense_variant	cobS_Rv2208	p.Ser62Phe
2474271	G	A	missense_variant	Rv2209_Rv2209	p.Gly291Glu
2478180	C	A	missense_variant	Rv2212_Rv2212	p.Leu331Ile
2478666	C	G	missense_variant	pepB_Rv2213	p.Ala110Gly
2478967	C	G	missense_variant	pepB_Rv2213	p.Phe210Leu
2479333	C	A	synonymous_variant	pepB_Rv2213	p.Ala332Ala
2500697	C	T	non_coding_exon_variant	rnpB_Rvns01	n.55G>A
2501401	G	T	synonymous_variant	Rv2227_Rv2227	p.Pro157Pro
2501668	C	T	synonymous_variant	Rv2228c_Rv2228c	p.Leu357Leu
2509362	G	A	missense_variant	cobD_Rv2236c	p.Thr5Ile
2514867	G	A	missense_variant	aceE_Rv2241	p.Ala777Thr
2515639	G	T	synonymous_variant	Rv2242_Rv2242	p.Val112Val
2520466	G	A	synonymous_variant	kasB_Rv2246	p.Ala357Ala
2522284	G	A	intergenic_region	accD6_Rv2247-Rv2248_Rv2248
2522878	C	A	synonymous_variant	Rv2248_Rv2248	p.Leu173Leu
2526709	T	C	missense_variant	Rv2251_Rv2251	p.Met382Thr
2539620	G	A	synonymous_variant	Rv2265_Rv2265	p.Val307Val
2544466	C	T	synonymous_variant	Rv2269c_Rv2269c	p.Arg52Arg
2545357	G	A	missense_variant	Rv2271_Rv2271	p.Arg9Gln
2546244	C	T	missense_variant	Rv2273_Rv2273	p.Ala48Val
2548625	C	T	stop_gained	cyp121_Rv2276	p.Gln293*
2563401	T	G	synonymous_variant	sseB_Rv2291	p.Ala76Ala
2566596	G	C	intergenic_region	Rv2294_Rv2294-Rv2295_Rv2295
2569368	A	G	missense_variant	Rv2298_Rv2298	p.Lys96Arg
2571294	C	A	missense_variant	htpG_Rv2299c	p.Val237Phe
2571295	G	A	synonymous_variant	htpG_Rv2299c	p.Thr236Thr
2571678	G	A	stop_gained	htpG_Rv2299c	p.Gln109*
2572064	G	A	intergenic_region	htpG_Rv2299c-Rv2300c_Rv2300c
2573250	A	G	missense_variant	cut2_Rv2301	p.Lys79Arg
2573959	G	A	synonymous_variant	Rv2302_Rv2302	p.Thr49Thr
2576251	G	A	missense_variant	Rv2305_Rv2305	p.Gly148Asp
2577994	G	A	missense_variant	Rv2307c_Rv2307c	p.Arg235Trp
2582115	T	G	intergenic_region	metV_Rvnt24-Rv2309A_Rv2309A	n.2582115T>G
2588413	G	A	missense_variant	Rv2315c_Rv2315c	p.Pro131Leu
2590122	G	A	synonymous_variant	uspB_Rv2317	p.Val142Val
2592510	G	A	missense_variant	Rv2319c_Rv2319c	p.Arg73Cys
2593621	G	T	missense_variant	rocE_Rv2320c	p.Ala178Glu
2596056	C	T	missense_variant	Rv2323c_Rv2323c	p.Val72Ile
2599108	G	A	synonymous_variant	Rv2326c_Rv2326c	p.His280His
2599320	C	T	missense_variant	Rv2326c_Rv2326c	p.Val210Met
2608854	G	A	missense_variant	cysK1_Rv2334	p.Arg20His
2610705	A	G	intergenic_region	cysE_Rv2335-Rv2336_Rv2336
2611583	C	T	synonymous_variant	Rv2336_Rv2336	p.His249His
2614882	G	A	missense_variant	mmpL9_Rv2339	p.Ala64Thr
2621847	A	G	synonymous_variant	dnaG_Rv2343c	p.Arg202Arg
2623603	T	C	synonymous_variant	dgt_Rv2344c	p.Ala50Ala
2623917	T	C	missense_variant	Rv2345_Rv2345	p.Ser33Pro
2624945	C	A	missense_variant	Rv2345_Rv2345	p.Asp375Glu
2632373	C	A	intergenic_region	plcA_Rv2351c-PPE38_Rv2352c
2640265	C	T	missense_variant	glyS_Rv2357c	p.Arg267His
2641813	C	T	missense_variant	zur_Rv2359	p.Ala55Val
2641828	T	C	missense_variant	zur_Rv2359	p.Val60Ala
2672906	G	A	missense_variant	mbtB_Rv2383c	p.Leu978Phe
2688726	T	C	synonymous_variant	ggtB_Rv2394	p.Ala239Ala
2689193	G	A	missense_variant	ggtB_Rv2394	p.Arg395Gln
2697218	C	A	missense_variant	subI_Rv2400c	p.Arg166Leu
2703018	G	T	synonymous_variant	lepA_Rv2404c	p.Gly77Gly
2703825	A	G	missense_variant	Rv2405_Rv2405	p.Tyr186Cys
2705145	C	A	missense_variant	Rv2407_Rv2407	p.Thr150Lys
2710422	C	T	missense_variant	Rv2413c_Rv2413c	p.Ala294Thr
2714009	G	C	intergenic_region	Rv2415c_Rv2415c-eis_Rv2416c
2715378	T	C	intergenic_region	eis_Rv2416c-Rv2417c_Rv2417c
2719057	G	A	intergenic_region	nadD_Rv2421c-Rv2422_Rv2422
2722624	T	G	missense_variant	Rv2425c_Rv2425c	p.Met229Leu
2723865	C	G	missense_variant	Rv2426c_Rv2426c	p.Ala107Pro
2730360	G	A	synonymous_variant	Rv2434c_Rv2434c	p.Val67Val
2733100	G	T	intergenic_region	Rv2435c_Rv2435c-rbsK_Rv2436
2739242	A	G	missense_variant	obg_Rv2440c	p.Ser149Pro
2751300	G	A	synonymous_variant	Rv2449c_Rv2449c	p.Thr91Thr
2757464	C	A	synonymous_variant	Rv2456c_Rv2456c	p.Leu243Leu
2760220	G	C	missense_variant	mmuM_Rv2458	p.Gly148Arg
2764603	A	G	missense_variant	tig_Rv2462c	p.Val230Ala
2770011	T	G	synonymous_variant	pepN_Rv2467	p.Ala342Ala
2772741	C	A	missense_variant	Rv2469c_Rv2469c	p.Ala99Ser
2772760	G	C	synonymous_variant	Rv2469c_Rv2469c	p.Ser92Ser
2772954	T	C	missense_variant	Rv2469c_Rv2469c	p.Ser28Gly
2789237	T	C	missense_variant	plsB2_Rv2482c	p.Asp16Gly
2797743	G	A	synonymous_variant	Rv2488c_Rv2488c	p.Ile1046Ile
2799577	G	A	missense_variant	Rv2488c_Rv2488c	p.Ala435Val
2813515	G	A	synonymous_variant	Rv2499c_Rv2499c	p.Leu72Leu
2817056	C	T	synonymous_variant	accD1_Rv2502c	p.Ala473Ala
2819183	G	A	missense_variant	scoA_Rv2504c	p.Arg230Trp
2823743	G	T	missense_variant	Rv2508c_Rv2508c	p.Ala284Glu
2831046	G	A	missense_variant	Rv2514c_Rv2514c	p.Ala98Val
2835261	C	T	missense_variant	ldtB_Rv2518c	p.Met25Ile
2844335	C	A	synonymous_variant	fas_Rv2524c	p.Thr1666Thr
2847318	C	G	missense_variant	fas_Rv2524c	p.Gly672Ala
2847737	G	A	synonymous_variant	fas_Rv2524c	p.Ile532Ile
2848800	G	A	missense_variant	fas_Rv2524c	p.Ala178Val
2851746	A	G	intergenic_region	vapC17_Rv2527-mrr_Rv2528c
2854864	G	A	missense_variant	vapB39_Rv2530A	p.Ala15Val
2855422	A	G	missense_variant	adi_Rv2531c	p.Ile787Thr
2871717	C	T	missense_variant	aroE_Rv2552c	p.Arg100Gln
2875808	C	G	missense_variant	alaS_Rv2555c	p.Lys226Asn
2886400	G	A	missense_variant	Rv2566_Rv2566	p.Gly10Ser
2886640	C	G	missense_variant	Rv2566_Rv2566	p.Leu90Val
2887964	C	T	missense_variant	Rv2566_Rv2566	p.Ala531Val
2891366	G	A	synonymous_variant	Rv2567_Rv2567	p.Ala524Ala
2892917	G	A	synonymous_variant	Rv2568c_Rv2568c	p.Leu185Leu
2894322	G	C	missense_variant	Rv2569c_Rv2569c	p.Asp29Glu
2894458	C	T	intergenic_region	Rv2569c_Rv2569c-Rv2570_Rv2570
2896260	G	A	missense_variant	aspS_Rv2572c	p.Ala515Val
2899745	C	T	missense_variant	Rv2575_Rv2575	p.Thr136Met
2900967	G	A	missense_variant	Rv2577_Rv2577	p.Gly17Glu
2904550	G	A	intergenic_region	dhaA_Rv2579-hisS_Rv2580c
2904864	A	G	missense_variant	hisS_Rv2580c	p.Met410Thr
2912815	C	T	synonymous_variant	secF_Rv2586c	p.Gly399Gly
2913087	C	T	missense_variant	secF_Rv2586c	p.Ala309Thr
2927864	G	A	missense_variant	Rv2599_Rv2599	p.Gly130Ser
2939177	A	G	synonymous_variant	Rv2611c_Rv2611c	p.Tyr262Tyr
2945044	C	T	intergenic_region	PE_PGRS45_Rv2615c-Rv2616_Rv2616
2945167	G	T	intergenic_region	PE_PGRS45_Rv2615c-Rv2616_Rv2616
2949646	G	A	synonymous_variant	TB31.7_Rv2623	p.Pro18Pro
2954318	G	A	missense_variant	Rv2627c_Rv2627c	p.Thr144Met
2966292	G	A	synonymous_variant	cadI_Rv2641	p.Leu118Leu
2968321	A	G	missense_variant	arsC_Rv2643	p.Asp471Gly
2968468	G	C	intergenic_region	arsC_Rv2643-Rv2644c_Rv2644c
2981923	C	T	missense_variant	Rv2663_Rv2663	p.Ala24Val
2984105	G	A	missense_variant	clpC2_Rv2667	p.Met70Ile
2985602	G	A	missense_variant	Rv2669_Rv2669	p.Gly107Asp
2985613	G	A	missense_variant	Rv2669_Rv2669	p.Val111Met
2991694	C	G	synonymous_variant	Rv2675c_Rv2675c	p.Ser81Ser
3011566	G	T	missense_variant	Rv2694c_Rv2694c	p.Arg68Ser
3011903	G	A	intergenic_region	Rv2694c_Rv2694c-Rv2695_Rv2695
3012323	C	A	synonymous_variant	Rv2695_Rv2695	p.Val136Val
3014016	C	T	synonymous_variant	dut_Rv2697c	p.Leu44Leu
3016608	T	G	missense_variant	suhB_Rv2701c	p.Asp43Ala
3020398	C	T	synonymous_variant	Rv2706c_Rv2706c	p.Ala20Ala
3022369	G	T	intergenic_region	Rv2709_Rv2709-sigB_Rv2710
3025785	C	T	synonymous_variant	sthA_Rv2713	p.Gly115Gly
3029177	C	T	synonymous_variant	Rv2716_Rv2716	p.Ala2Ala
3029360	C	T	synonymous_variant	Rv2716_Rv2716	p.Thr63Thr
3030558	A	C	missense_variant	nrdR_Rv2718c	p.Leu107Arg
3037234	G	A	missense_variant	fadE20_Rv2724c	p.Arg20Cys
3039842	A	T	missense_variant	miaA_Rv2727c	p.Trp310Arg
3043960	C	G	missense_variant	Rv2731_Rv2731	p.Ala312Gly
3044292	A	G	missense_variant	Rv2731_Rv2731	p.Lys423Glu
3044589	G	A	missense_variant	Rv2732c_Rv2732c	p.Pro134Leu
3049728	T	G	missense_variant	recA_Rv2737c	p.Gln566Pro
3056078	C	T	missense_variant	Rv2742c_Rv2742c	p.Val91Ile
3057309	G	A	missense_variant	35kd_ag_Rv2744c	p.Pro252Leu
3057375	C	T	missense_variant	35kd_ag_Rv2744c	p.Arg230Gln
3068642	T	G	missense_variant	hsdM_Rv2756c	p.Glu481Ala
3068710	C	A	missense_variant	hsdM_Rv2756c	p.Lys458Asn
3085752	G	A	synonymous_variant	Rv2778c_Rv2778c	p.Arg144Arg
3086728	C	T	missense_variant	Rv2779c_Rv2779c	p.Met9Ile
3087597	C	T	missense_variant	ald_Rv2780	p.Pro260Ser
3094955	G	A	intergenic_region	ribF_Rv2786c-Rv2787_Rv2787
3103497	C	A	missense_variant	pptT_Rv2794c	p.Trp148Cys
3119277	G	C	intergenic_region	Rv2813_Rv2813-Rv2816c_Rv2816c
3123291	C	T	intergenic_region	Rv2813_Rv2813-Rv2816c_Rv2816c
3125180	C	G	missense_variant	Rv2818c_Rv2818c	p.Arg322Pro
3125235	G	A	stop_gained	Rv2818c_Rv2818c	p.Gln304*
3127466	T	G	synonymous_variant	Rv2820c_Rv2820c	p.Arg269Arg
3134839	G	A	synonymous_variant	Rv2827c_Rv2827c	p.Arg215Arg
3137026	A	C	missense_variant	vapB22_Rv2830c	p.Ser67Ala
3139397	G	A	missense_variant	ugpB_Rv2833c	p.Ala363Val
3141897	A	C	missense_variant	ugpA_Rv2835c	p.Leu109Trp
3146953	T	C	synonymous_variant	infB_Rv2839c	p.Glu307Glu
3147243	G	A	missense_variant	infB_Rv2839c	p.Pro211Ser
3148174	A	G	missense_variant	Rv2840c_Rv2840c	p.Tyr29His
3148268	G	C	intergenic_region	Rv2840c_Rv2840c-nusA_Rv2841c
3148356	G	A	intergenic_region	Rv2840c_Rv2840c-nusA_Rv2841c
3149678	C	T	missense_variant	Rv2842c_Rv2842c	p.Arg100His
3152837	C	G	synonymous_variant	proS_Rv2845c	p.Ala38Ala
3155164	G	A	synonymous_variant	cysG_Rv2847c	p.Ser236Ser
3172564	G	T	missense_variant	glnA4_Rv2860c	p.Thr146Asn
3173645	C	G	missense_variant	mapB_Rv2861c	p.Gly125Arg
3174748	T	C	start_lost	vapB23_Rv2862A	p.Ile1?
3180535	A	C	intergenic_region	gcpE_Rv2868c-rip_Rv2869c
3183801	G	C	synonymous_variant	vapC43_Rv2872	p.Pro140Pro
3187539	C	T	synonymous_variant	mpt70_Rv2875	p.Val170Val
3187792	T	C	missense_variant	Rv2876_Rv2876	p.Trp44Arg
3193022	T	C	missense_variant	pyrH_Rv2883c	p.Gln46Arg
3202515	G	A	synonymous_variant	Rv2893_Rv2893	p.Ala32Ala
3213255	C	T	synonymous_variant	lepB_Rv2903c	p.Lys200Lys
3226497	C	T	synonymous_variant	Rv2917_Rv2917	p.Val45Val
3226498	C	T	missense_variant	Rv2917_Rv2917	p.Arg46Cys
3227294	C	T	missense_variant	Rv2917_Rv2917	p.Thr311Met
3227382	C	T	synonymous_variant	Rv2917_Rv2917	p.Arg340Arg
3236716	A	C	missense_variant	smc_Rv2922c	p.Leu364Arg
3243312	C	G	intergenic_region	Rv2929_Rv2929-fadD26_Rv2930
3244091	C	A	missense_variant	fadD26_Rv2930	p.Ala132Glu
3277599	G	C	missense_variant	mas_Rv2940c	p.Ala1706Gly
3281634	G	A	missense_variant	mas_Rv2940c	p.Ala361Val
3283592	G	C	synonymous_variant	fadD28_Rv2941	p.Gly86Gly
3286107	C	A	synonymous_variant	mmpL7_Rv2942	p.Val346Val
3286566	C	T	synonymous_variant	mmpL7_Rv2942	p.Ala499Ala
3288419	T	C	intergenic_region	mmpL7_Rv2942-Rv2943_Rv2943
3311421	A	G	missense_variant	Rv2958c_Rv2958c	p.Cys194Arg
3317403	T	C	missense_variant	purU_Rv2964	p.Val292Ala
3317795	G	C	intergenic_region	purU_Rv2964-kdtB_Rv2965c
3318011	A	C	intergenic_region	purU_Rv2964-kdtB_Rv2965c
3337958	G	T	intergenic_region	ddlA_Rv2981c-gpdA2_Rv2982c
3345047	G	T	missense_variant	leuC_Rv2988c	p.Asp343Glu
3346980	C	T	missense_variant	Rv2990c_Rv2990c	p.Gly247Glu
3348258	G	A	missense_variant	Rv2991_Rv2991	p.Ala93Thr
3352919	A	G	missense_variant	leuB_Rv2995c	p.Phe184Leu
3353082	G	C	synonymous_variant	leuB_Rv2995c	p.Thr129Thr
3356517	T	C	synonymous_variant	Rv2997_Rv2997	p.Pro473Pro
3363185	A	T	intergenic_region	ilvB1_Rv3003c-cfp6_Rv3004
3383287	T	C	missense_variant	trmU_Rv3024c	p.Lys201Arg
3387897	C	T	synonymous_variant	fixB_Rv3028c	p.Pro45Pro
3389840	C	A	missense_variant	Rv3030_Rv3030	p.Thr247Asn
3393311	C	T	intergenic_region	Rv3032A_Rv3032A-Rv3033_Rv3033
3395847	G	T	missense_variant	Rv3035_Rv3035	p.Val157Phe
3400476	C	A	missense_variant	Rv3040c_Rv3040c	p.Ala195Ser
3420442	C	T	synonymous_variant	cyp136_Rv3059	p.Tyr317Tyr
3425523	T	C	intergenic_region	fadE22_Rv3061c-ligB_Rv3062
3425952	C	A	synonymous_variant	ligB_Rv3062	p.Gly123Gly
3428768	C	T	missense_variant	cstA_Rv3063	p.Ala509Val
3429605	G	A	intergenic_region	cstA_Rv3063-Rv3064c_Rv3064c
3438386	G	A	synonymous_variant	Rv3075c_Rv3075c	p.Ile196Ile
3451473	T	C	missense_variant	Rv3085_Rv3085	p.Val185Ala
3453613	C	T	missense_variant	Rv3087_Rv3087	p.Pro230Leu
3453629	C	G	synonymous_variant	Rv3087_Rv3087	p.Arg235Arg
3457303	G	A	intergenic_region	fadD13_Rv3089-Rv3090_Rv3090
3463724	C	A	synonymous_variant	Rv3094c_Rv3094c	p.Ala56Ala
3477201	C	T	missense_variant	Rv3108_Rv3108	p.His48Tyr
3479798	G	A	synonymous_variant	moaD1_Rv3112	p.Gly33Gly
3487820	G	C	intergenic_region	cyp141_Rv3121-Rv3122_Rv3122
3488556	G	T	missense_variant	Rv3122_Rv3122	p.Arg156Ser
3488687	G	A	missense_variant	Rv3123_Rv3123	p.Arg40Gln
3488812	C	T	synonymous_variant	Rv3123_Rv3123	p.Leu82Leu
3489340	C	G	intergenic_region	Rv3123_Rv3123-moaR1_Rv3124
3490003	G	A	synonymous_variant	moaR1_Rv3124	p.Thr166Thr
3493823	A	G	intragenic_variant	Rv3128c_Rv3128c	n.3493823A>G
3494252	C	T	intergenic_region	Rv3128c_Rv3128c-Rv3129_Rv3129
3508970	A	G	synonymous_variant	fadB4_Rv3141	p.Glu292Glu
3512319	G	A	synonymous_variant	nuoB_Rv3146	p.Ala81Ala
3518569	C	T	synonymous_variant	nuoG_Rv3151	p.Arg608Arg
3525058	C	A	missense_variant	nuoM_Rv3157	p.Asp309Glu
3526131	C	T	synonymous_variant	nuoN_Rv3158	p.Thr114Thr
3542163	T	C	missense_variant	Rv3174_Rv3174	p.Val9Ala
3542317	C	T	synonymous_variant	Rv3174_Rv3174	p.Asp60Asp
3543329	G	A	missense_variant	Rv3175_Rv3175	p.Arg157His
3544978	G	A	missense_variant	mesT_Rv3176c	p.Ala108Val
3546678	G	A	missense_variant	Rv3178_Rv3178	p.Ala81Thr
3554217	C	T	intergenic_region	Rv3183_Rv3183-Rv3188_Rv3188
3554298	A	G	initiator_codon_variant	Rv3188_Rv3188	p.Met1?
3564897	G	A	missense_variant	Rv3195_Rv3195	p.Met178Ile
3568004	C	A	synonymous_variant	Rv3197_Rv3197	p.Arg327Arg
3570843	G	A	synonymous_variant	uvrD2_Rv3198c	p.Ser123Ser
3571742	C	G	missense_variant	nudC_Rv3199c	p.Ala268Pro
3586551	C	A	missense_variant	Rv3209_Rv3209	p.Pro93Gln
3591488	G	A	missense_variant	Rv3213c_Rv3213c	p.Thr2Ile
3594756	G	A	missense_variant	Rv3218_Rv3218	p.Ala97Thr
3596407	C	T	synonymous_variant	Rv3220c_Rv3220c	p.Val376Val
3597581	C	A	missense_variant	TB7.3_Rv3221c	p.Gln62His
3599099	C	A	missense_variant	sigH_Rv3223c	p.Glu151Asp
3601127	C	T	synonymous_variant	Rv3225c_Rv3225c	p.Leu438Leu
3603178	G	A	missense_variant	Rv3226c_Rv3226c	p.His49Tyr
3611488	G	C	synonymous_variant	Rv3235_Rv3235	p.Gly63Gly
3612143	C	T	missense_variant	kefB_Rv3236c	p.Arg325His
3616550	G	A	synonymous_variant	Rv3239c_Rv3239c	p.Leu352Leu
3617228	C	G	missense_variant	Rv3239c_Rv3239c	p.Gly126Arg
3622618	C	G	missense_variant	Rv3243c_Rv3243c	p.Leu158Phe
3624350	C	A	synonymous_variant	lpqB_Rv3244c	p.Ala187Ala
3631289	C	T	missense_variant	alkB_Rv3252c	p.Ala234Thr
3635117	A	G	missense_variant	manA_Rv3255c	p.Val384Ala
3656743	G	A	missense_variant	Rv3273_Rv3273	p.Val703Ile
3659895	C	T	synonymous_variant	purK_Rv3276c	p.Pro10Pro
3661382	C	T	missense_variant	birA_Rv3279c	p.Asp211Asn
3664652	C	A	missense_variant	Rv3282_Rv3282	p.Thr145Lys
3673210	G	T	missense_variant	Rv3292_Rv3292	p.Gly295Cys
3681349	C	A	synonymous_variant	nei_Rv3297	p.Thr10Thr
3688648	G	A	synonymous_variant	glpD2_Rv3302c	p.Arg265Arg
3693548	C	T	missense_variant	amiB1_Rv3306c	p.Ala148Thr
3694929	C	T	synonymous_variant	pmmB_Rv3308	p.Cys22Cys
3702543	G	A	missense_variant	deoA_Rv3314c	p.Arg309Trp
3703353	C	T	missense_variant	deoA_Rv3314c	p.Ala39Thr
3705098	G	A	synonymous_variant	sdhA_Rv3318	p.Val33Val
3706343	C	T	synonymous_variant	sdhA_Rv3318	p.Asn448Asn
3723248	G	A	synonymous_variant	trpS_Rv3336c	p.Thr128Thr
3726651	G	T	synonymous_variant	metC_Rv3340	p.Leu175Leu
3728658	T	C	missense_variant	Rv3342_Rv3342	p.Phe12Ser
3728934	T	C	missense_variant	Rv3342_Rv3342	p.Leu104Ser
3767368	A	C	missense_variant	Rv3351c_Rv3351c	p.Val258Gly
3772107	T	C	missense_variant	Rv3359_Rv3359	p.Ile255Thr
3773483	A	G	missense_variant	Rv3361c_Rv3361c	p.Phe29Leu
3775639	G	T	synonymous_variant	Rv3365c_Rv3365c	p.Gly621Gly
3776265	G	T	synonymous_variant	Rv3365c_Rv3365c	p.Arg413Arg
3780675	G	A	missense_variant	Rv3368c_Rv3368c	p.Thr102Ile
3789077	C	T	missense_variant	amiD_Rv3375	p.Pro153Ser
3792262	C	A	missense_variant	Rv3377c_Rv3377c	p.Gly31Val
3794813	T	A	stop_gained	dxs2_Rv3379c	p.Lys19*
3794815	C	A	missense_variant	dxs2_Rv3379c	p.Gly18Val
3797129	C	A	synonymous_variant	Rv3382c_Rv3382c	p.Ala103Ala
3804900	A	G	synonymous_variant	lpqD_Rv3390	p.Thr12Thr
3811327	C	T	missense_variant	Rv3395c_Rv3395c	p.Val104Met
3812620	G	A	missense_variant	guaA_Rv3396c	p.Arg487Trp
3816768	T	C	missense_variant	Rv3399_Rv3399	p.Phe214Leu
3820839	G	C	stop_gained	Rv3402c_Rv3402c	p.Tyr351*
3823494	C	A	missense_variant	Rv3403c_Rv3403c	p.Ala124Ser
3827258	G	A	synonymous_variant	choD_Rv3409c	p.His490His
3829664	G	A	missense_variant	guaB3_Rv3410c	p.His83Tyr
3834623	G	A	intergenic_region	Rv3415c_Rv3415c-whiB3_Rv3416
3841360	T	C	missense_variant	alr_Rv3423c	p.Thr21Ala
3841662	T	C	intergenic_region	alr_Rv3423c-Rv3424c_Rv3424c
3841663	C	T	intergenic_region	alr_Rv3423c-Rv3424c_Rv3424c
3851887	A	C	missense_variant	Rv3433c_Rv3433c	p.Ser443Ala
3862148	G	A	synonymous_variant	rplM_Rv3443c	p.Pro81Pro
3870225	C	T	synonymous_variant	mycP4_Rv3449	p.Ile158Ile
3872797	A	G	missense_variant	cut3_Rv3451	p.Ile61Val
3874726	C	A	intragenic_variant	Rv3453_Rv3453	n.3874726C>A
3879288	C	A	missense_variant	rpsK_Rv3459c	p.Lys135Asn
3882094	A	C	synonymous_variant	rmlB_Rv3464	p.Ala86Ala
3883278	A	G	missense_variant	rmlC_Rv3465	p.Thr149Ala
3887907	C	A	missense_variant	ilvB2_Rv3470c	p.Arg299Leu
3892325	C	G	intergenic_region	bpoA_Rv3473c-kgtP_Rv3476c
3893290	G	A	intragenic_variant	kgtP_Rv3476c	n.3893290G>A
3898522	G	A	synonymous_variant	Rv3479_Rv3479	p.Ser901Ser
3902446	A	G	missense_variant	Rv3483c_Rv3483c	p.Cys123Arg
3910315	G	A	synonymous_variant	Rv3491_Rv3491	p.Thr142Thr
3918067	T	C	synonymous_variant	mce4A_Rv3499c	p.Leu378Leu
3919230	A	G	missense_variant	yrbE4B_Rv3500c	p.Leu278Pro
3919384	G	A	synonymous_variant	yrbE4B_Rv3500c	p.Leu227Leu
3919439	G	A	synonymous_variant	yrbE4B_Rv3500c	p.Pro208Pro
3939062	G	C	missense_variant	Rv3510c_Rv3510c	p.Leu66Val
3954899	G	A	missense_variant	cyp142_Rv3518c	p.Ser208Phe
3955404	G	A	synonymous_variant	cyp142_Rv3518c	p.Leu40Leu
3957550	C	T	synonymous_variant	Rv3521_Rv3521	p.Thr10Thr
3964962	A	C	stop_gained	Rv3528c_Rv3528c	p.Tyr77*
3965407	A	G	intergenic_region	Rv3528c_Rv3528c-Rv3529c_Rv3529c
3968375	G	C	synonymous_variant	Rv3531c_Rv3531c	p.Ser190Ser
3968618	G	A	synonymous_variant	Rv3531c_Rv3531c	p.Thr109Thr
3980437	A	C	missense_variant	ltp2_Rv3540c	p.Ser75Ala
3981329	G	A	missense_variant	Rv3542c_Rv3542c	p.His218Tyr
3991476	G	T	missense_variant	Rv3552_Rv3552	p.Ala236Ser
3995060	C	A	missense_variant	Rv3555c_Rv3555c	p.Val214Phe
3999774	G	A	missense_variant	Rv3559c_Rv3559c	p.Ala221Val
4001813	G	A	synonymous_variant	fadD3_Rv3561	p.Val59Val
4002847	C	A	missense_variant	fadD3_Rv3561	p.Thr404Asn
4004907	A	T	missense_variant	fadE32_Rv3563	p.Glu206Val
4005025	G	A	synonymous_variant	fadE32_Rv3563	p.Leu245Leu
4007432	C	T	missense_variant	nat_Rv3566c	p.Glu251Lys
4009210	T	C	missense_variant	hsaB_Rv3567c	p.Thr25Ala
4021489	T	G	missense_variant	Rv3579c_Rv3579c	p.Glu302Ala
4021757	G	T	synonymous_variant	Rv3579c_Rv3579c	p.Arg213Arg
4031202	C	A	missense_variant	mutY_Rv3589	p.Ala237Asp
4035242	C	A	missense_variant	lpqF_Rv3593	p.Phe297Leu
4043024	C	T	intergenic_region	lysS_Rv3598c-Rv3600c_Rv3600c	n.4043024C>T
4046218	G	A	intergenic_region	Rv3603c_Rv3603c-Rv3604c_Rv3604c
4051853	A	G	missense_variant	ftsH_Rv3610c	p.Val344Ala
4056013	G	A	synonymous_variant	espA_Rv3616c	p.Tyr121Tyr
4056481	T	G	intergenic_region	espA_Rv3616c-ephA_Rv3617
4064918	C	T	missense_variant	Rv3626c_Rv3626c	p.Gly329Asp
4067044	G	A	missense_variant	Rv3627c_Rv3627c	p.Ala81Val
4069598	T	C	missense_variant	Rv3630_Rv3630	p.Ser142Pro
4072244	T	C	missense_variant	Rv3633_Rv3633	p.Cys152Arg
4074919	C	T	missense_variant	Rv3635_Rv3635	p.Pro429Leu
4083182	G	A	missense_variant	Rv3645_Rv3645	p.Ala126Thr
4084010	G	A	missense_variant	Rv3645_Rv3645	p.Gly402Ser
4086697	G	T	synonymous_variant	topA_Rv3646c	p.Ala187Ala
4087670	C	T	synonymous_variant	Rv3647c_Rv3647c	p.Val173Val
4090238	C	T	synonymous_variant	Rv3649_Rv3649	p.Gly486Gly
4090577	T	C	synonymous_variant	Rv3649_Rv3649	p.Thr599Thr
4098514	T	C	missense_variant	Rv3660c_Rv3660c	p.Asp212Gly
4099060	G	A	missense_variant	Rv3660c_Rv3660c	p.Pro30Leu
4101936	C	T	missense_variant	Rv3662c_Rv3662c	p.Ala34Thr
4106075	C	T	missense_variant	dppA_Rv3666c	p.Arg337His
4110626	C	T	intergenic_region	Rv3668c_Rv3668c-Rv3669_Rv3669
4112641	A	G	missense_variant	Rv3671c_Rv3671c	p.Val292Ala
4118203	G	A	synonymous_variant	Rv3678c_Rv3678c	p.Gly104Gly
4123979	A	C	synonymous_variant	ponA2_Rv3682	p.Pro688Pro
4127009	C	A	intergenic_region	proY_Rvnt40-cyp137_Rv3685c
4128152	C	T	missense_variant	cyp137_Rv3685c	p.Val192Ile
4130604	G	A	missense_variant	Rv3689_Rv3689	p.Ser83Asn
4140143	C	T	missense_variant	vapC48_Rv3697c	p.Gly34Arg
4141285	C	T	missense_variant	Rv3698_Rv3698	p.Arg265Cys
4142848	A	G	missense_variant	egtE_Rv3700c	p.Val358Ala
4148162	C	A	missense_variant	gshA_Rv3704c	p.Ala9Ser
4158032	A	C	missense_variant	Rv3712_Rv3712	p.Lys351Thr
4172173	A	C	missense_variant	Rv3726_Rv3726	p.Arg251Ser
4173849	C	T	missense_variant	Rv3727_Rv3727	p.Arg299Cys
4180212	C	T	missense_variant	Rv3729_Rv3729	p.Pro643Leu
4183288	G	A	missense_variant	Rv3732_Rv3732	p.Gly119Ser
4183602	C	T	synonymous_variant	Rv3732_Rv3732	p.Ala223Ala
4186050	G	T	intergenic_region	tgs2_Rv3734c-Rv3735_Rv3735
4186864	C	T	synonymous_variant	Rv3736_Rv3736	p.Ile77Ile
4192341	G	A	synonymous_variant	Rv3741c_Rv3741c	p.Arg171Arg
4192677	G	A	synonymous_variant	Rv3741c_Rv3741c	p.Tyr59Tyr
4193449	C	G	missense_variant	ctpJ_Rv3743c	p.Gly642Ala
4193641	A	G	missense_variant	ctpJ_Rv3743c	p.Val578Ala
4195182	G	A	synonymous_variant	ctpJ_Rv3743c	p.Cys64Cys
4195897	G	A	synonymous_variant	Rv3745c_Rv3745c	p.Leu68Leu
4197555	G	A	missense_variant	Rv3748_Rv3748	p.Gly107Asp
4201352	G	A	synonymous_variant	Rv3755c_Rv3755c	p.Thr179Thr
4211700	G	A	missense_variant	tcrX_Rv3765c	p.Arg29Trp
4212174	T	C	intergenic_region	tcrX_Rv3765c-Rv3766_Rv3766
4215001	C	A	intergenic_region	Rv3769_Rv3769-Rv3770c_Rv3770c
4219820	G	C	missense_variant	lipE_Rv3775	p.Ala46Pro
4220427	C	T	missense_variant	lipE_Rv3775	p.Pro248Leu
4225401	C	T	synonymous_variant	Rv3779_Rv3779	p.Thr139Thr
4228997	C	T	synonymous_variant	glfT1_Rv3782	p.Cys217Cys
4233634	G	A	synonymous_variant	Rv3787c_Rv3787c	p.Asn301Asn
4236150	C	T	synonymous_variant	dprE1_Rv3790	p.Gly124Gly
4236891	C	A	synonymous_variant	dprE1_Rv3790	p.Pro371Pro
4237017	G	A	synonymous_variant	dprE1_Rv3790	p.Arg413Arg
4241843	C	A	missense_variant	embC_Rv3793	p.Leu661Ile
4243570	C	G	missense_variant	embA_Rv3794	p.Thr113Arg
4244220	C	T	synonymous_variant	embA_Rv3794	p.Leu330Leu
4244379	C	T	missense_variant	embA_Rv3794	p.Pro383Ser
4246864	C	T	synonymous_variant	embB_Rv3795	p.Val117Val
4255177	G	T	missense_variant	accD4_Rv3799c	p.Pro258Thr
4255681	G	T	missense_variant	accD4_Rv3799c	p.Pro90Thr
4259579	G	C	missense_variant	pks13_Rv3800c	p.Ala523Gly
4264174	T	C	synonymous_variant	clp6_Rv3802c	p.Arg64Arg
4266226	T	C	missense_variant	fbpA_Rv3804c	p.Thr145Ala
4269351	G	A	synonymous_variant	ubiA_Rv3806c	p.Ala161Ala
4269522	G	A	synonymous_variant	ubiA_Rv3806c	p.Thr104Thr
4270171	G	T	missense_variant	Rv3807c_Rv3807c	p.Ala56Glu
4271498	A	G	missense_variant	glfT2_Rv3808c	p.Leu261Pro
4272211	C	T	synonymous_variant	glfT2_Rv3808c	p.Val23Val
4287028	A	C	missense_variant	Rv3822_Rv3822	p.Asn103Thr
4289216	C	T	missense_variant	mmpL8_Rv3823c	p.Gly772Ser
4290315	G	A	synonymous_variant	mmpL8_Rv3823c	p.Ala405Ala
4292095	C	A	synonymous_variant	papA1_Rv3824c	p.Ala360Ala
4294320	C	G	synonymous_variant	pks2_Rv3825c	p.Pro1762Pro
4303554	G	T	synonymous_variant	Rv3829c_Rv3829c	p.Gly485Gly
4303675	A	G	missense_variant	Rv3829c_Rv3829c	p.Leu445Pro
4308991	G	A	intergenic_region	serS_Rv3834c-Rv3835_Rv3835
4314039	C	T	intergenic_region	Rv3840_Rv3840-bfrB_Rv3841
4316322	C	T	missense_variant	Rv3843c_Rv3843c	p.Arg92His
4320299	G	A	intergenic_region	Rv3845_Rv3845-sodA_Rv3846
4326465	T	C	missense_variant	ethA_Rv3854c	p.Ile337Val
4330238	C	T	missense_variant	gltD_Rv3858c	p.Arg423His
4333284	T	C	missense_variant	gltB_Rv3859c	p.Asn933Ser
4336335	G	A	intergenic_region	gltB_Rv3859c-Rv3860_Rv3860
4339220	G	A	synonymous_variant	Rv3863_Rv3863	p.Thr124Thr
4339880	C	T	synonymous_variant	Rv3863_Rv3863	p.Ala344Ala
4346666	C	T	synonymous_variant	eccCa1_Rv3870	p.Thr62Thr
4346843	C	A	synonymous_variant	eccCa1_Rv3870	p.Thr121Thr
4347419	T	C	synonymous_variant	eccCa1_Rv3870	p.Leu313Leu
4347533	C	A	synonymous_variant	eccCa1_Rv3870	p.Ala351Ala
4348765	G	A	intergenic_region	eccCa1_Rv3870-eccCb1_Rv3871
4357421	G	A	synonymous_variant	espJ_Rv3878	p.Gly243Gly
4358866	G	A	missense_variant	espK_Rv3879c	p.Pro306Leu
4359202	G	A	missense_variant	espK_Rv3879c	p.Ser194Phe
4359356	T	A	missense_variant	espK_Rv3879c	p.Thr143Ser
4362384	C	G	missense_variant	eccE1_Rv3882c	p.Gly346Ala
4364323	G	A	synonymous_variant	mycP1_Rv3883c	p.Asp145Asp
4365212	T	C	missense_variant	eccA2_Rv3884c	p.Asn543Asp
4370641	G	T	synonymous_variant	eccD2_Rv3887c	p.Thr348Thr
4372275	C	T	synonymous_variant	Rv3888c_Rv3888c	p.Gly144Gly
4378608	G	A	synonymous_variant	eccC2_Rv3894c	p.Tyr615Tyr
4382296	T	C	missense_variant	Rv3896c_Rv3896c	p.Ile186Val
4386142	G	A	missense_variant	Rv3900c_Rv3900c	p.Ser56Leu
4386257	G	C	missense_variant	Rv3900c_Rv3900c	p.Pro18Ala
4386625	C	T	missense_variant	Rv3901c_Rv3901c	p.Val64Met
4393838	C	T	synonymous_variant	mutT4_Rv3908	p.Leu130Leu
4398223	C	T	missense_variant	Rv3910_Rv3910	p.Arg543Trp
4401897	A	G	missense_variant	trxB2_Rv3913	p.Asp57Gly
4402014	T	C	missense_variant	trxB2_Rv3913	p.Val96Ala
4408034	C	T	missense_variant	gid_Rv3919c	p.Glu57Lys
4408570	G	A	missense_variant	Rv3920c_Rv3920c	p.Arg110Trp
