# Supplementary material for: Reference set of Mycobacterium tuberculosis clinical strains: A tool for research and product development
Source: PLoS One. 2019 Mar 25;14(3):e0214088. doi: 10.1371/journal.pone.0214088 (PMC6433267; doi:10.1371/journal.pone.0214088)
Supplement: S1 Table — (ZIP) [file pone.0214088.s001.zip › homo_snps/N3913.snps.tsv]

Position	REF	MUT	FUNCTION	GENE_NAME/Rv_NAME	AA_CHANGE
1960	G	C	intergenic_region	dnaA_Rv0001-dnaN_Rv0002
8876	C	T	synonymous_variant	gyrA_Rv0006	p.Tyr525Tyr
11604	A	G	intergenic_region	alaT_Rvnt02-Rv0008c_Rv0008c
11924	G	A	missense_variant	Rv0008c_Rv0008c	p.Pro130Ser
13445	C	T	synonymous_variant	Rv0010c_Rv0010c	p.Val38Val
13460	G	A	synonymous_variant	Rv0010c_Rv0010c	p.Asp33Asp
13563	T	C	intergenic_region	Rv0010c_Rv0010c-Rv0011c_Rv0011c
14806	T	C	synonymous_variant	Rv0012_Rv0012	p.Leu240Leu
15735	C	T	missense_variant	pknB_Rv0014c	p.Arg579His
19077	C	T	synonymous_variant	pbpA_Rv0016c	p.Gln386Gln
22303	C	G	synonymous_variant	pstP_Rv0018c	p.Arg293Arg
25223	C	G	missense_variant	fhaA_Rv0020c	p.Leu74Phe
27469	G	A	intergenic_region	whiB5_Rv0022c-Rv0023_Rv0023
32767	T	C	synonymous_variant	Rv0029_Rv0029	p.Cys237Cys
33830	A	C	intergenic_region	Rv0030_Rv0030-bioF2_Rv0032
37927	G	A	missense_variant	fadD34_Rv0035	p.Met223Ile
39699	T	G	missense_variant	Rv0036c_Rv0036c	p.Gln44Pro
42401	G	A	intergenic_region	Rv0039c_Rv0039c-mtc28_Rv0040c
43945	G	A	synonymous_variant	leuS_Rv0041	p.Val128Val
47371	G	C	missense_variant	Rv0043c_Rv0043c	p.Pro244Ala
48410	G	A	synonymous_variant	Rv0044c_Rv0044c	p.Thr206Thr
49139	A	C	synonymous_variant	Rv0045c_Rv0045c	p.Arg267Arg
49405	G	T	missense_variant	Rv0045c_Rv0045c	p.Gln179Lys
57731	C	T	stop_gained	Rv0052_Rv0052	p.Arg108*
63049	G	A	intergenic_region	dnaB_Rv0058-Rv0059_Rv0059
66827	C	T	intergenic_region	celA1_Rv0062-Rv0063_Rv0063
69603	C	A	missense_variant	Rv0064_Rv0064	p.Asn328Lys
72545	T	G	missense_variant	icd2_Rv0066c	p.Glu656Ala
73456	G	A	synonymous_variant	icd2_Rv0066c	p.Asp352Asp
77870	C	A	missense_variant	glyA2_Rv0070c	p.Ala343Ser
78929	G	C	intergenic_region	glyA2_Rv0070c-Rv0071_Rv0071
80147	G	A	missense_variant	Rv0071_Rv0071	p.Arg221His
80705	G	A	missense_variant	Rv0072_Rv0072	p.Gly28Arg
81160	G	T	missense_variant	Rv0072_Rv0072	p.Glu179Asp
89200	T	G	missense_variant	Rv0080_Rv0080	p.Val60Gly
90613	A	G	missense_variant	Rv0083_Rv0083	p.Ile72Val
97696	C	T	intergenic_region	Rv0088_Rv0088-Rv0089_Rv0089
100122	A	G	missense_variant	mtn_Rv0091	p.Thr147Ala
101706	C	T	missense_variant	ctpA_Rv0092	p.Ala375Val
102188	C	T	missense_variant	ctpA_Rv0092	p.Arg536Cys
103600	G	A	missense_variant	Rv0093c_Rv0093c	p.Arg22Cys
110366	C	A	synonymous_variant	nrp_Rv0101	p.Thr122Thr
111135	C	T	missense_variant	nrp_Rv0101	p.Arg379Cys
111513	C	T	missense_variant	nrp_Rv0101	p.Leu505Phe
112336	G	A	missense_variant	nrp_Rv0101	p.Gly779Asp
123065	G	A	missense_variant	Rv0104_Rv0104	p.Gly250Asp
129295	C	A	missense_variant	ctpI_Rv0107c	p.Arg416Leu
131171	G	A	intergenic_region	Rv0108c_Rv0108c-PE_PGRS1_Rv0109
131262	G	T	intergenic_region	Rv0108c_Rv0108c-PE_PGRS1_Rv0109
134002	T	G	missense_variant	Rv0111_Rv0111	p.Val18Gly
137163	A	T	missense_variant	gca_Rv0112	p.Gln292Leu
138083	T	C	missense_variant	gmhB_Rv0114	p.Leu48Pro
140935	C	T	missense_variant	ldtA_Rv0116c	p.Val30Ile
142799	G	A	missense_variant	oxcA_Rv0118c	p.Arg360Cys
151092	G	A	intergenic_region	PE_PGRS2_Rv0124-pepA_Rv0125
151168	C	G	synonymous_variant	pepA_Rv0125	p.Arg7Arg
159817	G	A	synonymous_variant	fgd2_Rv0132c	p.Ile322Ile
160543	C	T	synonymous_variant	fgd2_Rv0132c	p.Gln80Gln
163333	G	A	intergenic_region	Rv0135c_Rv0135c-cyp138_Rv0136
163950	C	T	synonymous_variant	cyp138_Rv0136	p.Arg195Arg
165127	C	T	missense_variant	msrA_Rv0137c	p.Arg45His
167150	T	C	missense_variant	Rv0140_Rv0140	p.Tyr81His
167152	C	T	synonymous_variant	Rv0140_Rv0140	p.Tyr81Tyr
168945	A	G	missense_variant	Rv0143c_Rv0143c	p.Ile413Thr
173460	C	T	missense_variant	Rv0147_Rv0147	p.Arg75Cys
173914	A	G	missense_variant	Rv0147_Rv0147	p.Asp226Gly
174058	A	G	missense_variant	Rv0147_Rv0147	p.Lys274Arg
184321	A	G	missense_variant	pntAa_Rv0155	p.Thr234Ala
184638	G	A	synonymous_variant	pntAa_Rv0155	p.Leu339Leu
202710	G	A	missense_variant	mce1D_Rv0172	p.Glu79Lys
204504	C	G	missense_variant	lprK_Rv0173	p.Ala147Gly
205441	G	T	missense_variant	mce1F_Rv0174	p.Val71Phe
205771	C	T	stop_gained	mce1F_Rv0174	p.Gln181*
205773	A	C	missense_variant	mce1F_Rv0174	p.Gln181His
207592	G	A	synonymous_variant	Rv0176_Rv0176	p.Thr47Thr
211548	C	A	missense_variant	Rv0180c_Rv0180c	p.Val235Leu
212165	G	A	missense_variant	Rv0180c_Rv0180c	p.Pro29Leu
212731	T	G	missense_variant	Rv0181c_Rv0181c	p.Gln94Pro
217794	T	C	missense_variant	bglS_Rv0186	p.Val509Ala
223752	G	C	synonymous_variant	Rv0192_Rv0192	p.Gly63Gly
227697	A	G	missense_variant	Rv0194_Rv0194	p.Thr274Ala
232985	T	C	missense_variant	Rv0197_Rv0197	p.Val252Ala
237215	G	C	missense_variant	Rv0200_Rv0200	p.Ala4Pro
237762	C	T	missense_variant	Rv0200_Rv0200	p.Ala186Val
246359	C	T	synonymous_variant	mmpL3_Rv0206c	p.Leu320Leu
247732	T	G	missense_variant	Rv0207c_Rv0207c	p.Lys127Asn
250454	A	G	missense_variant	Rv0210_Rv0210	p.Lys112Arg
254676	C	A	missense_variant	Rv0213c_Rv0213c	p.Glu425Asp
255200	C	T	missense_variant	Rv0213c_Rv0213c	p.Val251Ile
255950	T	G	initiator_codon_variant	Rv0213c_Rv0213c	p.Met1?
265231	C	G	missense_variant	Rv0221_Rv0221	p.Arg389Gly
265399	G	A	missense_variant	Rv0221_Rv0221	p.Asp445Asn
269841	T	C	missense_variant	Rv0226c_Rv0226c	p.Gln575Arg
271357	C	A	missense_variant	Rv0226c_Rv0226c	p.Val70Phe
272740	T	C	missense_variant	Rv0227c_Rv0227c	p.Ile34Val
280519	C	T	missense_variant	gabD1_Rv0234c	p.Gly208Ser
283436	T	G	missense_variant	aftD_Rv0236c	p.Glu1139Ala
284051	T	G	missense_variant	aftD_Rv0236c	p.Lys934Thr
287163	C	T	intergenic_region	Rv0236A_Rv0236A-lpqI_Rv0237
288933	G	C	missense_variant	Rv0238_Rv0238	p.Arg169Pro
298713	G	A	synonymous_variant	Rv0247c_Rv0247c	p.Arg50Arg
301685	G	T	intergenic_region	Rv0249c_Rv0249c-Rv0250c_Rv0250c
302889	C	A	synonymous_variant	nirB_Rv0252	p.Arg8Arg
307534	C	G	missense_variant	cobQ1_Rv0255c	p.Ala109Pro
327181	G	T	synonymous_variant	fadE6_Rv0271c	p.Ala427Ala
331042	G	A	missense_variant	Rv0275c_Rv0275c	p.Ser206Phe
331588	A	G	missense_variant	Rv0275c_Rv0275c	p.Leu24Ser
343281	C	G	synonymous_variant	eccA3_Rv0282	p.Ala384Ala
344329	G	C	missense_variant	eccB3_Rv0283	p.Ser103Thr
345719	G	C	missense_variant	eccC3_Rv0284	p.Glu29Gln
347456	C	A	missense_variant	eccC3_Rv0284	p.Pro608Thr
349081	G	A	synonymous_variant	eccC3_Rv0284	p.Leu1149Leu
351503	A	G	intergenic_region	PPE4_Rv0286-esxG_Rv0287
353026	A	C	missense_variant	espG3_Rv0289	p.Gln293Pro
363206	C	T	intergenic_region	PE_PGRS5_Rv0297-Rv0298_Rv0298
379417	A	G	synonymous_variant	Rv0311_Rv0311	p.Leu82Leu
381053	C	T	synonymous_variant	Rv0312_Rv0312	p.Phe166Phe
386956	C	T	synonymous_variant	Rv0318c_Rv0318c	p.Pro48Pro
404496	G	A	missense_variant	Rv0338c_Rv0338c	p.Ser449Leu
412842	A	G	missense_variant	iniC_Rv0343	p.Asp29Gly
420243	G	A	missense_variant	dnaK_Rv0350	p.Ala137Thr
422745	C	T	synonymous_variant	dnaJ1_Rv0352	p.Gly98Gly
443264	C	T	missense_variant	Rv0365c_Rv0365c	p.Val312Met
452375	G	A	synonymous_variant	Rv0375c_Rv0375c	p.His260His
453561	T	C	missense_variant	Rv0376c_Rv0376c	p.His271Arg
454924	C	A	synonymous_variant	Rv0377_Rv0377	p.Ile168Ile
455557	G	A	intergenic_region	Rv0377_Rv0377-Rv0378_Rv0378
456189	C	A	synonymous_variant	secE2_Rv0379	p.Arg71Arg
482789	C	A	missense_variant	mmpL1_Rv0402c	p.Gly148Val
492739	C	T	synonymous_variant	pta_Rv0408	p.Ala318Ala
496284	G	T	missense_variant	pknG_Rv0410c	p.Thr344Asn
497126	G	A	synonymous_variant	pknG_Rv0410c	p.Thr63Thr
498932	G	T	missense_variant	Rv0412c_Rv0412c	p.Arg230Ser
502881	G	A	missense_variant	thiG_Rv0417	p.Met172Ile
517025	C	A	missense_variant	Rv0428c_Rv0428c	p.Arg260Leu
517411	G	A	synonymous_variant	Rv0428c_Rv0428c	p.Arg131Arg
526533	T	G	missense_variant	moeA2_Rv0438c	p.Glu276Asp
534342	C	A	missense_variant	sigK_Rv0445c	p.Ala19Ser
536722	C	T	missense_variant	Rv0448c_Rv0448c	p.Asp150Asn
539583	T	C	missense_variant	mmpL4_Rv0450c	p.Ile637Val
540424	G	T	synonymous_variant	mmpL4_Rv0450c	p.Val356Val
542959	C	T	intergenic_region	Rv0452_Rv0452-PPE11_Rv0453
545800	G	C	missense_variant	Rv0455c_Rv0455c	p.Leu8Val
555639	G	T	missense_variant	Rv0465c_Rv0465c	p.Pro223Gln
560504	C	T	missense_variant	umaA_Rv0469	p.Ala206Val
562311	C	T	missense_variant	Rv0471c_Rv0471c	p.Glu135Lys
569810	C	T	intergenic_region	Rv0480c_Rv0480c-Rv0481c_Rv0481c
584511	T	G	synonymous_variant	Rv0493c_Rv0493c	p.Thr60Thr
611543	A	C	missense_variant	Rv0519c_Rv0519c	p.Ser178Ala
612629	A	C	intergenic_region	Rv0519c_Rv0519c-gabP_Rv0522	n.612629A>C
626380	C	A	missense_variant	menA_Rv0534c	p.Ala21Ser
633147	C	T	missense_variant	Rv0541c_Rv0541c	p.Ala420Thr
635978	G	A	missense_variant	Rv0544c_Rv0544c	p.Ala79Val
636120	C	A	missense_variant	Rv0544c_Rv0544c	p.Val32Leu
637585	A	C	stop_lost&splice_region_variant	Rv0546c_Rv0546c	p.Ter129Glyext*?
648647	G	T	missense_variant	mgtA_Rv0557	p.Ala38Ser
653826	G	A	intergenic_region	grcC1_Rv0562-htpX_Rv0563
654376	G	A	missense_variant	htpX_Rv0563	p.Met166Ile
655155	T	C	synonymous_variant	gpdA1_Rv0564c	p.Glu265Glu
655748	T	C	missense_variant	gpdA1_Rv0564c	p.Thr68Ala
656656	G	A	missense_variant	Rv0565c_Rv0565c	p.Ala272Val
669984	C	T	missense_variant	Rv0576_Rv0576	p.Ala46Val
688558	T	A	intergenic_region	mce2A_Rv0589-mce2C_Rv0591	n.688558T>A
693742	T	C	missense_variant	mce2F_Rv0594	p.Leu169Pro
699431	T	G	missense_variant	tcrA_Rv0602c	p.Lys123Asn
700226	T	G	intergenic_region	Rv0603_Rv0603-lpqO_Rv0604
700316	C	G	missense_variant	lpqO_Rv0604	p.Ser26Arg
701159	C	G	synonymous_variant	lpqO_Rv0604	p.Arg307Arg
704034	C	G	missense_variant	Rv0609A_Rv0609A	p.Pro69Ala
708733	G	T	missense_variant	Rv0613c_Rv0613c	p.Asp261Glu
711870	C	G	intragenic_variant	galT_Rv0618	n.711870C>G
716126	G	A	missense_variant	Rv0622_Rv0622	p.Gly253Ser
718229	A	G	missense_variant	vapB5_Rv0626	p.Asn69Asp
719387	A	C	missense_variant	Rv0628c_Rv0628c	p.Ser176Ala
732691	C	G	missense_variant	hadB_Rv0636	p.Ala100Gly
735219	T	C	synonymous_variant	rplK_Rv0640	p.Arg66Arg
737363	C	A	stop_gained	mmaA3_Rv0643c	p.Glu263*
741333	C	A	missense_variant	Rv0647c_Rv0647c	p.Ala429Ser
746166	T	G	missense_variant	Rv0648_Rv0648	p.Ser1150Ala
747485	T	G	missense_variant	Rv0650_Rv0650	p.Leu150Arg
752014	C	T	synonymous_variant	mkl_Rv0655	p.Gly166Gly
764013	A	C	missense_variant	rpoC_Rv0668	p.Glu215Ala
765264	A	C	missense_variant	rpoC_Rv0668	p.Lys632Thr
766955	G	A	missense_variant	rpoC_Rv0668	p.Glu1196Lys
771378	T	C	missense_variant	lpqP_Rv0671	p.Phe266Ser
772316	A	G	missense_variant	fadE8_Rv0672	p.Glu278Gly
773921	A	G	missense_variant	echA4_Rv0673	p.Thr267Ala
774301	C	T	missense_variant	Rv0674_Rv0674	p.Pro80Ser
776202	C	G	missense_variant	mmpL5_Rv0676c	p.Gly760Ala
778024	G	C	missense_variant	mmpL5_Rv0676c	p.Leu153Val
781488	G	A	intergenic_region	Rv0681_Rv0681-rpsL_Rv0682
784143	A	C	synonymous_variant	fusA1_Rv0684	p.Ala553Ala
796515	G	A	missense_variant	Rv0696_Rv0696	p.Gly333Ser
799237	C	T	synonymous_variant	Rv0698_Rv0698	p.Arg135Arg
806841	C	T	synonymous_variant	atsA_Rv0711	p.Tyr169Tyr
811642	C	T	synonymous_variant	rplN_Rv0714	p.Asp90Asp
813375	G	T	intergenic_region	rpsH_Rv0718-rplF_Rv0719
816925	T	G	synonymous_variant	sppA_Rv0724	p.Gly421Gly
821057	G	A	synonymous_variant	serA2_Rv0728c	p.Asp140Asp
826066	A	G	missense_variant	secY_Rv0732	p.Thr423Ala
829407	C	T	synonymous_variant	Rv0737_Rv0737	p.Phe67Phe
841962	G	T	intergenic_region	Rv0749A_Rv0749A-Rv0750_Rv0750
845487	A	G	missense_variant	mmsA_Rv0753c	p.Ile156Thr
857803	T	C	missense_variant	cyp51_Rv0764c	p.Met79Val
864571	C	T	synonymous_variant	Rv0771_Rv0771	p.Ser144Ser
867893	A	G	synonymous_variant	Rv0774c_Rv0774c	p.Ser153Ser
872505	G	A	missense_variant	cyp126_Rv0778	p.Gly359Arg
873676	C	G	missense_variant	purC_Rv0780	p.Leu112Val
879323	G	C	stop_lost&splice_region_variant	Rv0784_Rv0784	p.Ter229Serext*?
885228	G	A	missense_variant	Rv0791c_Rv0791c	p.Arg205Trp
893119	T	G	missense_variant	Rv0799c_Rv0799c	p.Asp52Ala
894888	C	T	synonymous_variant	Rv0801_Rv0801	p.Ser86Ser
895250	G	C	missense_variant	Rv0802c_Rv0802c	p.Arg127Gly
895504	T	C	missense_variant	Rv0802c_Rv0802c	p.Asp42Gly
896431	G	A	synonymous_variant	purL_Rv0803	p.Leu204Leu
904403	G	A	missense_variant	purM_Rv0809	p.Gly227Ser
907649	A	C	missense_variant	Rv0813c_Rv0813c	p.Leu124Val
911261	C	T	missense_variant	Rv0818_Rv0818	p.Pro97Leu
912040	A	C	missense_variant	mshD_Rv0819	p.Lys102Thr
913274	G	C	synonymous_variant	phoT_Rv0820	p.Ser183Ser
918558	C	T	missense_variant	desA1_Rv0824c	p.Ala65Thr
918795	T	G	intergenic_region	desA1_Rv0824c-Rv0825c_Rv0825c
922528	C	T	synonymous_variant	Rv0830_Rv0830	p.Leu187Leu
933699	T	G	synonymous_variant	Rv0837c_Rv0837c	p.Gly111Gly
938330	G	T	synonymous_variant	Rv0842_Rv0842	p.Gly73Gly
939017	C	G	synonymous_variant	Rv0842_Rv0842	p.Ala302Ala
940678	C	G	missense_variant	narL_Rv0844c	p.Glu143Asp
940745	G	A	missense_variant	narL_Rv0844c	p.Ala121Val
948743	A	C	intergenic_region	Rv0851c_Rv0851c-Rv0852_Rv0852	n.948743A>C
951142	A	C	intergenic_region	pdc_Rv0853c-Rv0854_Rv0854
956055	A	G	missense_variant	Rv0859_Rv0859	p.Asn327Asp
958808	G	A	synonymous_variant	ercc3_Rv0861c	p.Val448Val
967288	G	A	synonymous_variant	moaA2_Rv0869c	p.Asp20Asp
973502	C	T	missense_variant	Rv0874c_Rv0874c	p.Ala69Thr
973932	G	C	synonymous_variant	Rv0875c_Rv0875c	p.Pro121Pro
978259	C	T	intergenic_region	PPE13_Rv0878c-Rv0879c_Rv0879c
984559	G	T	missense_variant	fprB_Rv0886	p.Val253Leu
989400	C	T	stop_gained	citA_Rv0889c	p.Trp154*
994229	C	T	missense_variant	Rv0892_Rv0892	p.Thr126Ile
994233	A	T	synonymous_variant	Rv0892_Rv0892	p.Val127Val
994568	T	G	missense_variant	Rv0892_Rv0892	p.Phe239Cys
995018	A	C	missense_variant	Rv0892_Rv0892	p.Asn389Thr
996982	G	A	synonymous_variant	Rv0894_Rv0894	p.Ala153Ala
997124	C	T	missense_variant	Rv0894_Rv0894	p.Arg201Trp
1001291	G	A	synonymous_variant	Rv0897c_Rv0897c	p.Cys375Cys
1010996	C	T	synonymous_variant	Rv0907_Rv0907	p.Gly287Gly
1015633	C	T	missense_variant	Rv0911_Rv0911	p.Thr79Ile
1021717	T	C	intergenic_region	PE7_Rv0916c-betP_Rv0917
1024413	C	G	missense_variant	Rv0918_Rv0918	p.Pro68Arg
1032476	T	A	missense_variant	Rv0925c_Rv0925c	p.Gln53Leu
1032978	A	G	missense_variant	Rv0926c_Rv0926c	p.Val270Ala
1037024	C	T	missense_variant	pstA1_Rv0930	p.Ala9Val
1039885	C	G	synonymous_variant	pknD_Rv0931c	p.Ser10Ser
1039887	A	G	missense_variant	pknD_Rv0931c	p.Ser10Pro
1040921	C	T	missense_variant	pstS2_Rv0932c	p.Cys43Tyr
1042103	G	T	intergenic_region	pstB_Rv0933-pstS1_Rv0934
1047898	C	T	missense_variant	ligD_Rv0938	p.Thr588Ile
1048808	T	G	missense_variant	Rv0939_Rv0939	p.Phe133Val
1064489	G	A	synonymous_variant	Rv0953c_Rv0953c	p.Asp158Asp
1073031	G	T	missense_variant	Rv0959_Rv0959	p.Gly593Cys
1077713	C	T	synonymous_variant	Rv0966c_Rv0966c	p.Gln41Gln
1081882	A	G	missense_variant	echA7_Rv0971c	p.Ser235Pro
1084616	A	C	missense_variant	accA2_Rv0973c	p.Ser379Ala
1088804	C	T	missense_variant	Rv0976c_Rv0976c	p.Gly458Ser
1096567	A	G	intergenic_region	PE_PGRS18_Rv0980c-mprA_Rv0981
1096633	T	G	intergenic_region	PE_PGRS18_Rv0980c-mprA_Rv0981
1102273	T	G	missense_variant	Rv0986_Rv0986	p.Ile157Met
1105739	G	C	synonymous_variant	Rv0988_Rv0988	p.Pro208Pro
1113290	C	G	missense_variant	Rv0996_Rv0996	p.Gln303Glu
1123597	G	A	missense_variant	Rv1005c_Rv1005c	p.Ser1Leu
1124532	G	T	synonymous_variant	Rv1006_Rv1006	p.Ala273Ala
1125894	A	C	synonymous_variant	metS_Rv1007c	p.Leu370Leu
1128048	C	G	intergenic_region	tatD_Rv1008-rpfB_Rv1009
1131396	C	T	missense_variant	Rv1012_Rv1012	p.Thr90Met
1134357	C	T	missense_variant	rplY_Rv1015c	p.Gly71Asp
1137518	G	A	synonymous_variant	glmU_Rv1018c	p.Asn181Asn
1138636	G	T	missense_variant	Rv1019_Rv1019	p.Ala108Ser
1141176	C	T	missense_variant	mfd_Rv1020	p.Ala737Val
1143126	C	T	synonymous_variant	Rv1021_Rv1021	p.Ile152Ile
1149058	A	C	missense_variant	kdpE_Rv1027c	p.Leu17Arg
1155494	A	G	missense_variant	kdpB_Rv1030	p.Ile591Val
1157089	C	G	synonymous_variant	trcS_Rv1032c	p.Leu289Leu
1157219	G	A	missense_variant	trcS_Rv1032c	p.Pro246Leu
1158720	C	T	missense_variant	trcR_Rv1033c	p.Gly6Glu
1172771	A	G	missense_variant	Rv1049_Rv1049	p.Asp129Gly
1173047	G	C	missense_variant	Rv1050_Rv1050	p.Gly56Ala
1173508	A	G	missense_variant	Rv1050_Rv1050	p.Ser210Gly
1177819	G	T	missense_variant	Rv1056_Rv1056	p.Glu64Asp
1182145	G	T	missense_variant	fadD14_Rv1058	p.Ala488Ser
1186669	G	A	missense_variant	Rv1063c_Rv1063c	p.Ser52Leu
1192343	G	T	intergenic_region	PE_PGRS20_Rv1068c-Rv1069c_Rv1069c
1193578	C	T	synonymous_variant	Rv1069c_Rv1069c	p.Glu232Glu
1203824	C	T	missense_variant	Rv1078_Rv1078	p.Thr171Ile
1205577	T	G	synonymous_variant	greA_Rv1080c	p.Ala74Ala
1206334	C	A	missense_variant	Rv1081c_Rv1081c	p.Ala29Ser
1232071	C	T	intergenic_region	mazE3_Rv1103c-Rv1106c_Rv1106c
1235446	C	T	synonymous_variant	xseA_Rv1108c	p.Ser5Ser
1236776	G	A	missense_variant	lytB2_Rv1110	p.Glu198Lys
1237743	G	A	synonymous_variant	Rv1111c_Rv1111c	p.Ala150Ala
1245045	T	G	missense_variant	zwf1_Rv1121	p.Ser447Ala
1246311	G	A	missense_variant	bpoB_Rv1123c	p.Arg248Cys
1250357	G	T	missense_variant	ppdK_Rv1127c	p.Pro350Thr
1253707	T	G	synonymous_variant	Rv1129c_Rv1129c	p.Gly276Gly
1254136	T	G	missense_variant	Rv1129c_Rv1129c	p.Glu133Asp
1257355	A	G	missense_variant	Rv1132_Rv1132	p.Ile11Val
1257744	C	A	synonymous_variant	Rv1132_Rv1132	p.Gly140Gly
1266130	G	A	missense_variant	Rv1138c_Rv1138c	p.Thr120Ile
1268760	C	T	missense_variant	echA11_Rv1141c	p.Gly84Arg
1272843	C	T	missense_variant	Rv1145_Rv1145	p.His141Tyr
1273368	C	T	missense_variant	Rv1146_Rv1146	p.Ala5Val
1274955	G	A	missense_variant	Rv1147_Rv1147	p.Arg19Gln
1274956	G	A	synonymous_variant	Rv1147_Rv1147	p.Arg19Arg
1280079	C	T	synonymous_variant	omt_Rv1153c	p.Ser256Ser
1287068	C	T	intergenic_region	mutT2_Rv1160-narG_Rv1161
1291650	T	G	missense_variant	narH_Rv1162	p.Ser196Ala
1291868	G	T	synonymous_variant	narH_Rv1162	p.Leu268Leu
1295399	A	C	missense_variant	typA_Rv1165	p.Lys411Thr
1297084	G	A	synonymous_variant	lpqW_Rv1166	p.Leu311Leu
1298713	C	A	intergenic_region	Rv1167c_Rv1167c-PPE17_Rv1168c
1305129	C	T	synonymous_variant	fbiC_Rv1173	p.Thr733Thr
1307140	C	T	missense_variant	fadH_Rv1175c	p.Gly363Arg
1309721	C	A	missense_variant	Rv1178_Rv1178	p.Pro120Thr
1310963	T	G	missense_variant	Rv1179c_Rv1179c	p.Gln779His
1315186	G	A	missense_variant	pks3_Rv1180	p.Gly488Ser
1317045	C	T	synonymous_variant	pks4_Rv1181	p.Pro604Pro
1319586	C	T	synonymous_variant	pks4_Rv1181	p.Gly1451Gly
1325990	T	G	missense_variant	fadD21_Rv1185c	p.Lys508Thr
1329168	C	T	synonymous_variant	Rv1186c_Rv1186c	p.Leu46Leu
1334310	C	T	missense_variant	Rv1191_Rv1191	p.Ala127Val
1338678	C	A	intergenic_region	Rv1194c_Rv1194c-PE13_Rv1195
1357114	C	T	intergenic_region	glgC_Rv1213-PE14_Rv1214c
1358592	G	A	missense_variant	Rv1215c_Rv1215c	p.Arg285Cys
1358644	G	T	synonymous_variant	Rv1215c_Rv1215c	p.Ile267Ile
1358940	A	C	missense_variant	Rv1215c_Rv1215c	p.Ser169Ala
1365242	T	A	intergenic_region	sigE_Rv1221-rseA_Rv1222
1365243	C	A	intergenic_region	sigE_Rv1221-rseA_Rv1222
1365649	A	G	synonymous_variant	rseA_Rv1222	p.Leu102Leu
1365895	G	A	synonymous_variant	htrA_Rv1223	p.Thr7Thr
1373735	C	A	missense_variant	Rv1230c_Rv1230c	p.Gly155Cys
1384291	T	G	missense_variant	vapB33_Rv1241	p.Leu5Trp
1384292	G	C	missense_variant	vapB33_Rv1241	p.Leu5Phe
1388427	C	T	missense_variant	Rv1245c_Rv1245c	p.Glu68Lys
1388741	T	G	missense_variant	relE_Rv1246c	p.Ile80Leu
1394040	G	C	intergenic_region	Rv1249c_Rv1249c-Rv1250_Rv1250
1395587	C	T	missense_variant	Rv1250_Rv1250	p.Pro470Leu
1396792	G	T	missense_variant	Rv1251c_Rv1251c	p.Gln817Lys
1408257	T	G	synonymous_variant	Rv1260_Rv1260	p.Val6Val
1415259	G	A	synonymous_variant	pknH_Rv1266c	p.Tyr194Tyr
1416977	T	C	missense_variant	embR_Rv1267c	p.His124Arg
1424699	C	T	missense_variant	lprB_Rv1274	p.Pro168Leu
1429541	A	G	missense_variant	Rv1278_Rv1278	p.Thr710Ala
1430596	C	T	missense_variant	Rv1279_Rv1279	p.Pro179Ser
1434990	C	T	synonymous_variant	oppD_Rv1281c	p.Val94Val
1436780	C	G	missense_variant	oppB_Rv1283c	p.Gly113Ala
1437906	T	C	intergenic_region	canA_Rv1284-cysD_Rv1285
1440409	G	A	synonymous_variant	Rv1286_Rv1286	p.Leu501Leu
1444492	C	T	missense_variant	Rv1290c_Rv1290c	p.Gly186Arg
1462713	G	A	missense_variant	atpH_Rv1307	p.Glu291Lys
1463776	C	T	synonymous_variant	atpA_Rv1308	p.Val183Val
1467505	C	T	missense_variant	atpC_Rv1311	p.Ala64Val
1468165	C	T	intergenic_region	Rv1312_Rv1312-Rv1313c_Rv1313c
1497826	A	C	missense_variant	dinG_Rv1329c	p.Ile455Ser
1502798	C	T	missense_variant	mec_Rv1334	p.Thr53Ile
1503877	T	C	missense_variant	cysM_Rv1336	p.Tyr162His
1504334	A	G	missense_variant	cysM_Rv1336	p.Glu314Gly
1505194	C	T	synonymous_variant	murI_Rv1338	p.Gly40Gly
1506094	G	A	missense_variant	Rv1339_Rv1339	p.Ala60Thr
1507101	T	C	missense_variant	rphA_Rv1340	p.Ile116Thr
1509061	A	C	missense_variant	mbtL_Rv1344	p.Thr32Pro
1513250	C	T	synonymous_variant	irtA_Rv1348	p.Phe68Phe
1515388	A	C	missense_variant	irtA_Rv1348	p.Glu781Ala
1516601	G	C	missense_variant	irtB_Rv1349	p.Ala327Pro
1516704	C	T	missense_variant	irtB_Rv1349	p.Thr361Met
1518078	G	A	missense_variant	fabG2_Rv1350	p.Met196Ile
1522385	G	A	missense_variant	moeY_Rv1355c	p.Pro550Ser
1522386	G	A	synonymous_variant	moeY_Rv1355c	p.Asp549Asp
1525060	C	T	intergenic_region	Rv1356c_Rv1356c-Rv1357c_Rv1357c
1525102	A	C	intergenic_region	Rv1356c_Rv1356c-Rv1357c_Rv1357c
1527632	C	T	synonymous_variant	Rv1358_Rv1358	p.Leu341Leu
1533724	A	C	intergenic_region	PPE19_Rv1361c-Rv1362c_Rv1362c
1534767	T	G	missense_variant	Rv1363c_Rv1363c	p.Glu209Ala
1536424	C	T	synonymous_variant	Rv1364c_Rv1364c	p.Leu407Leu
1540364	G	A	synonymous_variant	Rv1367c_Rv1367c	p.Asp94Asp
1540808	C	A	intergenic_region	Rv1367c_Rv1367c-lprF_Rv1368
1547568	C	T	intergenic_region	Rv1374c_Rv1374c-Rv1375_Rv1375
1548087	A	G	missense_variant	Rv1375_Rv1375	p.Arg86Gly
1561245	C	T	synonymous_variant	pyrF_Rv1385	p.Ala267Ala
1561400	T	G	intergenic_region	pyrF_Rv1385-PE15_Rv1386
1570300	G	T	missense_variant	cyp132_Rv1394c	p.Leu224Met
1570380	G	A	missense_variant	cyp132_Rv1394c	p.Thr197Met
1575188	C	T	missense_variant	nlhH_Rv1399c	p.Ala208Thr
1577475	C	A	synonymous_variant	Rv1401_Rv1401	p.Ala182Ala
1583387	C	T	missense_variant	fmu_Rv1407	p.Thr96Ile
1584108	C	T	synonymous_variant	fmu_Rv1407	p.Asp336Asp
1588861	G	A	missense_variant	ribC_Rv1412	p.Val99Met
1595934	G	C	synonymous_variant	uvrC_Rv1420	p.Thr631Thr
1600685	T	C	missense_variant	Rv1425_Rv1425	p.Leu343Pro
1608935	A	G	missense_variant	Rv1431_Rv1431	p.Asn285Asp
1610350	C	T	missense_variant	Rv1432_Rv1432	p.His168Tyr
1613708	C	T	synonymous_variant	gap_Rv1436	p.Asp134Asp
1614979	G	C	missense_variant	pgk_Rv1437	p.Glu217Asp
1620192	C	T	synonymous_variant	bisC_Rv1442	p.Tyr134Tyr
1624388	C	T	missense_variant	devB_Rv1445c	p.Gly24Ser
1627488	T	C	missense_variant	tal_Rv1448c	p.Lys198Arg
1627489	T	C	missense_variant	tal_Rv1448c	p.Lys198Glu
1649476	G	T	missense_variant	Rv1461_Rv1461	p.Ala830Ser
1655606	C	A	intergenic_region	fadE15_Rv1467c-PE_PGRS29_Rv1468c
1656971	G	T	missense_variant	ctpD_Rv1469	p.Leu3Phe
1663221	T	G	synonymous_variant	acn_Rv1475c	p.Ser942Ser
1666275	C	T	synonymous_variant	Rv1476_Rv1476	p.Thr24Thr
1678309	C	T	stop_gained	Rv1488_Rv1488	p.Gln305*
1679214	G	A	intergenic_region	Rv1489A_Rv1489A-Rv1490_Rv1490
1690091	G	T	intergenic_region	Rv1498c_Rv1498c-Rv1498A_Rv1498A
1690140	A	C	missense_variant	Rv1498A_Rv1498A	p.Asp69Glu
1692186	C	A	synonymous_variant	Rv1501_Rv1501	p.Ala99Ala
1698290	G	A	synonymous_variant	Rv1508c_Rv1508c	p.Phe535Phe
1699495	C	T	missense_variant	Rv1508c_Rv1508c	p.Ala134Thr
1705823	G	T	missense_variant	Rv1514c_Rv1514c	p.Thr258Lys
1708170	A	G	missense_variant	Rv1516c_Rv1516c	p.Cys124Arg
1714913	C	T	missense_variant	mmpL12_Rv1522c	p.Met900Ile
1734985	C	T	synonymous_variant	Rv1534_Rv1534	p.Ala84Ala
1736595	A	C	missense_variant	ileS_Rv1536	p.Tyr26Ser
1743003	G	C	synonymous_variant	Rv1540_Rv1540	p.Arg53Arg
1760923	C	T	synonymous_variant	frdD_Rv1555	p.Thr124Thr
1761299	G	T	synonymous_variant	Rv1556_Rv1556	p.Arg101Arg
1773865	T	G	intergenic_region	Rv1565c_Rv1565c-Rv1566c_Rv1566c
1791504	C	T	synonymous_variant	Rv1590_Rv1590	p.Pro57Pro
1791537	G	A	synonymous_variant	Rv1590_Rv1590	p.Gly68Gly
1798690	C	T	missense_variant	Rv1597_Rv1597	p.Leu133Phe
1799774	C	T	synonymous_variant	hisD_Rv1599	p.Ala64Ala
1801123	T	G	synonymous_variant	hisC1_Rv1600	p.Arg76Arg
1806811	C	A	missense_variant	chaA_Rv1607	p.Arg211Ser
1806812	G	C	missense_variant	chaA_Rv1607	p.Arg211Pro
1811061	G	A	intergenic_region	trpC_Rv1611-trpB_Rv1612
1823649	G	A	missense_variant	cydB_Rv1622c	p.Ser251Phe
1824531	T	C	missense_variant	cydA_Rv1623c	p.Lys453Glu
1826054	C	T	missense_variant	Rv1624c_Rv1624c	p.Ala178Thr
1826523	C	T	synonymous_variant	Rv1624c_Rv1624c	p.Pro21Pro
1827492	G	C	missense_variant	cya_Rv1625c	p.Leu152Val
1834916	A	C	missense_variant	rpsA_Rv1630	p.Thr459Pro
1840168	G	T	missense_variant	Rv1634_Rv1634	p.Ser334Ile
1840760	T	G	missense_variant	Rv1635c_Rv1635c	p.Lys495Gln
1841073	G	A	synonymous_variant	Rv1635c_Rv1635c	p.Ile390Ile
1846994	T	G	synonymous_variant	Rv1639c_Rv1639c	p.Arg489Arg
1855456	A	C	intergenic_region	Rv1645c_Rv1645c-PE17_Rv1646
1858585	T	G	intergenic_region	Rv1648_Rv1648-pheS_Rv1649
1867937	C	T	synonymous_variant	argB_Rv1654	p.Val32Val
1879023	C	G	missense_variant	pks7_Rv1661	p.His1240Gln
1882533	G	A	missense_variant	pks8_Rv1662	p.Arg277Gln
1886993	C	T	missense_variant	pks17_Rv1663	p.Thr161Met
1888128	A	G	missense_variant	pks9_Rv1664	p.Thr35Ala
1890146	G	C	missense_variant	pks9_Rv1664	p.Lys707Asn
1896923	C	T	missense_variant	Rv1672c_Rv1672c	p.Asp429Asn
1900919	G	A	synonymous_variant	cmr_Rv1675c	p.Gly19Gly
1902383	C	A	intergenic_region	dsbF_Rv1677-Rv1678_Rv1678
1908737	C	T	missense_variant	Rv1683_Rv1683	p.His382Tyr
1910450	A	G	missense_variant	Rv1683_Rv1683	p.Thr953Ala
1914320	G	A	missense_variant	tyrS_Rv1689	p.Ser240Asn
1916605	C	T	synonymous_variant	Rv1691_Rv1691	p.Ala219Ala
1917747	A	C	synonymous_variant	Rv1692_Rv1692	p.Val350Val
1918281	A	C	synonymous_variant	tlyA_Rv1694	p.Gly114Gly
1923599	G	T	synonymous_variant	mctB_Rv1698	p.Val285Val
1931470	A	G	intergenic_region	cycA_Rv1704c-PPE22_Rv1705c
1934970	C	T	missense_variant	Rv1707_Rv1707	p.Ala30Val
1939763	A	G	synonymous_variant	cmk_Rv1712	p.Pro55Pro
1942672	A	G	missense_variant	fadB3_Rv1715	p.His5Arg
1946926	C	G	intergenic_region	proT_Rvnt21-vapC12_Rv1720c
1949894	C	G	missense_variant	Rv1723_Rv1723	p.Arg185Gly
1952160	C	T	synonymous_variant	Rv1726_Rv1726	p.Thr103Thr
1955131	C	A	missense_variant	Rv1729c_Rv1729c	p.Ala147Ser
1955359	A	C	missense_variant	Rv1729c_Rv1729c	p.Ser71Ala
1956523	A	C	synonymous_variant	Rv1730c_Rv1730c	p.Thr241Thr
1959947	C	T	missense_variant	Rv1733c_Rv1733c	p.Ala181Thr
1959986	C	T	missense_variant	Rv1733c_Rv1733c	p.Ala168Thr
1965548	G	C	intergenic_region	narK2_Rv1737c-Rv1738_Rv1738
1965815	C	T	synonymous_variant	Rv1738_Rv1738	p.Asn53Asn
1969465	T	C	synonymous_variant	pknE_Rv1743	p.Tyr154Tyr
1970346	G	A	missense_variant	pknE_Rv1743	p.Ser448Asn
1971401	C	T	synonymous_variant	idi_Rv1745c	p.Pro197Pro
1974133	C	T	synonymous_variant	Rv1747_Rv1747	p.Pro168Pro
1974388	C	T	synonymous_variant	Rv1747_Rv1747	p.Thr253Thr
1980859	C	T	synonymous_variant	Rv1751_Rv1751	p.Pro413Pro
1987559	T	C	intergenic_region	Rv1754c_Rv1754c-cut1_Rv1758	n.1987559T>C
1992896	T	C	intergenic_region	wag22_Rv1759c-Rv1760_Rv1760
1999553	C	T	intergenic_region	Rv1765c_Rv1765c-Rv1766_Rv1766
2003167	A	G	missense_variant	Rv1769_Rv1769	p.His181Arg
2003594	T	G	synonymous_variant	Rv1769_Rv1769	p.Gly323Gly
2007098	G	T	synonymous_variant	Rv1773c_Rv1773c	p.Thr223Thr
2007251	C	T	missense_variant	Rv1773c_Rv1773c	p.Met172Ile
2007872	G	C	missense_variant	Rv1774_Rv1774	p.Ser14Thr
2010704	C	T	stop_gained	cyp144_Rv1777	p.Arg17*
2017422	T	C	missense_variant	malQ_Rv1781c	p.Thr19Ala
2018860	G	A	missense_variant	eccB5_Rv1782	p.Arg374Gln
2022098	G	C	missense_variant	eccC5_Rv1783	p.Glu948Gln
2030521	A	C	intragenic_variant	esxM_Rv1792	n.2030521A>C
2035938	C	A	synonymous_variant	eccE5_Rv1797	p.Arg152Arg
2077218	G	A	missense_variant	gcvB_Rv1832	p.Ala448Thr
2078963	C	G	missense_variant	Rv1833c_Rv1833c	p.Arg276Pro
2086202	C	G	synonymous_variant	glcB_Rv1837c	p.Val260Val
2091288	G	A	synonymous_variant	Rv1842c_Rv1842c	p.Gly266Gly
2092154	G	A	intergenic_region	Rv1842c_Rv1842c-guaB1_Rv1843c
2093715	C	T	intergenic_region	guaB1_Rv1843c-gnd1_Rv1844c
2098195	G	A	missense_variant	ureC_Rv1850	p.Val79Met
2098345	A	C	missense_variant	ureC_Rv1850	p.Asn129His
2102218	G	A	synonymous_variant	ndh_Rv1854c	p.Val275Val
2104112	C	T	intergenic_region	Rv1855c_Rv1855c-Rv1856c_Rv1856c	n.2104112C>T
2117468	G	T	missense_variant	Rv1868_Rv1868	p.Arg41Leu
2120796	A	T	stop_gained&splice_region_variant	Rv1870c_Rv1870c	p.Leu212*
2120842	G	C	missense_variant	Rv1870c_Rv1870c	p.Pro197Ala
2122625	G	A	missense_variant	lldD2_Rv1872c	p.Ala176Val
2123182	A	C	synonymous_variant	Rv1873_Rv1873	p.Ser3Ser
2123242	C	T	synonymous_variant	Rv1873_Rv1873	p.Ser23Ser
2133817	C	T	missense_variant	rpfC_Rv1884c	p.Ala149Thr
2134602	G	A	missense_variant	*MtCM_Rv1885c	p.Pro91Ser
2138547	G	A	intragenic_variant	Rv1888A_Rv1888A	n.2138547G>A
2151678	T	G	missense_variant	aao_Rv1905c	p.Thr240Pro
2152688	C	T	missense_variant	Rv1906c_Rv1906c	p.Gly70Ser
2153410	A	G	missense_variant	Rv1907c_Rv1907c	p.Val158Ala
2173273	A	C	missense_variant	lppF_Rv1921c	p.Tyr175Asp
2174215	T	C	missense_variant	Rv1922_Rv1922	p.Val50Ala
2175153	G	A	missense_variant	Rv1922_Rv1922	p.Ala363Thr
2183443	C	A	synonymous_variant	tpx_Rv1932	p.Ala24Ala
2187306	G	A	intergenic_region	echA13_Rv1935c-Rv1936_Rv1936
2189489	T	G	missense_variant	Rv1937_Rv1937	p.Phe332Val
2191261	A	G	missense_variant	ephB_Rv1938	p.Ile79Val
2195445	A	G	missense_variant	Rv1944c_Rv1944c	p.Trp164Arg
2197386	G	C	intergenic_region	Rv1945_Rv1945-lppG_Rv1946c
2203033	C	A	synonymous_variant	Rv1957_Rv1957	p.Gly150Gly
2203808	T	G	missense_variant	parE1_Rv1959c	p.Glu57Ala
2204199	G	C	synonymous_variant	parD1_Rv1960c	p.Leu9Leu
2204623	G	A	missense_variant	Rv1961_Rv1961	p.Gly138Ser
2211460	T	C	missense_variant	mce3B_Rv1967	p.Leu287Pro
2217889	A	G	synonymous_variant	Rv1974_Rv1974	p.Ala77Ala
2218012	G	A	synonymous_variant	Rv1974_Rv1974	p.Ala118Ala
2224216	G	A	intergenic_region	mpt64_Rv1980c-nrdF1_Rv1981c
2240773	G	A	synonymous_variant	ctpF_Rv1997	p.Leu205Leu
2241316	G	T	missense_variant	ctpF_Rv1997	p.Trp386Cys
2243034	G	T	missense_variant	Rv1998c_Rv1998c	p.Arg230Ser
2245063	T	G	missense_variant	Rv1999c_Rv1999c	p.Ile26Leu
2247935	C	T	synonymous_variant	fabG3_Rv2002	p.Leu92Leu
2248823	A	G	missense_variant	Rv2003c_Rv2003c	p.Tyr200His
2252997	T	G	synonymous_variant	otsB1_Rv2006	p.Val332Val
2258985	G	A	missense_variant	Rv2011c_Rv2011c	p.Leu101Phe
2269261	C	T	missense_variant	Rv2024c_Rv2024c	p.Arg327His
2271128	T	G	synonymous_variant	Rv2025c_Rv2025c	p.Pro207Pro
2274477	G	T	missense_variant	dosT_Rv2027c	p.Pro11His
2280092	G	A	missense_variant	acg_Rv2032	p.Val322Met
2282376	T	C	missense_variant	Rv2036_Rv2036	p.Val93Ala
2282377	T	C	synonymous_variant	Rv2036_Rv2036	p.Val93Val
2287790	A	C	synonymous_variant	Rv2041c_Rv2041c	p.Thr19Thr
2291331	C	A	synonymous_variant	lppI_Rv2046	p.Gly21Gly
2292549	G	A	missense_variant	Rv2047c_Rv2047c	p.Arg660Trp
2293847	A	G	missense_variant	Rv2047c_Rv2047c	p.Leu227Ser
2307439	C	T	missense_variant	Rv2049c_Rv2049c	p.Asp27Asn
2313023	G	A	synonymous_variant	fxsA_Rv2053c	p.Ala9Ala
2317633	A	C	missense_variant	cobN_Rv2062c	p.Tyr1041Asp
2327067	G	T	missense_variant	sigC_Rv2069	p.Ala42Ser
2334656	G	T	intergenic_region	Rv2077A_Rv2077A-Rv2078_Rv2078
2336329	C	T	synonymous_variant	Rv2079_Rv2079	p.Asn325Asn
2337697	G	A	missense_variant	lppJ_Rv2080	p.Gly131Glu
2358356	A	G	intergenic_region	PE21_Rv2099c-Rv2100_Rv2100
2376425	G	A	intergenic_region	mpa_Rv2115c-lppK_Rv2116
2380244	G	A	synonymous_variant	hisG_Rv2121c	p.Ala139Ala
2380979	A	G	intergenic_region	hisE_Rv2122c-PPE37_Rv2123
2383599	C	T	synonymous_variant	metH_Rv2124c	p.Thr823Thr
2385615	G	T	synonymous_variant	metH_Rv2124c	p.Ala151Ala
2386883	G	A	synonymous_variant	Rv2125_Rv2125	p.Ser197Ser
2387192	G	A	intergenic_region	Rv2125_Rv2125-PE_PGRS37_Rv2126c
2390674	T	G	synonymous_variant	Rv2129c_Rv2129c	p.Ala172Ala
2399808	T	C	missense_variant	TB18.6_Rv2140c	p.Glu174Gly
2403490	G	C	missense_variant	Rv2143_Rv2143	p.Val172Leu
2406193	G	C	synonymous_variant	Rv2147c_Rv2147c	p.Leu217Leu
2414272	C	T	synonymous_variant	ftsW_Rv2154c	p.Ser217Ser
2414434	A	C	synonymous_variant	ftsW_Rv2154c	p.Ser163Ser
2415149	G	C	missense_variant	murD_Rv2155c	p.Pro416Ala
2421349	G	A	missense_variant	Rv2159c_Rv2159c	p.Ala106Val
2429729	G	T	missense_variant	Rv2166c_Rv2166c	p.Pro44Thr
2431607	G	C	synonymous_variant	Rv2169c_Rv2169c	p.Thr121Thr
2436352	C	G	missense_variant	mptA_Rv2174	p.Asp148Glu
2436709	G	C	synonymous_variant	mptA_Rv2174	p.Ala267Ala
2438422	T	G	missense_variant	pknL_Rv2176	p.Phe161Cys
2442862	A	C	missense_variant	Rv2180c_Rv2180c	p.Leu118Arg
2450895	G	T	missense_variant	pimB_Rv2188c	p.His86Asn
2451275	G	A	missense_variant	Rv2189c_Rv2189c	p.Ala249Val
2470347	G	T	synonymous_variant	Rv2205c_Rv2205c	p.Ala39Ala
2478401	G	A	missense_variant	pepB_Rv2213	p.Gly22Ser
2501377	G	A	synonymous_variant	Rv2227_Rv2227	p.Gln149Gln
2512754	C	A	synonymous_variant	aceE_Rv2241	p.Gly72Gly
2513847	A	G	missense_variant	aceE_Rv2241	p.Asn437Asp
2515603	G	T	synonymous_variant	Rv2242_Rv2242	p.Thr100Thr
2515786	A	G	synonymous_variant	Rv2242_Rv2242	p.Ala161Ala
2515912	A	G	synonymous_variant	Rv2242_Rv2242	p.Val203Val
2516588	G	T	intergenic_region	Rv2242_Rv2242-fabD_Rv2243
2516640	C	T	intergenic_region	Rv2242_Rv2242-fabD_Rv2243
2528278	A	C	missense_variant	Rv2253_Rv2253	p.Asn99His
2538467	G	A	intergenic_region	Rv2264c_Rv2264c-Rv2265_Rv2265
2541694	C	A	missense_variant	Rv2267c_Rv2267c	p.Asp373Tyr
2543939	G	T	missense_variant	cyp128_Rv2268c	p.Pro113His
2545215	C	A	missense_variant	lppN_Rv2270	p.Ala173Asp
2546994	G	T	missense_variant	mazE8_Rv2274A	p.Arg32Ser
2558668	G	A	missense_variant	Rv2285_Rv2285	p.Gly399Asp
2562515	C	T	intergenic_region	cdh_Rv2289-lppO_Rv2290
2578652	G	C	synonymous_variant	Rv2307c_Rv2307c	p.Val15Val
2588440	T	G	missense_variant	Rv2315c_Rv2315c	p.Glu122Ala
2590090	C	T	synonymous_variant	uspB_Rv2317	p.Leu132Leu
2592048	C	T	missense_variant	Rv2319c_Rv2319c	p.Val227Ile
2595295	A	C	intergenic_region	rocE_Rv2320c-Rv2323c_Rv2323c	n.2595295A>C
2603380	G	A	missense_variant	narK1_Rv2329c	p.Arg28Cys
2605293	T	G	missense_variant	mez_Rv2332	p.Asp62Glu
2607221	C	A	missense_variant	stp_Rv2333c	p.Leu367Phe
2614431	G	C	intergenic_region	moeW_Rv2338c-mmpL9_Rv2339
2621157	T	C	synonymous_variant	dnaG_Rv2343c	p.Ala432Ala
2631641	G	T	synonymous_variant	plcA_Rv2351c	p.Pro145Pro
2647342	G	A	synonymous_variant	Rv2366c_Rv2366c	p.Gly342Gly
2654529	T	C	missense_variant	hrcA_Rv2374c	p.Lys189Glu
2661345	G	A	synonymous_variant	mbtF_Rv2379c	p.Thr247Thr
2663297	T	C	synonymous_variant	mbtE_Rv2380c	p.Leu1273Leu
2666885	C	T	synonymous_variant	mbtE_Rv2380c	p.Leu77Leu
2669091	A	C	synonymous_variant	mbtD_Rv2381c	p.Ala393Ala
2688691	G	T	missense_variant	ggtB_Rv2394	p.Asp228Tyr
2691713	C	T	missense_variant	Rv2395_Rv2395	p.Pro548Ser
2691958	A	C	synonymous_variant	Rv2395_Rv2395	p.Gly629Gly
2694955	C	G	missense_variant	cysA1_Rv2397c	p.Ala4Pro
2698583	T	G	missense_variant	Rv2402_Rv2402	p.Tyr19Asp
2705855	C	G	missense_variant	PE24_Rv2408	p.Leu32Val
2709457	G	C	missense_variant	Rv2411c_Rv2411c	p.Ala170Gly
2709795	G	A	synonymous_variant	Rv2411c_Rv2411c	p.Ala57Ala
2711106	C	T	missense_variant	Rv2413c_Rv2413c	p.Ala66Thr
2716008	C	T	missense_variant	Rv2417c_Rv2417c	p.Gly103Ser
2716956	C	G	missense_variant	Rv2418c_Rv2418c	p.Trp61Cys
2724174	G	A	missense_variant	Rv2426c_Rv2426c	p.Pro4Ser
2728454	A	G	missense_variant	Rv2432c_Rv2432c	p.Trp132Arg
2730359	G	C	missense_variant	Rv2434c_Rv2434c	p.Pro68Ala
2731731	G	A	missense_variant	Rv2435c_Rv2435c	p.Ser340Phe
2734271	A	G	intergenic_region	rbsK_Rv2436-Rv2437_Rv2437
2759363	A	G	synonymous_variant	clpX_Rv2457c	p.Cys42Cys
2764924	G	A	missense_variant	tig_Rv2462c	p.Ala123Val
2764939	A	G	missense_variant	tig_Rv2462c	p.Leu118Pro
2765091	G	A	synonymous_variant	tig_Rv2462c	p.Ile67Ile
2766211	C	A	missense_variant	lipP_Rv2463	p.Thr186Asn
2767071	G	A	synonymous_variant	Rv2464c_Rv2464c	p.Leu199Leu
2770542	C	T	synonymous_variant	pepN_Rv2467	p.Asn519Asn
2771112	C	T	synonymous_variant	pepN_Rv2467	p.Ala709Ala
2772868	C	A	synonymous_variant	Rv2469c_Rv2469c	p.Arg56Arg
2775540	G	A	missense_variant	Rv2472_Rv2472	p.Gly90Asp
2777848	A	G	missense_variant	gdh_Rv2476c	p.Val1472Ala
2781628	C	T	missense_variant	gdh_Rv2476c	p.Gly212Asp
2789267	G	T	missense_variant	plsB2_Rv2482c	p.Ala6Asp
2789503	T	G	missense_variant	plsC_Rv2483c	p.Gln507Pro
2789841	G	A	synonymous_variant	plsC_Rv2483c	p.Arg394Arg
2793444	T	C	missense_variant	lipQ_Rv2485c	p.Asn182Ser
2799361	G	A	missense_variant	Rv2488c_Rv2488c	p.Ala507Val
2822737	G	A	synonymous_variant	Rv2507_Rv2507	p.Pro100Pro
2831258	C	A	missense_variant	Rv2514c_Rv2514c	p.Trp27Cys
2832776	A	C	missense_variant	Rv2516c_Rv2516c	p.Asn246Lys
2833478	A	G	synonymous_variant	Rv2516c_Rv2516c	p.Asp12Asp
2838142	C	A	missense_variant	Rv2522c_Rv2522c	p.Arg467Leu
2838982	G	C	missense_variant	Rv2522c_Rv2522c	p.Ala187Gly
2839468	A	C	missense_variant	Rv2522c_Rv2522c	p.Val25Gly
2842238	C	A	synonymous_variant	fas_Rv2524c	p.Ala2365Ala
2854524	C	A	missense_variant	vapC39_Rv2530c	p.Val55Leu
2871227	G	A	synonymous_variant	aroE_Rv2552c	p.Cys263Cys
2878980	T	C	missense_variant	Rv2559c_Rv2559c	p.Asp317Gly
2887047	G	A	synonymous_variant	Rv2566_Rv2566	p.Leu225Leu
2893421	G	A	synonymous_variant	Rv2568c_Rv2568c	p.Asn17Asn
2894182	G	A	missense_variant	Rv2569c_Rv2569c	p.Ser76Phe
2895698	C	T	missense_variant	Rv2571c_Rv2571c	p.Gly88Asp
2897871	G	A	intergenic_region	aspS_Rv2572c-Rv2573_Rv2573
2909916	C	T	missense_variant	relA_Rv2583c	p.Ala95Thr
2913373	G	A	synonymous_variant	secF_Rv2586c	p.Tyr213Tyr
2919994	C	T	synonymous_variant	fadD9_Rv2590	p.Asp708Asp
2929571	T	G	missense_variant	speE_Rv2601	p.Leu395Arg
2931372	G	A	synonymous_variant	Rv2603c_Rv2603c	p.Asn63Asn
2932343	T	C	missense_variant	tesB2_Rv2605c	p.Glu267Gly
2948000	T	C	missense_variant	Rv2621c_Rv2621c	p.Met187Val
2948621	G	C	intergenic_region	Rv2621c_Rv2621c-Rv2622_Rv2622
2949204	C	T	missense_variant	Rv2622_Rv2622	p.Ala190Val
2950574	G	T	missense_variant	Rv2624c_Rv2624c	p.Ala245Asp
2952062	T	C	missense_variant	Rv2625c_Rv2625c	p.Thr148Ala
2952738	T	A	missense_variant	hrp1_Rv2626c	p.Ser86Cys
2953113	C	T	intergenic_region	hrp1_Rv2626c-Rv2627c_Rv2627c
2953307	T	G	intergenic_region	hrp1_Rv2626c-Rv2627c_Rv2627c
2955128	G	A	missense_variant	Rv2628_Rv2628	p.Gly24Asp
2955392	T	C	missense_variant	Rv2628_Rv2628	p.Leu112Pro
2958245	G	T	missense_variant	Rv2631_Rv2631	p.Arg225Leu
2962485	C	T	missense_variant	Rv2635_Rv2635	p.His6Tyr
2964856	G	T	intergenic_region	Rv2638_Rv2638-Rv2639c_Rv2639c
2967746	A	G	synonymous_variant	arsC_Rv2643	p.Val279Val
2967747	G	T	missense_variant	arsC_Rv2643	p.Gly280Cys
2968348	T	G	missense_variant	arsC_Rv2643	p.Ile480Ser
2968593	T	G	missense_variant	Rv2644c_Rv2644c	p.Gln86His
2982028	C	T	missense_variant	Rv2663_Rv2663	p.Pro59Leu
2998027	C	T	missense_variant	Rv2681_Rv2681	p.Ala430Val
2999030	G	A	synonymous_variant	dxs1_Rv2682c	p.Gly313Gly
3000362	C	T	missense_variant	Rv2683_Rv2683	p.Ser84Leu
3004837	C	T	missense_variant	Rv2688c_Rv2688c	p.Val272Met
3015090	T	G	intergenic_region	Rv2699c_Rv2699c-Rv2700_Rv2700
3026670	C	T	synonymous_variant	sthA_Rv2713	p.Ile410Ile
3027606	G	C	missense_variant	Rv2714_Rv2714	p.Trp181Ser
3035390	T	G	missense_variant	Rv2723_Rv2723	p.Leu161Arg
3035643	C	G	stop_gained	Rv2723_Rv2723	p.Tyr245*
3035681	T	C	missense_variant	Rv2723_Rv2723	p.Leu258Pro
3044874	G	T	missense_variant	Rv2732c_Rv2732c	p.Ala39Glu
3046916	A	C	synonymous_variant	Rv2734_Rv2734	p.Ala32Ala
3056642	A	G	synonymous_variant	Rv2743c_Rv2743c	p.Tyr197Tyr
3059346	A	G	missense_variant	argA_Rv2747	p.Thr29Ala
3061622	C	T	missense_variant	ftsK_Rv2748c	p.Met295Ile
3063828	A	C	missense_variant	Rv2751_Rv2751	p.Glu64Ala
3065880	G	A	synonymous_variant	Rv2752c_Rv2752c	p.Gly104Gly
3068795	T	G	missense_variant	hsdM_Rv2756c	p.Asp430Ala
3083059	G	C	missense_variant	Rv2775_Rv2775	p.Gly51Arg
3087863	G	A	synonymous_variant	ald_Rv2780	p.Gly348Gly
3088238	G	T	missense_variant	Rv2781c_Rv2781c	p.His249Gln
3091742	A	G	synonymous_variant	gpsI_Rv2783c	p.Leu286Leu
3096005	A	C	missense_variant	Rv2787_Rv2787	p.Ser299Arg
3102234	A	G	intergenic_region	Rv2792c_Rv2792c-truB_Rv2793c
3119737	G	C	intergenic_region	Rv2813_Rv2813-Rv2816c_Rv2816c
3119738	G	C	intergenic_region	Rv2813_Rv2813-Rv2816c_Rv2816c
3119740	T	G	intergenic_region	Rv2813_Rv2813-Rv2816c_Rv2816c
3119741	T	A	intergenic_region	Rv2813_Rv2813-Rv2816c_Rv2816c
3123282	A	G	intergenic_region	Rv2813_Rv2813-Rv2816c_Rv2816c
3123689	A	C	missense_variant	Rv2816c_Rv2816c	p.Val93Gly
3131218	C	T	missense_variant	Rv2823c_Rv2823c	p.Glu186Lys
3140047	G	A	synonymous_variant	ugpB_Rv2833c	p.Tyr146Tyr
3141736	C	A	missense_variant	ugpA_Rv2835c	p.Ala163Ser
3142396	C	T	synonymous_variant	dinF_Rv2836c	p.Ser411Ser
3142451	A	C	missense_variant	dinF_Rv2836c	p.Leu393Trp
3142654	C	T	synonymous_variant	dinF_Rv2836c	p.Ala325Ala
3148375	A	G	intergenic_region	Rv2840c_Rv2840c-nusA_Rv2841c
3155322	C	T	missense_variant	cysG_Rv2847c	p.Ala184Thr
3157369	G	A	synonymous_variant	cobB_Rv2848c	p.Ala51Ala
3157671	C	T	synonymous_variant	cobO_Rv2849c	p.Leu158Leu
3157698	G	A	synonymous_variant	cobO_Rv2849c	p.Leu149Leu
3174869	G	A	synonymous_variant	vapB23_Rv2862A	p.Leu41Leu
3175295	C	G	missense_variant	vapC23_Rv2863	p.Leu102Val
3177240	G	A	missense_variant	Rv2864c_Rv2864c	p.Ser9Leu
3179636	G	A	missense_variant	gcpE_Rv2868c	p.Ala299Val
3182040	C	T	synonymous_variant	dxr_Rv2870c	p.Ala324Ala
3184462	C	A	synonymous_variant	mpt83_Rv2873	p.Arg186Arg
3187814	C	A	missense_variant	Rv2876_Rv2876	p.Thr51Asn
3198080	C	T	missense_variant	amiC_Rv2888c	p.Gly69Asp
3200304	G	A	synonymous_variant	Rv2891_Rv2891	p.Val13Val
3202040	G	A	intergenic_region	PPE45_Rv2892c-Rv2893_Rv2893
3207323	G	C	missense_variant	Rv2897c_Rv2897c	p.Ala207Gly
3218932	C	G	synonymous_variant	dacB2_Rv2911	p.Ala198Ala
3221466	G	C	missense_variant	Rv2913c_Rv2913c	p.Thr78Ser
3225566	C	T	synonymous_variant	ffh_Rv2916c	p.Ala240Ala
3228978	C	T	missense_variant	glnD_Rv2918c	p.Arg568His
3232007	T	G	missense_variant	amt_Rv2920c	p.His167Pro
3232815	A	G	intergenic_region	amt_Rv2920c-ftsY_Rv2921c
3235618	G	A	missense_variant	smc_Rv2922c	p.Ala730Val
3239564	G	A	intergenic_region	fpg_Rv2924c-rnc_Rv2925c
3244161	A	C	synonymous_variant	fadD26_Rv2930	p.Arg155Arg
3244702	T	G	missense_variant	fadD26_Rv2930	p.Leu336Val
3266342	G	T	synonymous_variant	ppsD_Rv2934	p.Val1365Val
3268253	C	T	synonymous_variant	ppsE_Rv2935	p.Leu173Leu
3271760	A	C	missense_variant	ppsE_Rv2935	p.Lys1342Gln
3273138	G	C	missense_variant	drrA_Rv2936	p.Asp309His
3274835	C	G	missense_variant	drrC_Rv2938	p.Thr255Ser
3282499	C	A	missense_variant	mas_Rv2940c	p.Val73Phe
3286669	C	G	missense_variant	mmpL7_Rv2942	p.Leu534Val
3287589	C	T	synonymous_variant	mmpL7_Rv2942	p.Ala840Ala
3292044	G	A	missense_variant	pks1_Rv2946c	p.Ala1437Val
3292903	G	A	missense_variant	pks1_Rv2946c	p.Pro1151Ser
3297159	A	G	missense_variant	pks15_Rv2947c	p.Ser228Pro
3300827	A	G	synonymous_variant	fadD29_Rv2950c	p.Ile543Ile
3304991	G	A	missense_variant	Rv2952_Rv2952	p.Arg184His
3310776	A	G	missense_variant	Rv2958c_Rv2958c	p.Phe409Leu
3314728	T	G	missense_variant	Rv2962c_Rv2962c	p.Glu132Ala
3316595	G	T	missense_variant	purU_Rv2964	p.Gly23Cys
3319841	A	G	missense_variant	pca_Rv2967c	p.Val1069Ala
3324231	G	C	synonymous_variant	Rv2969c_Rv2969c	p.Ser82Ser
3326605	A	G	missense_variant	Rv2971_Rv2971	p.Ile169Val
3327073	G	A	missense_variant	Rv2972c_Rv2972c	p.Pro222Ser
3342191	C	A	synonymous_variant	mutT1_Rv2985	p.Arg9Arg
3346237	T	C	missense_variant	Rv2989_Rv2989	p.Cys31Arg
3347748	G	A	intergenic_region	Rv2990c_Rv2990c-Rv2991_Rv2991
3358910	G	T	missense_variant	Rv3000_Rv3000	p.Arg100Leu
3360233	G	A	synonymous_variant	ilvC_Rv3001c	p.Ala118Ala
3362216	C	G	missense_variant	ilvB1_Rv3003c	p.Gln257His
3364438	T	G	missense_variant	Rv3005c_Rv3005c	p.Glu32Ala
3367184	C	T	missense_variant	Rv3008_Rv3008	p.Arg181Cys
3368690	A	C	missense_variant	gatB_Rv3009c	p.Val35Gly
3378952	T	C	missense_variant	esxR_Rv3019c	p.Asp17Gly
3392174	C	T	missense_variant	Rv3032_Rv3032	p.Thr214Ile
3393970	C	T	intergenic_region	Rv3033_Rv3033-Rv3034c_Rv3034c
3402510	C	T	missense_variant	serB2_Rv3042c	p.Arg218His
3408050	G	T	missense_variant	Rv3047c_Rv3047c	p.Thr86Asn
3412710	C	T	missense_variant	nrdE_Rv3051c	p.Arg486Gln
3415332	G	A	intergenic_region	nrdH_Rv3053c-Rv3054c_Rv3054c
3417370	T	C	synonymous_variant	dinP_Rv3056	p.Gly222Gly
3417385	G	A	synonymous_variant	dinP_Rv3056	p.Leu227Leu
3417862	T	G	synonymous_variant	Rv3057c_Rv3057c	p.Pro267Pro
3424868	C	A	missense_variant	fadE22_Rv3061c	p.Arg187Leu
3429470	A	C	missense_variant	cstA_Rv3063	p.Gln743Pro
3436750	G	T	intergenic_region	Rv3073c_Rv3073c-Rv3074_Rv3074
3440038	G	A	synonymous_variant	atsF_Rv3077	p.Val166Val
3445279	A	C	missense_variant	pknK_Rv3080c	p.Leu237Arg
3448540	G	A	missense_variant	Rv3083_Rv3083	p.Gly13Ser
3450486	A	C	missense_variant	lipR_Rv3084	p.Ile164Leu
3450589	C	A	stop_gained	lipR_Rv3084	p.Ser198*
3455887	G	T	missense_variant	fadD13_Rv3089	p.Ala43Ser
3456275	A	C	missense_variant	fadD13_Rv3089	p.Lys172Thr
3457514	C	G	intergenic_region	fadD13_Rv3089-Rv3090_Rv3090
3465072	G	C	missense_variant	Rv3096_Rv3096	p.Val176Leu
3468108	G	A	non_coding_exon_variant	ssr_RVnc0046	n.227C>T
3470461	G	A	synonymous_variant	ftsX_Rv3101c	p.Cys73Cys
3473482	C	T	synonymous_variant	prfB_Rv3105c	p.Arg141Arg
3479661	A	G	missense_variant	moaC1_Rv3111	p.Asp164Gly
3489719	A	C	missense_variant	moaR1_Rv3124	p.Thr72Pro
3489839	T	G	missense_variant	moaR1_Rv3124	p.Ser112Ala
3491774	A	C	intergenic_region	PPE49_Rv3125c-Rv3126c_Rv3126c
3492156	A	C	missense_variant	Rv3127_Rv3127	p.Asn4His
3498418	G	A	missense_variant	devS_Rv3132c	p.Thr283Ile
3500976	G	A	intergenic_region	Rv3134c_Rv3134c-PPE50_Rv3135
3508871	A	G	synonymous_variant	fadB4_Rv3141	p.Val259Val
3509448	G	T	missense_variant	Rv3142c_Rv3142c	p.Asn33Lys
3509722	G	A	synonymous_variant	Rv3143_Rv3143	p.Val23Val
3511580	T	G	intergenic_region	PPE52_Rv3144c-nuoA_Rv3145
3512287	A	G	missense_variant	nuoB_Rv3146	p.Ile71Val
3517467	A	C	missense_variant	nuoG_Rv3151	p.Glu241Ala
3525049	G	A	synonymous_variant	nuoM_Rv3157	p.Leu306Leu
3525531	T	C	missense_variant	nuoM_Rv3157	p.Leu467Pro
3526551	C	A	synonymous_variant	nuoN_Rv3158	p.Val254Val
3532188	A	G	synonymous_variant	Rv3163c_Rv3163c	p.Gly242Gly
3541842	G	A	synonymous_variant	Rv3173c_Rv3173c	p.Tyr68Tyr
3542596	G	A	synonymous_variant	Rv3174_Rv3174	p.Thr153Thr
3560102	G	T	intergenic_region	Rv3192_Rv3192-Rv3193c_Rv3193c
3564633	C	G	synonymous_variant	Rv3195_Rv3195	p.Ala90Ala
3566943	G	A	intergenic_region	Rv3196A_Rv3196A-Rv3197_Rv3197
3567218	A	G	synonymous_variant	Rv3197_Rv3197	p.Glu65Glu
3571834	G	T	missense_variant	nudC_Rv3199c	p.Pro237Gln
3577958	G	A	missense_variant	Rv3202c_Rv3202c	p.Ala748Val
3579122	C	T	missense_variant	Rv3202c_Rv3202c	p.Arg360His
3581047	G	T	missense_variant	lipV_Rv3203	p.Gly137Val
3582248	C	A	synonymous_variant	Rv3205c_Rv3205c	p.Val86Val
3588550	C	T	synonymous_variant	rhlE_Rv3211	p.Arg251Arg
3592502	G	A	synonymous_variant	entC_Rv3215	p.Pro83Pro
3594282	C	G	intergenic_region	Rv3217c_Rv3217c-Rv3218_Rv3218
3594283	A	G	intergenic_region	Rv3217c_Rv3217c-Rv3218_Rv3218
3594286	C	T	intergenic_region	Rv3217c_Rv3217c-Rv3218_Rv3218
3594288	G	A	intergenic_region	Rv3217c_Rv3217c-Rv3218_Rv3218
3594344	G	A	intergenic_region	Rv3217c_Rv3217c-Rv3218_Rv3218
3594599	C	T	synonymous_variant	Rv3218_Rv3218	p.Thr44Thr
3601799	G	A	synonymous_variant	Rv3225c_Rv3225c	p.Asp214Asp
3602652	A	C	missense_variant	Rv3226c_Rv3226c	p.Val224Gly
3603631	G	T	synonymous_variant	aroA_Rv3227	p.Gly85Gly
3616681	A	G	missense_variant	Rv3239c_Rv3239c	p.Val308Ala
3619430	G	A	missense_variant	secA1_Rv3240c	p.Leu368Phe
3624486	C	T	missense_variant	lpqB_Rv3244c	p.Gly142Asp
3631360	A	G	missense_variant	alkB_Rv3252c	p.Phe210Ser
3632898	T	G	synonymous_variant	Rv3253c_Rv3253c	p.Gly229Gly
3634808	T	G	missense_variant	Rv3254_Rv3254	p.Ser378Arg
3635935	C	G	synonymous_variant	manA_Rv3255c	p.Arg111Arg
3645990	C	T	missense_variant	wbbL1_Rv3265c	p.Gly299Arg
3650505	A	T	missense_variant	Rv3269_Rv3269	p.His91Leu
3651233	G	A	synonymous_variant	ctpC_Rv3270	p.Val236Val
3658266	G	C	missense_variant	purE_Rv3275c	p.Arg125Gly
3660842	G	A	synonymous_variant	Rv3278c_Rv3278c	p.Leu110Leu
3666497	C	T	synonymous_variant	accA3_Rv3285	p.Ala47Ala
3666629	C	T	synonymous_variant	accA3_Rv3285	p.Gly91Gly
3667883	C	A	synonymous_variant	accA3_Rv3285	p.Val509Val
3680314	C	T	synonymous_variant	lhr_Rv3296	p.Asp1180Asp
3688142	T	C	missense_variant	glpD2_Rv3302c	p.Glu434Gly
3696423	G	A	synonymous_variant	pmmB_Rv3308	p.Arg520Arg
3703500	G	A	synonymous_variant	cdd_Rv3315c	p.Ala122Ala
3719655	T	A	missense_variant	nagA_Rv3332	p.Leu354Gln
3725218	C	T	synonymous_variant	icd1_Rv3339c	p.Pro209Pro
3768072	C	T	synonymous_variant	Rv3351c_Rv3351c	p.Val23Val
3769180	G	A	missense_variant	Rv3354_Rv3354	p.Ala24Thr
3774487	G	A	stop_gained	Rv3364c_Rv3364c	p.Arg130*
3780885	A	G	missense_variant	Rv3368c_Rv3368c	p.Leu32Pro
3787467	A	C	missense_variant	otsB2_Rv3372	p.Glu385Ala
3791193	C	T	synonymous_variant	Rv3377c_Rv3377c	p.Thr387Thr
3793068	G	T	missense_variant	Rv3378c_Rv3378c	p.Arg61Ser
3808103	C	T	missense_variant	cmaA1_Rv3392c	p.Ser112Asn
3812032	C	G	missense_variant	Rv3395A_Rv3395A	p.Ala105Gly
3817296	C	A	missense_variant	Rv3400_Rv3400	p.Pro20Thr
3817814	C	T	synonymous_variant	Rv3400_Rv3400	p.Ala192Ala
3822242	C	T	intergenic_region	Rv3402c_Rv3402c-Rv3403c_Rv3403c
3823763	A	T	missense_variant	Rv3403c_Rv3403c	p.Met34Lys
3827447	C	T	synonymous_variant	choD_Rv3409c	p.Gln427Gln
3827636	G	A	synonymous_variant	choD_Rv3409c	p.Thr364Thr
3830436	C	T	missense_variant	guaB2_Rv3411c	p.Ala362Thr
3834001	T	G	missense_variant	Rv3415c_Rv3415c	p.Glu174Ala
3837064	G	A	synonymous_variant	groES_Rv3418c	p.Gly75Gly
3851887	A	C	missense_variant	Rv3433c_Rv3433c	p.Ser443Ala
3854279	G	A	missense_variant	Rv3435c_Rv3435c	p.Pro172Leu
3860696	G	A	synonymous_variant	mrsA_Rv3441c	p.Asp225Asp
3863203	G	A	missense_variant	esxU_Rv3445c	p.Thr21Met
3865541	C	T	missense_variant	eccC4_Rv3447c	p.Gly900Ser
3868110	A	G	synonymous_variant	eccC4_Rv3447c	p.Gly43Gly
3874726	C	A	intragenic_variant	Rv3453_Rv3453	n.3874726C>A
3878040	A	G	synonymous_variant	rpoA_Rv3457c	p.Gly156Gly
3881683	T	C	synonymous_variant	Rv3463_Rv3463	p.His259His
3882707	G	T	missense_variant	rmlB_Rv3464	p.Ala291Ser
3893211	C	T	intragenic_variant	kgtP_Rv3476c	n.3893211C>T
3900139	G	A	synonymous_variant	Rv3480c_Rv3480c	p.His88His
3905923	C	T	missense_variant	Rv3486_Rv3486	p.Ala51Val
3906644	G	C	missense_variant	lipF_Rv3487c	p.Leu122Val
3911389	A	G	missense_variant	Rv3493c_Rv3493c	p.Val96Ala
3912041	G	A	synonymous_variant	mce4F_Rv3494c	p.Pro443Pro
3919736	G	T	synonymous_variant	yrbE4B_Rv3500c	p.Val109Val
3922836	C	T	synonymous_variant	fadE26_Rv3504	p.Asp122Asp
3958504	C	T	synonymous_variant	ltp4_Rv3522	p.Arg19Arg
3965405	T	G	intergenic_region	Rv3528c_Rv3528c-Rv3529c_Rv3529c
3965523	C	T	intergenic_region	Rv3528c_Rv3528c-Rv3529c_Rv3529c
3965703	G	A	intergenic_region	Rv3528c_Rv3528c-Rv3529c_Rv3529c
3991333	C	A	missense_variant	Rv3552_Rv3552	p.Pro188His
3991558	G	A	intergenic_region	Rv3552_Rv3552-Rv3553_Rv3553
3993047	C	T	synonymous_variant	fdxB_Rv3554	p.Phe121Phe
3994898	G	A	missense_variant	Rv3555c_Rv3555c	p.Arg268Trp
4001622	T	C	intergenic_region	fadE30_Rv3560c-fadD3_Rv3561
4003514	C	A	missense_variant	fadE31_Rv3562	p.Ser118Arg
4012366	A	C	intergenic_region	hsaA_Rv3570c-kshB_Rv3571
4018680	T	C	missense_variant	lppH_Rv3576	p.Met108Thr
4019210	G	A	intergenic_region	lppH_Rv3576-Rv3577_Rv3577
4022147	C	T	missense_variant	Rv3579c_Rv3579c	p.Gly83Ser
4022163	C	T	synonymous_variant	Rv3579c_Rv3579c	p.Leu77Leu
4029027	C	T	missense_variant	Rv3587c_Rv3587c	p.Val246Ile
4030666	G	C	synonymous_variant	mutY_Rv3589	p.Arg58Arg
4034557	A	C	missense_variant	lpqF_Rv3593	p.Asp69Ala
4038080	C	T	intergenic_region	PE_PGRS59_Rv3595c-clpC1_Rv3596c
4056453	G	A	intergenic_region	espA_Rv3616c-ephA_Rv3617
4067152	A	G	missense_variant	Rv3627c_Rv3627c	p.Val45Ala
4070302	C	A	synonymous_variant	Rv3630_Rv3630	p.Ala376Ala
4071660	G	A	intergenic_region	Rv3632_Rv3632-Rv3633_Rv3633
4073875	T	G	missense_variant	Rv3635_Rv3635	p.Val81Gly
4083426	T	C	missense_variant	Rv3645_Rv3645	p.Val207Ala
4086748	C	G	synonymous_variant	topA_Rv3646c	p.Leu170Leu
4090980	T	C	missense_variant	Rv3649_Rv3649	p.Cys734Arg
4100209	T	C	missense_variant	Rv3661_Rv3661	p.Leu188Pro
4109312	G	A	synonymous_variant	acs_Rv3667	p.Gly507Gly
4112211	C	T	missense_variant	ephE_Rv3670	p.Ala289Val
4113054	C	T	synonymous_variant	Rv3671c_Rv3671c	p.Lys154Lys
4115802	T	A	synonymous_variant	nth_Rv3674c	p.Val31Val
4116602	A	C	missense_variant	crp_Rv3676	p.Glu42Ala
4116682	C	T	synonymous_variant	crp_Rv3676	p.Leu69Leu
4121675	T	C	intergenic_region	whiB4_Rv3681c-ponA2_Rv3682
4122786	G	A	missense_variant	ponA2_Rv3682	p.Ala291Thr
4141126	C	T	missense_variant	Rv3698_Rv3698	p.His212Tyr
4145696	A	G	missense_variant	etgB_Rv3703c	p.Ile399Thr
4156239	G	A	missense_variant	dnaQ_Rv3711c	p.Ala164Val
4158361	G	A	synonymous_variant	cobQ2_Rv3713	p.Pro45Pro
4162310	A	C	missense_variant	Rv3719_Rv3719	p.Gln2Pro
4163703	G	A	synonymous_variant	Rv3719_Rv3719	p.Ala466Ala
4167830	C	T	missense_variant	Rv3722c_Rv3722c	p.Ser100Asn
4173568	T	C	missense_variant	Rv3727_Rv3727	p.Val205Ala
4174350	C	T	missense_variant	Rv3727_Rv3727	p.His466Tyr
4175107	T	C	missense_variant	Rv3728_Rv3728	p.Ser79Pro
4175644	C	A	missense_variant	Rv3728_Rv3728	p.Leu258Met
4178700	C	G	missense_variant	Rv3729_Rv3729	p.Pro139Arg
4178780	C	A	missense_variant	Rv3729_Rv3729	p.Pro166Thr
4188742	C	A	synonymous_variant	Rv3737_Rv3737	p.Ala348Ala
4188978	A	C	missense_variant	Rv3737_Rv3737	p.Gln427Pro
4190532	C	A	intergenic_region	PPE67_Rv3739c-Rv3740c_Rv3740c
4191147	G	A	synonymous_variant	Rv3740c_Rv3740c	p.Leu345Leu
4191174	G	A	missense_variant	Rv3740c_Rv3740c	p.Pro336Ser
4198576	G	A	missense_variant	Rv3750c_Rv3750c	p.Leu8Phe
4200220	G	A	missense_variant	Rv3753c_Rv3753c	p.Thr1Met
4200343	C	A	intergenic_region	Rv3753c_Rv3753c-tyrA_Rv3754
4202383	C	A	synonymous_variant	proZ_Rv3756c	p.Val77Val
4204828	G	A	synonymous_variant	proX_Rv3759c	p.Ser182Ser
4212165	A	G	intergenic_region	tcrX_Rv3765c-Rv3766_Rv3766
4213146	C	G	synonymous_variant	Rv3767c_Rv3767c	p.Ala265Ala
4213412	G	C	missense_variant	Rv3767c_Rv3767c	p.Pro177Ala
4213478	G	A	synonymous_variant	Rv3767c_Rv3767c	p.Leu155Leu
4216255	G	C	intergenic_region	Rv3770c_Rv3770c-Rv3771c_Rv3771c	n.4216255G>C
4232327	G	A	synonymous_variant	Rv3785_Rv3785	p.Arg336Arg
4238778	G	A	missense_variant	aftA_Rv3792	p.Val283Met
4240153	G	A	synonymous_variant	embC_Rv3793	p.Ser97Ser
4248073	C	T	synonymous_variant	embB_Rv3795	p.Thr520Thr
4261499	A	G	missense_variant	fadD32_Rv3801c	p.Val523Ala
4262608	G	A	synonymous_variant	fadD32_Rv3801c	p.Ile153Ile
4266344	G	A	synonymous_variant	fbpA_Rv3804c	p.Asp105Asp
4267649	A	G	synonymous_variant	aftB_Rv3805c	p.Gly396Gly
4272216	C	T	missense_variant	glfT2_Rv3808c	p.Asp22Asn
4281911	T	A	missense_variant	Rv3817_Rv3817	p.Trp89Arg
4284514	C	A	missense_variant	papA2_Rv3820c	p.Ala438Ser
4289953	G	A	missense_variant	mmpL8_Rv3823c	p.Ala526Val
4290827	G	C	missense_variant	mmpL8_Rv3823c	p.Arg235Gly
4308411	T	G	synonymous_variant	serS_Rv3834c	p.Leu168Leu
4309264	C	T	missense_variant	Rv3835_Rv3835	p.Ala73Val
4310507	T	C	missense_variant	Rv3836_Rv3836	p.Val36Ala
4318425	G	C	intergenic_region	MTS2975_RVnc0040-Rv3844_Rv3844
4322755	G	C	missense_variant	Rv3848_Rv3848	p.Gly144Arg
4323006	A	G	synonymous_variant	Rv3848_Rv3848	p.Ala227Ala
4328371	G	A	intergenic_region	ethR_Rv3855-Rv3856c_Rv3856c
4331184	G	A	synonymous_variant	gltD_Rv3858c	p.Leu108Leu
4333011	G	A	missense_variant	gltB_Rv3859c	p.Ala1024Val
4343706	C	T	synonymous_variant	eccA1_Rv3868	p.Ser131Ser
4347487	G	C	missense_variant	eccCa1_Rv3870	p.Arg336Thr
4352439	G	T	missense_variant	esxB_Rv3874	p.Val56Leu
4355145	T	A	missense_variant	eccD1_Rv3877	p.Tyr47Asn
4355146	A	C	missense_variant	eccD1_Rv3877	p.Tyr47Ser
4355184	G	A	missense_variant	eccD1_Rv3877	p.Glu60Lys
4355438	T	C	synonymous_variant	eccD1_Rv3877	p.Phe144Phe
4368292	G	C	missense_variant	eccE2_Rv3885c	p.Pro77Arg
4369045	A	C	missense_variant	mycP2_Rv3886c	p.Ser376Ala
4370531	G	A	missense_variant	eccD2_Rv3887c	p.Thr385Met
4371623	T	G	missense_variant	eccD2_Rv3887c	p.Lys21Thr
4371708	A	G	synonymous_variant	Rv3888c_Rv3888c	p.Val333Val
4377344	T	C	missense_variant	eccC2_Rv3894c	p.Ile1037Val
4383245	C	T	synonymous_variant	Rv3897c_Rv3897c	p.Gly132Gly
4383246	C	G	missense_variant	Rv3897c_Rv3897c	p.Gly132Ala
4384325	G	C	missense_variant	Rv3899c_Rv3899c	p.Ala352Gly
4386142	G	A	missense_variant	Rv3900c_Rv3900c	p.Ser56Leu
4386210	G	A	synonymous_variant	Rv3900c_Rv3900c	p.His33His
4386257	G	C	missense_variant	Rv3900c_Rv3900c	p.Pro18Ala
4386631	T	G	missense_variant	Rv3901c_Rv3901c	p.Thr62Pro
4386641	T	C	synonymous_variant	Rv3901c_Rv3901c	p.Thr58Thr
4388296	G	A	stop_gained	Rv3903c_Rv3903c	p.Arg713*
4388973	G	A	missense_variant	Rv3903c_Rv3903c	p.Ala487Val
4391382	G	A	synonymous_variant	Rv3906c_Rv3906c	p.Asp75Asp
4398270	G	C	missense_variant	Rv3910_Rv3910	p.Leu558Phe
4402376	G	A	missense_variant	trxB2_Rv3913	p.Val217Met
4404561	G	A	synonymous_variant	Rv3916c_Rv3916c	p.Leu203Leu
4405338	G	T	intergenic_region	Rv3916c_Rv3916c-parB_Rv3917c
4405417	G	A	intergenic_region	Rv3916c_Rv3916c-parB_Rv3917c
4406366	T	G	synonymous_variant	parB_Rv3917c	p.Ala42Ala
4410974	C	T	GT:GQ:SDP:DP:RD:AD:FREQ:PVAL:RBQ:ABQ:RDF:RDR:ADF:ADR
