# Supplementary material for: Reference set of Mycobacterium tuberculosis clinical strains: A tool for research and product development
Source: PLoS One. 2019 Mar 25;14(3):e0214088. doi: 10.1371/journal.pone.0214088 (PMC6433267; doi:10.1371/journal.pone.0214088)
Supplement: S1 Table — (ZIP) [file pone.0214088.s001.zip › homo_snps/N0004.snps.tsv]

Position	REF	MUT	FUNCTION	GENE_NAME/Rv_NAME	AA_CHANGE
1849	C	A	intergenic_region	dnaA_Rv0001-dnaN_Rv0002
2532	C	T	synonymous_variant	dnaN_Rv0002	p.Leu161Leu
3446	C	T	missense_variant	recF_Rv0003	p.Ala56Val
9143	C	T	synonymous_variant	gyrA_Rv0006	p.Ile614Ile
10395	C	T	missense_variant	Rv0007_Rv0007	p.Ser161Leu
12204	G	A	synonymous_variant	Rv0008c_Rv0008c	p.Leu36Leu
13460	G	A	synonymous_variant	Rv0010c_Rv0010c	p.Asp33Asp
14401	G	A	missense_variant	Rv0012_Rv0012	p.Glu105Lys
21819	C	A	missense_variant	pstP_Rv0018c	p.Ala455Ser
23174	A	C	missense_variant	pstP_Rv0018c	p.Leu3Arg
23304	C	T	missense_variant	fhaB_Rv0019c	p.Arg145His
24007	G	T	synonymous_variant	fhaA_Rv0020c	p.Arg480Arg
26957	C	G	intergenic_region	Rv0021c_Rv0021c-whiB5_Rv0022c
27469	G	A	intergenic_region	whiB5_Rv0022c-Rv0023_Rv0023
27487	G	A	intergenic_region	whiB5_Rv0022c-Rv0023_Rv0023
35643	G	A	missense_variant	bioF2_Rv0032	p.Cys450Tyr
36538	C	T	synonymous_variant	bioF2_Rv0032	p.Ser748Ser
39758	G	A	synonymous_variant	Rv0036c_Rv0036c	p.His24His
43945	G	A	synonymous_variant	leuS_Rv0041	p.Val128Val
49360	C	T	missense_variant	Rv0045c_Rv0045c	p.Val194Ile
53422	G	A	intergenic_region	Rv0049_Rv0049-ponA1_Rv0050
54842	G	T	missense_variant	ponA1_Rv0050	p.Ala394Ser
56001	G	A	synonymous_variant	Rv0051_Rv0051	p.Gln102Gln
56457	C	T	synonymous_variant	Rv0051_Rv0051	p.Ala254Ala
65083	G	A	missense_variant	Rv0061c_Rv0061c	p.Pro90Ser
66632	C	T	missense_variant	celA1_Rv0062	p.Pro361Ser
67012	C	T	synonymous_variant	Rv0063_Rv0063	p.Thr30Thr
69984	C	A	synonymous_variant	Rv0064_Rv0064	p.Ala455Ala
72549	C	T	missense_variant	icd2_Rv0066c	p.Gly655Ser
75233	C	A	intergenic_region	Rv0067c_Rv0067c-Rv0068_Rv0068
78573	C	T	synonymous_variant	glyA2_Rv0070c	p.Ala108Ala
89200	T	G	missense_variant	Rv0080_Rv0080	p.Val60Gly
97696	C	T	intergenic_region	Rv0088_Rv0088-Rv0089_Rv0089
99158	T	G	missense_variant	Rv0090_Rv0090	p.Leu227Val
103600	G	A	missense_variant	Rv0093c_Rv0093c	p.Arg22Cys
117389	C	T	synonymous_variant	nrp_Rv0101	p.Thr2463Thr
123198	T	C	synonymous_variant	Rv0104_Rv0104	p.Pro294Pro
123745	G	A	missense_variant	Rv0104_Rv0104	p.Gly477Arg
126803	G	A	missense_variant	ctpI_Rv0107c	p.Pro1247Ser
129576	A	C	synonymous_variant	ctpI_Rv0107c	p.Ala322Ala
139756	C	T	intergenic_region	hddA_Rv0115-Rv0115a_Rv0115a
144865	C	T	synonymous_variant	fadD7_Rv0119	p.Leu273Leu
157129	C	T	missense_variant	fbpC_Rv0129c	p.Gly158Ser
157989	C	T	missense_variant	htdZ_Rv0130	p.Pro48Leu
170671	G	A	missense_variant	Rv0144_Rv0144	p.Ala130Thr
172492	C	G	stop_gained	Rv0146_Rv0146	p.Tyr94*
181090	C	T	intergenic_region	PE2_Rv0152c-ptbB_Rv0153c
195360	C	T	missense_variant	fadD5_Rv0166	p.Ala123Val
201949	G	A	missense_variant	mce1C_Rv0171	p.Gly340Arg
207079	G	C	missense_variant	Rv0175_Rv0175	p.Arg89Pro
208322	G	T	missense_variant	Rv0176_Rv0176	p.Ala291Ser
210624	C	T	synonymous_variant	lprO_Rv0179c	p.Leu63Leu
218599	T	C	intergenic_region	mymT_Rv0186A-Rv0187_Rv0187
223752	G	C	synonymous_variant	Rv0192_Rv0192	p.Gly63Gly
224338	C	T	missense_variant	Rv0192_Rv0192	p.Pro259Ser
230232	C	T	stop_gained	Rv0194_Rv0194	p.Gln1119*
233358	C	A	synonymous_variant	Rv0197_Rv0197	p.Val376Val
233364	C	G	missense_variant	Rv0197_Rv0197	p.Ser378Arg
243598	G	A	missense_variant	Rv0205_Rv0205	p.Arg72His
251669	C	T	intergenic_region	Rv0210_Rv0210-pckA_Rv0211
255373	T	C	missense_variant	Rv0213c_Rv0213c	p.Asp193Gly
257071	C	T	synonymous_variant	fadD4_Rv0214	p.Tyr336Tyr
258304	C	G	intragenic_variant	Rv0215c_Rv0215c	n.258304C>G
260282	T	G	missense_variant	lipW_Rv0217c	p.Thr184Pro
262268	A	T	synonymous_variant	Rv0219_Rv0219	p.Ala5Ala
264992	T	C	missense_variant	Rv0221_Rv0221	p.Leu309Pro
266405	C	T	missense_variant	Rv0223c_Rv0223c	p.Gly454Ser
274463	C	A	missense_variant	Rv0229c_Rv0229c	p.Arg86Leu
276539	G	C	missense_variant	fadE4_Rv0231	p.Gly161Ala
283503	G	A	missense_variant	aftD_Rv0236c	p.His1117Tyr
288292	C	T	synonymous_variant	lpqI_Rv0237	p.Val369Val
289253	C	T	synonymous_variant	vapB24_Rv0239	p.Asp50Asp
301341	C	A	synonymous_variant	Rv0249c_Rv0249c	p.Pro105Pro
320180	G	A	synonymous_variant	oplA_Rv0266c	p.Ile325Ile
324812	C	T	synonymous_variant	fadD2_Rv0270	p.Asp82Asp
328569	G	C	intergenic_region	fadE6_Rv0271c-Rv0272c_Rv0272c
331588	A	G	missense_variant	Rv0275c_Rv0275c	p.Leu24Ser
332209	C	T	synonymous_variant	Rv0276_Rv0276	p.Phe154Phe
342873	C	T	synonymous_variant	eccA3_Rv0282	p.Val248Val
343281	C	G	synonymous_variant	eccA3_Rv0282	p.Ala384Ala
344078	C	T	synonymous_variant	eccB3_Rv0283	p.Ser19Ser
353197	C	T	missense_variant	eccD3_Rv0290	p.Arg39Cys
358473	G	C	missense_variant	tam_Rv0294	p.Trp101Cys
363563	G	A	missense_variant	Rv0299_Rv0299	p.Ala30Thr
365850	C	G	missense_variant	Rv0303_Rv0303	p.Ala206Gly
381030	G	A	missense_variant	Rv0312_Rv0312	p.Gly159Ser
386404	T	G	missense_variant	Rv0318c_Rv0318c	p.Glu232Asp
390093	C	T	synonymous_variant	udgA_Rv0322	p.Ala278Ala
396199	T	C	intergenic_region	Rv0330c_Rv0330c-Rv0331_Rv0331
397466	G	A	missense_variant	Rv0332_Rv0332	p.Ala9Thr
402836	G	A	synonymous_variant	aspC_Rv0337c	p.Tyr109Tyr
406251	T	C	missense_variant	Rv0339c_Rv0339c	p.Asp733Gly
412280	G	T	missense_variant	iniA_Rv0342	p.Gln481His
422678	G	A	missense_variant	dnaJ1_Rv0352	p.Arg76His
422745	C	T	synonymous_variant	dnaJ1_Rv0352	p.Gly98Gly
435249	C	T	missense_variant	Rv0356c_Rv0356c	p.Ala76Thr
438271	A	G	missense_variant	Rv0359_Rv0359	p.Thr252Ala
438470	C	T	synonymous_variant	Rv0360c_Rv0360c	p.Lys90Lys
440229	A	C	missense_variant	mgtE_Rv0362	p.Glu120Ala
440365	G	A	synonymous_variant	mgtE_Rv0362	p.Ser165Ser
440878	C	T	synonymous_variant	mgtE_Rv0362	p.Thr336Thr
447442	T	C	missense_variant	Rv0370c_Rv0370c	p.Glu201Gly
447642	G	C	synonymous_variant	Rv0370c_Rv0370c	p.Leu134Leu
454333	T	G	missense_variant	Rv0376c_Rv0376c	p.Thr14Pro
455024	G	A	missense_variant	Rv0377_Rv0377	p.Val202Ile
455325	G	C	missense_variant	Rv0377_Rv0377	p.Arg302Pro
455329	C	T	synonymous_variant	Rv0377_Rv0377	p.Gly303Gly
468357	G	A	missense_variant	purT_Rv0389	p.Gly8Glu
476612	G	A	synonymous_variant	Rv0397A_Rv0397A	p.Val73Val
484247	C	T	missense_variant	fadD30_Rv0404	p.Pro91Ser
484504	C	G	synonymous_variant	fadD30_Rv0404	p.Ala176Ala
485561	A	C	missense_variant	fadD30_Rv0404	p.Ile529Leu
485730	C	T	missense_variant	fadD30_Rv0404	p.Pro585Leu
514657	G	T	missense_variant	ctpH_Rv0425c	p.Ala222Glu
517389	C	A	missense_variant	Rv0428c_Rv0428c	p.Val139Phe
517411	G	A	synonymous_variant	Rv0428c_Rv0428c	p.Arg131Arg
519185	G	T	missense_variant	Rv0431_Rv0431	p.Gly38Val
522081	G	A	missense_variant	Rv0434_Rv0434	p.Ala190Thr
523654	C	T	missense_variant	Rv0435c_Rv0435c	p.Ala294Thr
527316	G	C	missense_variant	moeA2_Rv0438c	p.Ile15Met
528354	A	C	intergenic_region	Rv0439c_Rv0439c-groEL2_Rv0440
534427	A	T	intergenic_region	sigK_Rv0445c-Rv0446c_Rv0446c
548326	T	C	missense_variant	Rv0457c_Rv0457c	p.Thr428Ala
558893	C	A	intergenic_region	icl1_Rv0467-fadB2_Rv0468
559467	C	G	missense_variant	fadB2_Rv0468	p.Phe191Leu
559776	G	C	intergenic_region	fadB2_Rv0468-umaA_Rv0469
565404	T	G	synonymous_variant	Rv0474_Rv0474	p.Arg128Arg
572591	C	T	synonymous_variant	lprQ_Rv0483	p.Asp294Asp
573384	G	T	missense_variant	Rv0484c_Rv0484c	p.Leu140Ile
579284	T	C	intergenic_region	gpm1_Rv0489-senX3_Rv0490
584511	T	G	synonymous_variant	Rv0493c_Rv0493c	p.Thr60Thr
586133	G	T	missense_variant	Rv0495c_Rv0495c	p.Pro61Gln
590763	C	G	missense_variant	proC_Rv0500	p.Asp227Glu
605981	C	T	synonymous_variant	Rv0513_Rv0513	p.Arg126Arg
608182	G	C	missense_variant	Rv0516c_Rv0516c	p.Asp118Glu
611977	C	T	missense_variant	Rv0519c_Rv0519c	p.Gly33Asp
629714	G	A	synonymous_variant	Rv0537c_Rv0537c	p.Asp6Asp
633562	C	T	synonymous_variant	Rv0541c_Rv0541c	p.Val281Val
635139	G	C	synonymous_variant	menE_Rv0542c	p.Gly122Gly
652950	T	C	synonymous_variant	grcC1_Rv0562	p.Arg60Arg
657578	G	A	synonymous_variant	Rv0566c_Rv0566c	p.Asp154Asp
667869	C	A	missense_variant	Rv0574c_Rv0574c	p.Val176Phe
684290	G	A	intergenic_region	Rv0585c_Rv0585c-mce2R_Rv0586
684376	T	C	intergenic_region	Rv0585c_Rv0585c-mce2R_Rv0586
684932	C	A	missense_variant	mce2R_Rv0586	p.Arg175Ser
686123	C	A	missense_variant	Rv0588_Rv0588	p.Leu66Met
690248	A	C	missense_variant	mce2C_Rv0591	p.Asn397Thr
700776	C	T	missense_variant	lpqO_Rv0604	p.Pro180Ser
703527	C	T	synonymous_variant	vapC28_Rv0609	p.Asp14Asp
705602	C	T	missense_variant	Rv0610c_Rv0610c	p.Ser103Asn
708056	T	C	missense_variant	Rv0613c_Rv0613c	p.His487Arg
711478	G	A	intergenic_region	vapC29_Rv0617-galT_Rv0618
715266	G	A	stop_gained&splice_region_variant	Rv0621_Rv0621	p.Trp355*
717588	G	A	synonymous_variant	Rv0625c_Rv0625c	p.Val102Val
725190	G	A	synonymous_variant	recC_Rv0631c	p.Phe1039Phe
729685	C	T	missense_variant	Rv0633c_Rv0633c	p.Arg161Gln
750033	C	G	missense_variant	Rv0654_Rv0654	p.Pro12Ala
753174	C	A	missense_variant	vapC6_Rv0656c	p.Trp65Leu
759746	C	T	intergenic_region	Rv0666_Rv0666-rpoB_Rv0667
762434	T	G	synonymous_variant	rpoB_Rv0667	p.Gly876Gly
767339	A	G	intergenic_region	rpoC_Rv0668-Rv0669c_Rv0669c
780799	T	A	missense_variant	Rv0681_Rv0681	p.Ser27Thr
788615	G	C	missense_variant	Rv0688_Rv0688	p.Gly226Arg
788657	C	T	missense_variant	Rv0688_Rv0688	p.Pro240Ser
798779	T	C	intergenic_region	Rv0697_Rv0697-Rv0698_Rv0698
798934	C	A	synonymous_variant	Rv0698_Rv0698	p.Arg34Arg
800899	G	A	missense_variant	rplC_Rv0701	p.Ala31Thr
804988	G	A	missense_variant	rpsC_Rv0707	p.Arg236His
807405	C	T	synonymous_variant	atsA_Rv0711	p.Ser357Ser
815236	C	T	missense_variant	rplO_Rv0723	p.Thr16Ile
815851	G	A	synonymous_variant	sppA_Rv0724	p.Arg63Arg
820734	A	G	missense_variant	serA2_Rv0728c	p.Val248Ala
821907	C	T	missense_variant	xylB_Rv0729	p.Pro134Leu
834857	C	T	missense_variant	Rv0744c_Rv0744c	p.Met30Ile
841231	T	C	missense_variant	vapC31_Rv0749	p.Phe2Leu
857643	C	G	missense_variant	cyp51_Rv0764c	p.Gly132Ala
858464	A	G	missense_variant	Rv0765c_Rv0765c	p.Val134Ala
871271	C	A	missense_variant	purB_Rv0777	p.Pro422Thr
872235	C	A	missense_variant	cyp126_Rv0778	p.Leu269Met
876141	G	T	intergenic_region	purC_Rv0780-emrB_Rv0783c	n.876141G>T
894888	C	T	synonymous_variant	Rv0801_Rv0801	p.Ser86Ser
896979	T	C	missense_variant	purL_Rv0803	p.Val387Ala
899631	C	T	synonymous_variant	Rv0805_Rv0805	p.Gly267Gly
903537	G	T	missense_variant	purF_Rv0808	p.Arg476Leu
906742	T	C	missense_variant	pabC_Rv0812	p.Val107Ala
911261	C	T	missense_variant	Rv0818_Rv0818	p.Pro97Leu
913918	C	G	synonymous_variant	phoY2_Rv0821c	p.Gly94Gly
916046	G	T	missense_variant	Rv0822c_Rv0822c	p.Pro89His
919551	C	T	start_lost	Rv0825c_Rv0825c	p.Val1?
921909	C	T	intergenic_region	Rv0828c_Rv0828c-Rv0830_Rv0830
933699	T	G	synonymous_variant	Rv0837c_Rv0837c	p.Gly111Gly
938246	G	A	synonymous_variant	Rv0842_Rv0842	p.Leu45Leu
942616	C	A	intergenic_region	Rv0845_Rv0845-Rv0846c_Rv0846c
945238	G	T	missense_variant	cysK2_Rv0848	p.Ala101Ser
948294	C	T	missense_variant	Rv0851c_Rv0851c	p.Gly59Ser
950116	C	G	missense_variant	pdc_Rv0853c	p.Ala335Pro
951142	A	C	intergenic_region	pdc_Rv0853c-Rv0854_Rv0854
956812	A	G	missense_variant	fadB_Rv0860	p.Thr174Ala
957306	C	T	synonymous_variant	fadB_Rv0860	p.Ala338Ala
958362	C	G	synonymous_variant	fadB_Rv0860	p.Ala690Ala
961205	G	A	missense_variant	Rv0862c_Rv0862c	p.Arg470Trp
991939	G	A	missense_variant	Rv0890c_Rv0890c	p.Arg220Cys
994940	C	T	missense_variant	Rv0892_Rv0892	p.Pro363Leu
996263	G	A	synonymous_variant	Rv0893c_Rv0893c	p.Thr11Thr
996982	G	A	synonymous_variant	Rv0894_Rv0894	p.Ala153Ala
1002172	G	A	missense_variant	Rv0897c_Rv0897c	p.Arg82Trp
1007198	A	G	missense_variant	accD3_Rv0904c	p.Leu328Pro
1008460	C	T	missense_variant	echA6_Rv0905	p.Ser85Phe
1009500	C	T	missense_variant	Rv0906_Rv0906	p.Pro186Leu
1012815	C	G	missense_variant	ctpE_Rv0908	p.Ala362Gly
1014815	G	T	missense_variant	Rv0909_Rv0909	p.Gln45His
1023911	C	G	intergenic_region	betP_Rv0917-Rv0918_Rv0918
1029586	G	A	missense_variant	Rv0923c_Rv0923c	p.Pro331Leu
1032781	C	T	missense_variant	Rv0926c_Rv0926c	p.Ala336Thr
1034381	G	A	missense_variant	Rv0927c_Rv0927c	p.Ala84Val
1034456	C	T	missense_variant	Rv0927c_Rv0927c	p.Arg59His
1040706	C	A	missense_variant	pstS2_Rv0932c	p.Ala115Ser
1041365	A	T	missense_variant	pstB_Rv0933	p.Lys34Asn
1063765	A	G	missense_variant	sucD_Rv0952	p.Lys209Arg
1071349	G	C	missense_variant	Rv0959_Rv0959	p.Gly32Ala
1084280	A	G	missense_variant	accA2_Rv0973c	p.Trp491Arg
1096633	T	G	intergenic_region	PE_PGRS18_Rv0980c-mprA_Rv0981
1097023	A	G	missense_variant	mprA_Rv0981	p.Ser68Gly
1097220	C	T	synonymous_variant	mprA_Rv0981	p.Ser133Ser
1099058	G	A	intergenic_region	mprB_Rv0982-pepD_Rv0983
1105284	A	G	missense_variant	Rv0988_Rv0988	p.Ile57Val
1106961	A	G	missense_variant	grcC2_Rv0989c	p.Val141Ala
1109163	G	C	missense_variant	Rv0992c_Rv0992c	p.Ile3Met
1110721	T	C	synonymous_variant	moeA1_Rv0994	p.Arg151Arg
1110956	G	T	missense_variant	moeA1_Rv0994	p.Gly230Cys
1111852	G	T	missense_variant	rimJ_Rv0995	p.Asp81Tyr
1113290	C	G	missense_variant	Rv0996_Rv0996	p.Gln303Glu
1113733	C	A	intergenic_region	alaV_Rvnt15-Rv0997a_Rv0997a
1123597	G	A	missense_variant	Rv1005c_Rv1005c	p.Ser1Leu
1131300	A	G	missense_variant	Rv1012_Rv1012	p.Asn58Ser
1139089	G	C	synonymous_variant	mfd_Rv1020	p.Thr41Thr
1143832	C	A	missense_variant	lpqU_Rv1022	p.Pro33Thr
1144409	T	G	missense_variant	lpqU_Rv1022	p.Ile225Ser
1149810	A	C	missense_variant	kdpD_Rv1028c	p.Ile626Ser
1151054	C	G	synonymous_variant	kdpD_Rv1028c	p.Ser211Ser
1152805	T	A	missense_variant	kdpA_Rv1029	p.Leu265Gln
1152863	A	G	synonymous_variant	kdpA_Rv1029	p.Gln284Gln
1153388	C	T	synonymous_variant	kdpA_Rv1029	p.Asn459Asn
1173750	G	T	synonymous_variant	Rv1050_Rv1050	p.Ala290Ala
1177184	C	A	intergenic_region	Rv1052_Rv1052-leuX_Rvnt17	n.1177184C>A
1178947	T	C	intergenic_region	Rv1056_Rv1056-Rv1057_Rv1057
1193463	T	A	missense_variant	Rv1069c_Rv1069c	p.Thr271Ser
1203824	C	T	missense_variant	Rv1078_Rv1078	p.Thr171Ile
1220570	T	G	intergenic_region	MTS0858_RVnc0034-glyA1_Rv1093
1222030	C	T	synonymous_variant	desA2_Rv1094	p.Arg24Arg
1227830	G	T	synonymous_variant	glpX_Rv1099c	p.Thr285Thr
1235446	C	T	synonymous_variant	xseA_Rv1108c	p.Ser5Ser
1236433	A	C	missense_variant	lytB2_Rv1110	p.Glu83Asp
1240744	C	A	missense_variant	Rv1115_Rv1115	p.Asn186Lys
1241572	A	G	intergenic_region	Rv1116_Rv1116-Rv1117_Rv1117
1247391	A	C	missense_variant	ephC_Rv1124	p.Ser89Arg
1250357	G	T	missense_variant	ppdK_Rv1127c	p.Pro350Thr
1265828	G	A	synonymous_variant	Rv1138c_Rv1138c	p.Leu221Leu
1269028	G	C	intergenic_region	echA11_Rv1141c-echA10_Rv1142c
1271187	C	G	missense_variant	Rv1144_Rv1144	p.Thr11Ser
1281984	G	A	intergenic_region	Rv1155_Rv1155-Rv1155a_Rv1155a
1287112	C	T	intergenic_region	mutT2_Rv1160-narG_Rv1161
1287372	G	C	synonymous_variant	narG_Rv1161	p.Leu15Leu
1300541	G	A	missense_variant	mshB_Rv1170	p.Gly80Arg
1308317	T	C	missense_variant	Rv1176c_Rv1176c	p.His159Arg
1310316	T	C	missense_variant	Rv1178_Rv1178	p.Val318Ala
1331733	C	T	missense_variant	Rv1188_Rv1188	p.Ala238Val
1345016	C	T	missense_variant	dapD_Rv1201c	p.Ala52Thr
1358940	A	C	missense_variant	Rv1215c_Rv1215c	p.Ser169Ala
1361190	G	A	synonymous_variant	Rv1217c_Rv1217c	p.Ser204Ser
1368947	G	A	missense_variant	Rv1226c_Rv1226c	p.Ala450Val
1371470	G	A	missense_variant	lpqX_Rv1228	p.Arg184His
1377568	A	G	synonymous_variant	lpqY_Rv1235	p.Val15Val
1395010	G	A	missense_variant	Rv1250_Rv1250	p.Gly278Arg
1396618	C	A	stop_gained	Rv1251c_Rv1251c	p.Glu875*
1397201	G	A	synonymous_variant	Rv1251c_Rv1251c	p.Asn680Asn
1400396	G	A	missense_variant	deaD_Rv1253	p.Val143Met
1401033	C	T	missense_variant	deaD_Rv1253	p.Ser355Leu
1410062	C	G	missense_variant	Rv1262c_Rv1262c	p.Arg104Pro
1417554	C	G	intergenic_region	embR_Rv1267c-Rv1268c_Rv1268c
1422666	C	T	missense_variant	Rv1273c_Rv1273c	p.Gly462Glu
1422667	C	T	missense_variant	Rv1273c_Rv1273c	p.Gly462Arg
1424699	C	T	missense_variant	lprB_Rv1274	p.Pro168Leu
1440090	C	T	missense_variant	Rv1286_Rv1286	p.Thr395Ile
1450316	C	T	synonymous_variant	thrA_Rv1294	p.Ala314Ala
1458144	A	C	missense_variant	Rv1301_Rv1301	p.Gln196Pro
1461792	C	G	missense_variant	atpF_Rv1306	p.Arg158Gly
1478092	C	G	missense_variant	alkA_Rv1317c	p.Val343Leu
1478357	G	T	synonymous_variant	alkA_Rv1317c	p.Pro254Pro
1490428	C	T	missense_variant	glgB_Rv1326c	p.Glu629Lys
1490911	A	G	missense_variant	glgB_Rv1326c	p.Ser468Pro
1492194	C	T	missense_variant	glgB_Rv1326c	p.Gly40Asp
1495836	G	A	missense_variant	glgP_Rv1328	p.Val425Met
1496964	T	G	missense_variant	glgP_Rv1328	p.Ser801Ala
1498876	C	T	missense_variant	dinG_Rv1329c	p.Arg105His
1498951	G	T	missense_variant	dinG_Rv1329c	p.Thr80Lys
1499221	G	A	missense_variant	pncB1_Rv1330c	p.Pro447Ser
1501700	G	A	synonymous_variant	Rv1333_Rv1333	p.Val34Val
1505194	C	T	synonymous_variant	murI_Rv1338	p.Gly40Gly
1505973	A	G	synonymous_variant	Rv1339_Rv1339	p.Arg19Arg
1513189	C	T	missense_variant	irtA_Rv1348	p.Ala48Val
1518540	A	G	missense_variant	Rv1351_Rv1351	p.Asn104Asp
1523175	C	A	synonymous_variant	moeY_Rv1355c	p.Ala286Ala
1523791	G	A	missense_variant	moeY_Rv1355c	p.Pro81Leu
1529541	A	G	missense_variant	Rv1358_Rv1358	p.Asp977Gly
1534551	C	T	synonymous_variant	Rv1362c_Rv1362c	p.Glu20Glu
1540484	C	G	synonymous_variant	Rv1367c_Rv1367c	p.Leu54Leu
1548087	A	G	missense_variant	Rv1375_Rv1375	p.Arg86Gly
1554216	C	T	missense_variant	pyrC_Rv1381	p.Pro10Leu
1559562	A	C	missense_variant	carB_Rv1384	p.Glu821Ala
1565871	G	C	missense_variant	dfp_Rv1391	p.Arg144Pro
1574206	C	T	missense_variant	vapC10_Rv1397c	p.Gly103Asp
1584379	C	A	missense_variant	fmu_Rv1407	p.Leu427Ile
1585283	C	A	missense_variant	ribG_Rv1409	p.Asn30Lys
1585404	A	G	missense_variant	ribG_Rv1409	p.Thr71Ala
1587202	G	A	synonymous_variant	P55_Rv1410c	p.Leu189Leu
1593331	G	A	intergenic_region	lprH_Rv1418-Rv1419_Rv1419
1595342	T	C	missense_variant	uvrC_Rv1420	p.Val434Ala
1599557	C	G	missense_variant	Rv1424c_Rv1424c	p.Arg33Thr
1600685	T	C	missense_variant	Rv1425_Rv1425	p.Leu343Pro
1601732	T	C	missense_variant	lipO_Rv1426c	p.Gln197Arg
1602064	C	G	missense_variant	lipO_Rv1426c	p.Trp86Cys
1611283	C	T	intergenic_region	Rv1432_Rv1432-Rv1433_Rv1433
1614143	G	A	synonymous_variant	gap_Rv1436	p.Leu279Leu
1630612	C	T	intergenic_region	tkt_Rv1449c-PE_PGRS27_Rv1450c
1638364	T	C	intergenic_region	PE_PGRS28_Rv1452c-Rv1453_Rv1453
1639418	G	A	synonymous_variant	Rv1453_Rv1453	p.Leu346Leu
1639643	C	T	synonymous_variant	Rv1453_Rv1453	p.Arg421Arg
1640442	T	C	synonymous_variant	qor_Rv1454c	p.Gly73Gly
1647954	C	T	synonymous_variant	Rv1461_Rv1461	p.Leu322Leu
1650406	C	A	missense_variant	Rv1462_Rv1462	p.Thr294Asn
1659994	T	C	missense_variant	echA12_Rv1472	p.Ser78Pro
1676880	A	G	missense_variant	Rv1486c_Rv1486c	p.Trp2Arg
1681147	G	A	intergenic_region	Rv1490_Rv1490-Rv1491c_Rv1491c
1692960	T	C	missense_variant	Rv1502_Rv1502	p.Ser13Pro
1693370	T	G	stop_gained	Rv1502_Rv1502	p.Tyr149*
1695674	A	G	synonymous_variant	Rv1505c_Rv1505c	p.Tyr91Tyr
1706448	C	G	missense_variant	Rv1514c_Rv1514c	p.Val50Leu
1708792	T	C	intergenic_region	Rv1516c_Rv1516c-Rv1517_Rv1517
1713923	A	G	missense_variant	fadD25_Rv1521	p.His541Arg
1719391	T	C	synonymous_variant	Rv1524_Rv1524	p.Phe222Phe
1726816	T	G	missense_variant	pks5_Rv1527c	p.Thr532Pro
1728161	G	T	synonymous_variant	pks5_Rv1527c	p.Gly83Gly
1735739	T	C	intergenic_region	Rv1534_Rv1534-Rv1535_Rv1535
1748439	C	T	missense_variant	dnaE1_Rv1547	p.Thr249Ile
1756374	G	A	synonymous_variant	plsB1_Rv1551	p.Glu310Glu
1760923	C	T	synonymous_variant	frdD_Rv1555	p.Thr124Thr
1763482	G	A	missense_variant	ilvA_Rv1559	p.Gly19Arg
1764225	C	T	synonymous_variant	ilvA_Rv1559	p.Ala266Ala
1772783	G	A	synonymous_variant	Rv1565c_Rv1565c	p.Leu349Leu
1775713	G	A	missense_variant	bioA_Rv1568	p.Val108Ile
1789933	G	A	intergenic_region	Rv1588c_Rv1588c-bioB_Rv1589
1797577	G	A	missense_variant	nadC_Rv1596	p.Asp64Asn
1802047	C	G	missense_variant	hisB_Rv1601	p.Gln5Glu
1811375	G	T	synonymous_variant	trpB_Rv1612	p.Gly83Gly
1812448	C	T	synonymous_variant	trpA_Rv1613	p.Tyr30Tyr
1816338	G	A	synonymous_variant	pykA_Rv1617	p.Arg50Arg
1818286	C	T	synonymous_variant	tesB1_Rv1618	p.Gly224Gly
1825848	T	C	missense_variant	cydA_Rv1623c	p.Thr14Ala
1826054	C	T	missense_variant	Rv1624c_Rv1624c	p.Ala178Thr
1827468	C	A	missense_variant	cya_Rv1625c	p.Val160Leu
1832509	C	G	synonymous_variant	polA_Rv1629	p.Thr615Thr
1833025	C	T	synonymous_variant	polA_Rv1629	p.Asp787Asp
1836417	C	A	synonymous_variant	Rv1632c_Rv1632c	p.Gly138Gly
1837980	G	A	synonymous_variant	uvrB_Rv1633	p.Gly302Gly
1839260	G	T	synonymous_variant	Rv1634_Rv1634	p.Leu31Leu
1852877	A	C	stop_lost&splice_region_variant	infC_Rv1641	p.Ter202Serext*?
1872959	G	A	synonymous_variant	argH_Rv1659	p.Arg107Arg
1873700	G	A	synonymous_variant	argH_Rv1659	p.Leu354Leu
1888128	A	G	missense_variant	pks9_Rv1664	p.Thr35Ala
1889073	C	G	missense_variant	pks9_Rv1664	p.Pro350Ala
1900800	G	A	missense_variant	cmr_Rv1675c	p.Ala59Val
1906336	G	A	intergenic_region	moeX_Rv1681-Rv1682_Rv1682
1908598	G	A	synonymous_variant	Rv1683_Rv1683	p.Arg335Arg
1916664	A	T	missense_variant	Rv1691_Rv1691	p.Asp239Val
1920120	T	G	synonymous_variant	recN_Rv1696	p.Pro146Pro
1923343	G	A	missense_variant	mctB_Rv1698	p.Arg200His
1924959	C	T	synonymous_variant	pyrG_Rv1699	p.Gly377Gly
1925136	G	A	synonymous_variant	pyrG_Rv1699	p.Val436Val
1926029	T	C	missense_variant	Rv1700_Rv1700	p.Tyr150His
1931470	A	G	intergenic_region	cycA_Rv1704c-PPE22_Rv1705c
1935695	G	T	missense_variant	Rv1707_Rv1707	p.Ala272Ser
1936525	A	G	missense_variant	Rv1708_Rv1708	p.Thr56Ala
1939763	A	G	synonymous_variant	cmk_Rv1712	p.Pro55Pro
1940706	C	T	missense_variant	engA_Rv1713	p.Ala140Val
1946999	T	G	intergenic_region	proT_Rvnt21-vapC12_Rv1720c
1952160	C	T	synonymous_variant	Rv1726_Rv1726	p.Thr103Thr
1952743	G	A	missense_variant	Rv1726_Rv1726	p.Val298Met
1954023	G	T	synonymous_variant	Rv1728c_Rv1728c	p.Gly204Gly
1956523	A	C	synonymous_variant	Rv1730c_Rv1730c	p.Thr241Thr
1960485	C	T	initiator_codon_variant	Rv1733c_Rv1733c	p.Met1?
1962383	G	A	missense_variant	narX_Rv1736c	p.His602Tyr
1963957	C	T	missense_variant	narX_Rv1736c	p.Gly77Asp
1972901	C	T	missense_variant	pknF_Rv1746	p.Ala255Val
1977646	G	A	synonymous_variant	Rv1749c_Rv1749c	p.Ala80Ala
2003252	C	T	synonymous_variant	Rv1769_Rv1769	p.Ala209Ala
2003827	A	C	missense_variant	Rv1769_Rv1769	p.Asp401Ala
2010880	T	G	synonymous_variant	cyp144_Rv1777	p.Gly75Gly
2011568	G	C	missense_variant	cyp144_Rv1777	p.Glu305Gln
2017195	G	T	missense_variant	malQ_Rv1781c	p.Asp94Glu
2017291	C	T	synonymous_variant	malQ_Rv1781c	p.Arg62Arg
2019236	G	T	synonymous_variant	eccB5_Rv1782	p.Pro499Pro
2023628	C	G	missense_variant	cyp143_Rv1785c	p.Gly334Ala
2034676	C	T	synonymous_variant	mycP5_Rv1796	p.Ile316Ile
2035199	A	C	missense_variant	mycP5_Rv1796	p.Ile491Leu
2056184	C	T	intergenic_region	Rv1813c_Rv1813c-erg3_Rv1814
2062922	C	T	missense_variant	bacA_Rv1819c	p.Val603Ile
2072190	C	A	missense_variant	gcvH_Rv1826	p.Ala80Glu
2077218	G	A	missense_variant	gcvB_Rv1832	p.Ala448Thr
2084697	G	T	intergenic_region	Rv1836c_Rv1836c-glcB_Rv1837c
2087652	C	T	initiator_codon_variant	vapC13_Rv1838c	p.Val1?
2093715	C	T	intergenic_region	guaB1_Rv1843c-gnd1_Rv1844c
2097144	C	G	missense_variant	Rv1847_Rv1847	p.Leu90Val
2100284	C	G	synonymous_variant	ureF_Rv1851	p.Leu197Leu
2100912	G	A	synonymous_variant	ureG_Rv1852	p.Val191Val
2110365	C	A	synonymous_variant	adhA_Rv1862	p.Thr274Thr
2118936	G	A	synonymous_variant	Rv1868_Rv1868	p.Pro530Pro
2120796	A	T	stop_gained&splice_region_variant	Rv1870c_Rv1870c	p.Leu212*
2122625	G	A	missense_variant	lldD2_Rv1872c	p.Ala176Val
2128372	G	A	synonymous_variant	glnA3_Rv1878	p.Thr117Thr
2129281	A	C	synonymous_variant	glnA3_Rv1878	p.Ala420Ala
2129433	C	T	synonymous_variant	Rv1879_Rv1879	p.Ile19Ile
2130425	A	G	missense_variant	Rv1879_Rv1879	p.Asp350Gly
2130529	G	A	intergenic_region	Rv1879_Rv1879-cyp140_Rv1880c
2135284	G	A	missense_variant	fbpB_Rv1886c	p.Pro195Leu
2138453	C	T	intragenic_variant	Rv1888A_Rv1888A	n.2138453C>T
2142250	C	T	intergenic_region	Rv1894c_Rv1894c-Rv1895_Rv1895
2145878	G	A	missense_variant	lppD_Rv1899c	p.Pro123Leu
2151678	T	G	missense_variant	aao_Rv1905c	p.Thr240Pro
2151780	G	T	missense_variant	aao_Rv1905c	p.Gln206Lys
2153184	T	G	intergenic_region	Rv1906c_Rv1906c-Rv1907c_Rv1907c
2158905	C	A	stop_gained	fadB5_Rv1912c	p.Gly63*
2172526	A	C	stop_lost&splice_region_variant	lppF_Rv1921c	p.Ter424Glyext*?
2173860	A	C	intergenic_region	lppF_Rv1921c-Rv1922_Rv1922
2177073	C	T	intergenic_region	Rv1924c_Rv1924c-fadD31_Rv1925
2179775	G	A	missense_variant	Rv1927_Rv1927	p.Asp35Asn
2186127	G	A	missense_variant	fadE17_Rv1934c	p.Ala21Val
2186236	C	T	synonymous_variant	echA13_Rv1935c	p.Pro308Pro
2187587	G	C	missense_variant	Rv1936_Rv1936	p.Gln68His
2187900	C	T	missense_variant	Rv1936_Rv1936	p.Pro173Ser
2199416	G	A	intergenic_region	Rv1948c_Rv1948c-Rv1950c_Rv1950c	n.2199416G>A
2204691	C	T	synonymous_variant	Rv1961_Rv1961	p.His160His
2216345	C	A	synonymous_variant	mce3F_Rv1971	p.Pro363Pro
2218012	G	A	synonymous_variant	Rv1974_Rv1974	p.Ala118Ala
2222308	C	T	missense_variant	Rv1979c_Rv1979c	p.Gly286Asp
2231486	G	A	intergenic_region	Rv1987_Rv1987-erm_37__Rv1988
2241742	G	A	synonymous_variant	ctpF_Rv1997	p.Pro528Pro
2243034	G	T	missense_variant	Rv1998c_Rv1998c	p.Arg230Ser
2244421	G	T	missense_variant	Rv1999c_Rv1999c	p.Leu240Met
2245916	T	G	synonymous_variant	Rv2000_Rv2000	p.Ala236Ala
2246960	C	G	synonymous_variant	Rv2001_Rv2001	p.Val43Val
2248823	A	G	missense_variant	Rv2003c_Rv2003c	p.Tyr200His
2256043	C	G	intergenic_region	otsB1_Rv2006-fdxA_Rv2007c
2275764	G	A	missense_variant	pfkB_Rv2029c	p.Leu221Phe
2282376	T	C	missense_variant	Rv2036_Rv2036	p.Val93Ala
2282377	T	C	synonymous_variant	Rv2036_Rv2036	p.Val93Val
2284456	T	G	missense_variant	Rv2038c_Rv2038c	p.Glu114Ala
2285558	G	A	synonymous_variant	Rv2039c_Rv2039c	p.Cys28Cys
2289047	G	A	synonymous_variant	pncA_Rv2043c	p.Ser65Ser
2309203	G	A	missense_variant	ppm1_Rv2051c	p.Ala518Val
2325320	T	C	missense_variant	Rv2067c_Rv2067c	p.Asp184Gly
2333215	C	T	missense_variant	Rv2076c_Rv2076c	p.Cys25Tyr
2335080	T	C	synonymous_variant	Rv2078_Rv2078	p.Leu8Leu
2341030	A	G	missense_variant	Rv2083_Rv2083	p.Thr54Ala
2343703	C	A	synonymous_variant	Rv2086_Rv2086	p.Gly131Gly
2344246	G	C	intergenic_region	Rv2086_Rv2086-pknJ_Rv2088
2345085	A	C	synonymous_variant	pknJ_Rv2088	p.Ala225Ala
2346929	C	T	synonymous_variant	pepE_Rv2089c	p.Leu132Leu
2348708	G	A	synonymous_variant	Rv2091c_Rv2091c	p.Val195Val
2350186	G	A	synonymous_variant	helY_Rv2092c	p.Arg623Arg
2353385	G	C	missense_variant	pafC_Rv2095c	p.Gln311Glu
2370867	C	A	intergenic_region	pup_Rv2111c-dop_Rv2112c
2376425	G	A	intergenic_region	mpa_Rv2115c-lppK_Rv2116
2379743	G	C	intergenic_region	Rv2120c_Rv2120c-hisG_Rv2121c
2390299	G	A	intergenic_region	Rv2128_Rv2128-Rv2129c_Rv2129c
2395745	G	A	synonymous_variant	Rv2135c_Rv2135c	p.Gly89Gly
2419142	G	A	synonymous_variant	murE_Rv2158c	p.Val489Val
2424864	G	A	intergenic_region	PE_PGRS38_Rv2162c-pbpB_Rv2163c
2434749	C	T	intergenic_region	Rv2172c_Rv2172c-idsA2_Rv2173
2437259	T	G	missense_variant	mptA_Rv2174	p.Ser451Ala
2440935	G	C	synonymous_variant	aroG_Rv2178c	p.Ser262Ser
2447539	G	A	intergenic_region	TB16.3_Rv2185c-Rv2186c_Rv2186c
2449295	A	G	missense_variant	fadD15_Rv2187	p.Glu379Gly
2449826	C	G	missense_variant	fadD15_Rv2187	p.Ser556Trp
2452452	G	A	missense_variant	Rv2190c_Rv2190c	p.Thr274Met
2463802	T	G	missense_variant	ctaC_Rv2200c	p.Asp317Ala
2472029	T	G	missense_variant	cobT_Rv2207	p.Trp207Gly
2472956	C	T	missense_variant	cobS_Rv2208	p.Ser155Leu
2474482	C	A	stop_gained	Rv2209_Rv2209	p.Cys361*
2475485	G	A	synonymous_variant	ilvE_Rv2210c	p.Thr162Thr
2477984	G	A	synonymous_variant	Rv2212_Rv2212	p.Ser265Ser
2478619	G	A	synonymous_variant	pepB_Rv2213	p.Leu94Leu
2480809	G	C	missense_variant	ephD_Rv2214c	p.Ala298Gly
2487159	C	T	missense_variant	Rv2219A_Rv2219A	p.Met86Ile
2494430	C	G	missense_variant	Rv2223c_Rv2223c	p.Gly324Arg
2495500	C	T	synonymous_variant	caeA_Rv2224c	p.Leu508Leu
2501148	C	T	missense_variant	Rv2227_Rv2227	p.Ala73Val
2502454	G	A	synonymous_variant	Rv2228c_Rv2228c	p.Leu95Leu
2504177	C	T	synonymous_variant	Rv2230c_Rv2230c	p.Glu144Glu
2505528	G	A	missense_variant	cobC_Rv2231c	p.Arg58Trp
2508411	G	A	missense_variant	Rv2235_Rv2235	p.Val259Ile
2511712	T	G	missense_variant	Rv2240c_Rv2240c	p.Lys190Thr
2516271	T	C	missense_variant	Rv2242_Rv2242	p.Met323Thr
2518132	T	C	synonymous_variant	kasA_Rv2245	p.Thr6Thr
2533377	T	C	synonymous_variant	Rv2260_Rv2260	p.Asp16Asp
2536312	C	T	synonymous_variant	Rv2263_Rv2263	p.Arg224Arg
2540554	T	C	missense_variant	cyp124_Rv2266	p.Ser151Pro
2541477	C	G	intergenic_region	cyp124_Rv2266-Rv2267c_Rv2267c
2541779	G	A	synonymous_variant	Rv2267c_Rv2267c	p.Tyr344Tyr
2562644	G	T	missense_variant	lppO_Rv2290	p.Ala16Ser
2562783	C	T	missense_variant	lppO_Rv2290	p.Ala62Val
2563958	C	A	missense_variant	sseB_Rv2291	p.Ala262Glu
2577246	G	A	intragenic_variant	Rv2306A_Rv2306A	n.2577246G>A
2581109	A	C	synonymous_variant	Rv2308_Rv2308	p.Arg231Arg
2587790	C	G	missense_variant	Rv2315c_Rv2315c	p.Asp339His
2591172	G	A	missense_variant	uspC_Rv2318	p.Ala219Thr
2600260	A	G	synonymous_variant	Rv2327_Rv2327	p.Arg91Arg
2603630	C	G	intergenic_region	narK1_Rv2329c-lppP_Rv2330c
2605293	T	G	missense_variant	mez_Rv2332	p.Asp62Glu
2608488	C	T	intergenic_region	stp_Rv2333c-cysK1_Rv2334
2615413	A	G	missense_variant	mmpL9_Rv2339	p.Thr241Ala
2624986	T	G	missense_variant	Rv2345_Rv2345	p.Val389Gly
2627946	A	G	synonymous_variant	plcC_Rv2349c	p.Arg251Arg
2631641	G	T	synonymous_variant	plcA_Rv2351c	p.Pro145Pro
2632362	T	C	intergenic_region	plcA_Rv2351c-PPE38_Rv2352c
2632500	G	A	intergenic_region	plcA_Rv2351c-PPE38_Rv2352c
2641840	G	A	missense_variant	zur_Rv2359	p.Arg64His
2652254	G	C	missense_variant	Rv2372c_Rv2372c	p.Ala191Gly
2656635	G	A	missense_variant	mbtG_Rv2378c	p.Pro357Ser
2661039	G	A	synonymous_variant	mbtF_Rv2379c	p.Ile349Ile
2688700	C	T	missense_variant	ggtB_Rv2394	p.Pro231Ser
2690160	A	G	missense_variant	Rv2395_Rv2395	p.Asn30Ser
2691713	C	T	missense_variant	Rv2395_Rv2395	p.Pro548Ser
2697489	C	T	missense_variant	subI_Rv2400c	p.Ala76Thr
2700222	T	C	missense_variant	Rv2402_Rv2402	p.Leu565Pro
2709795	G	A	synonymous_variant	Rv2411c_Rv2411c	p.Ala57Ala
2712328	C	T	synonymous_variant	Rv2414c_Rv2414c	p.Pro183Pro
2712913	A	C	missense_variant	Rv2415c_Rv2415c	p.Leu291Arg
2720069	G	A	missense_variant	Rv2423_Rv2423	p.Gly158Glu
2720444	C	T	missense_variant	Rv2423_Rv2423	p.Ser283Phe
2725123	G	A	missense_variant	proA_Rv2427c	p.Arg119Cys
2726105	G	A	intergenic_region	oxyR'_Rv2427A-ahpC_Rv2428
2729058	A	C	missense_variant	Rv2433c_Rv2433c	p.Leu26Arg
2736321	A	G	synonymous_variant	nadE_Rv2438c	p.Leu171Leu
2738221	G	A	synonymous_variant	proB_Rv2439c	p.Ile9Ile
2753869	A	G	missense_variant	Rv2454c_Rv2454c	p.Val293Ala
2764939	A	G	missense_variant	tig_Rv2462c	p.Leu118Pro
2771383	A	G	missense_variant	pepN_Rv2467	p.Ser800Gly
2772976	G	T	synonymous_variant	Rv2469c_Rv2469c	p.Thr20Thr
2782498	G	A	synonymous_variant	Rv2477c_Rv2477c	p.Asp515Asp
2790458	C	A	missense_variant	plsC_Rv2483c	p.Gly189Cys
2791475	G	A	synonymous_variant	Rv2484c_Rv2484c	p.Ala340Ala
2798595	C	T	synonymous_variant	Rv2488c_Rv2488c	p.Ala762Ala
2817747	G	A	missense_variant	accD1_Rv2502c	p.Ala243Val
2830355	T	A	synonymous_variant	Rv2513_Rv2513	p.Ile65Ile
2840999	C	G	synonymous_variant	fas_Rv2524c	p.Ser2778Ser
2843642	G	A	synonymous_variant	fas_Rv2524c	p.Thr1897Thr
2854691	C	T	missense_variant	vapB39_Rv2530A	p.Asp73Asn
2858669	T	G	missense_variant	nusB_Rv2533c	p.Asp19Ala
2870386	T	C	intergenic_region	vapB20_Rv2550c-Rv2551c_Rv2551c
2877378	G	C	missense_variant	Rv2557_Rv2557	p.Ala103Pro
2878980	T	C	missense_variant	Rv2559c_Rv2559c	p.Asp317Gly
2881337	C	T	intergenic_region	Rv2560_Rv2560-Rv2561_Rv2561
2884068	A	C	missense_variant	glnQ_Rv2564	p.Met243Leu
2895473	A	G	missense_variant	Rv2571c_Rv2571c	p.Phe163Ser
2897660	T	C	synonymous_variant	aspS_Rv2572c	p.Ala48Ala
2897871	G	A	intergenic_region	aspS_Rv2572c-Rv2573_Rv2573
2898522	T	C	synonymous_variant	Rv2573_Rv2573	p.Tyr160Tyr
2903050	G	A	missense_variant	Rv2578c_Rv2578c	p.Thr161Ile
2910852	C	G	missense_variant	apt_Rv2584c	p.Ala17Pro
2925462	T	A	intergenic_region	ruvC_Rv2594c-vapB40_Rv2595
2927511	T	G	missense_variant	Rv2599_Rv2599	p.Ile12Ser
2941179	G	A	synonymous_variant	Rv2613c_Rv2613c	p.Arg6Arg
2945042	C	G	intergenic_region	PE_PGRS45_Rv2615c-Rv2616_Rv2616
2948524	T	A	missense_variant	Rv2621c_Rv2621c	p.Glu12Val
2949251	G	A	missense_variant	Rv2622_Rv2622	p.Val206Ile
2953307	T	G	intergenic_region	hrp1_Rv2626c-Rv2627c_Rv2627c
2953581	G	A	missense_variant	Rv2627c_Rv2627c	p.Arg390Trp
2955233	T	C	missense_variant	Rv2628_Rv2628	p.Leu59Ser
2958693	G	A	synonymous_variant	Rv2631_Rv2631	p.Ala374Ala
2959265	A	T	intergenic_region	Rv2632c_Rv2632c-Rv2633c_Rv2633c
2959324	G	A	intergenic_region	Rv2632c_Rv2632c-Rv2633c_Rv2633c
2964594	G	A	missense_variant	Rv2638_Rv2638	p.Ala64Thr
2970017	C	G	intergenic_region	valU_Rvnt34-Rv2645_Rv2645
2970018	G	T	intergenic_region	valU_Rvnt34-Rv2645_Rv2645
2970019	A	G	intergenic_region	valU_Rvnt34-Rv2645_Rv2645
2971122	C	T	missense_variant	Rv2646_Rv2646	p.Thr191Ile
2971834	G	C	missense_variant	Rv2647_Rv2647	p.Arg91Pro
2980970	C	A	missense_variant	Rv2660c_Rv2660c	p.Cys74Phe
2985216	A	G	missense_variant	Rv2668_Rv2668	p.Lys162Glu
2995548	C	A	missense_variant	echA15_Rv2679	p.Thr145Asn
3000362	C	T	missense_variant	Rv2683_Rv2683	p.Ser84Leu
3004091	G	A	missense_variant	Rv2687c_Rv2687c	p.Arg220Trp
3010014	G	A	missense_variant	ceoB_Rv2691	p.Gly224Glu
3011837	A	G	intergenic_region	Rv2694c_Rv2694c-Rv2695_Rv2695
3024287	C	T	missense_variant	Rv2712c_Rv2712c	p.Gly348Ser
3027548	C	T	missense_variant	Rv2714_Rv2714	p.Pro162Ser
3027606	G	C	missense_variant	Rv2714_Rv2714	p.Trp181Ser
3040344	C	T	synonymous_variant	miaA_Rv2727c	p.Glu142Glu
3043700	C	T	synonymous_variant	Rv2731_Rv2731	p.Ala225Ala
3069566	C	T	missense_variant	hsdM_Rv2756c	p.Gly173Asp
3069805	C	G	synonymous_variant	hsdM_Rv2756c	p.Val93Val
3072285	A	C	missense_variant	hsdS_Rv2761c	p.Leu119Arg
3074305	G	A	missense_variant	thyA_Rv2764c	p.Ala56Val
3076172	C	T	missense_variant	fabG5_Rv2766c	p.Asp67Asn
3086401	G	A	synonymous_variant	Rv2779c_Rv2779c	p.Arg118Arg
3088625	G	A	synonymous_variant	Rv2781c_Rv2781c	p.Val120Val
3089299	C	G	missense_variant	pepR_Rv2782c	p.Gly355Arg
3105144	A	C	missense_variant	lppV_Rv2796c	p.Phe159Cys
3111280	G	A	missense_variant	Rv2802c_Rv2802c	p.Leu182Phe
3112700	C	T	missense_variant	Rv2804c_Rv2804c	p.Gly132Asp
3118449	G	A	missense_variant	Rv2813_Rv2813	p.Val76Ile
3119513	T	C	intergenic_region	Rv2813_Rv2813-Rv2816c_Rv2816c
3119737	G	C	intergenic_region	Rv2813_Rv2813-Rv2816c_Rv2816c
3119738	G	C	intergenic_region	Rv2813_Rv2813-Rv2816c_Rv2816c
3119740	T	G	intergenic_region	Rv2813_Rv2813-Rv2816c_Rv2816c
3119741	T	A	intergenic_region	Rv2813_Rv2813-Rv2816c_Rv2816c
3122943	A	G	intergenic_region	Rv2813_Rv2813-Rv2816c_Rv2816c
3122949	C	T	intergenic_region	Rv2813_Rv2813-Rv2816c_Rv2816c
3122951	T	A	intergenic_region	Rv2813_Rv2813-Rv2816c_Rv2816c
3135272	G	A	missense_variant	Rv2827c_Rv2827c	p.Ala71Val
3137237	C	T	intergenic_region	vapB22_Rv2830c-echA16_Rv2831
3165807	G	A	synonymous_variant	mtr_Rv2855	p.Val201Val
3168492	G	A	intergenic_region	nicT_Rv2856-Rv2857c_Rv2857c
3172612	C	A	missense_variant	glnA4_Rv2860c	p.Arg130Leu
3174013	G	A	missense_variant	mapB_Rv2861c	p.Pro2Leu
3188769	G	A	missense_variant	merT_Rv2877c	p.His35Tyr
3189580	C	T	intergenic_region	mpt53_Rv2878c-cdsA_Rv2881c
3200304	G	A	synonymous_variant	Rv2891_Rv2891	p.Val13Val
3200478	G	A	synonymous_variant	Rv2891_Rv2891	p.Leu71Leu
3202731	A	C	synonymous_variant	Rv2893_Rv2893	p.Gly104Gly
3206574	C	T	missense_variant	Rv2897c_Rv2897c	p.Asp457Asn
3208600	G	A	synonymous_variant	fdhD_Rv2899c	p.Tyr269Tyr
3212723	C	A	synonymous_variant	rnhB_Rv2902c	p.Ala78Ala
3219500	T	A	missense_variant	Rv2912c_Rv2912c	p.Lys121Met
3231608	A	G	missense_variant	amt_Rv2920c	p.Leu300Pro
3236442	G	A	synonymous_variant	smc_Rv2922c	p.His455His
3236497	A	T	missense_variant	smc_Rv2922c	p.Val437Glu
3244113	T	C	synonymous_variant	fadD26_Rv2930	p.Pro139Pro
3244414	G	A	missense_variant	fadD26_Rv2930	p.Val240Met
3271037	G	A	missense_variant	ppsE_Rv2935	p.Asp1101Asn
3273107	C	A	synonymous_variant	drrA_Rv2936	p.Ala298Ala
3273138	G	C	missense_variant	drrA_Rv2936	p.Asp309His
3276678	C	T	missense_variant	mas_Rv2940c	p.Ser2013Asn
3287974	G	A	intergenic_region	mmpL7_Rv2942-Rv2943_Rv2943
3296721	G	C	missense_variant	pks15_Rv2947c	p.Arg374Gly
3302589	A	C	intergenic_region	fadD29_Rv2950c-Rv2951c_Rv2951c
3302683	T	C	intergenic_region	fadD29_Rv2950c-Rv2951c_Rv2951c
3306441	G	A	missense_variant	Rv2953_Rv2953	p.Arg388Gln
3311119	C	G	synonymous_variant	Rv2958c_Rv2958c	p.Val294Val
3312620	C	A	missense_variant	Rv2959c_Rv2959c	p.Glu73Asp
3316955	A	C	missense_variant	purU_Rv2964	p.Met143Leu
3321373	G	A	synonymous_variant	pca_Rv2967c	p.Thr558Thr
3345310	C	G	missense_variant	leuC_Rv2988c	p.Ala256Pro
3348536	C	T	intergenic_region	Rv2991_Rv2991-gluU_Rvnt35
3349917	G	A	missense_variant	gltS_Rv2992c	p.His121Tyr
3353548	C	G	missense_variant	serA1_Rv2996c	p.Asp508His
3355949	A	C	missense_variant	Rv2997_Rv2997	p.Asp284Ala
3357464	C	G	intergenic_region	Rv2998_Rv2998-lppY_Rv2999
3369501	C	A	synonymous_variant	pfkA_Rv3010c	p.Val118Val
3369869	T	G	intergenic_region	pfkA_Rv3010c-gatA_Rv3011c
3371260	C	T	missense_variant	gatA_Rv3011c	p.Val59Ile
3385218	C	T	missense_variant	Rv3026c_Rv3026c	p.Gly287Glu
3393640	C	T	synonymous_variant	Rv3033_Rv3033	p.Asn87Asn
3395654	G	A	synonymous_variant	Rv3035_Rv3035	p.Leu92Leu
3413785	C	T	missense_variant	nrdE_Rv3051c	p.Val128Ile
3415332	G	A	intergenic_region	nrdH_Rv3053c-Rv3054c_Rv3054c
3427072	G	A	missense_variant	ligB_Rv3062	p.Ala497Thr
3428897	G	C	missense_variant	cstA_Rv3063	p.Arg552Pro
3435329	G	A	missense_variant	Rv3071_Rv3071	p.Gly289Asp
3437007	G	C	missense_variant	Rv3074_Rv3074	p.Ala77Pro
3440542	G	A	synonymous_variant	atsF_Rv3077	p.Gly334Gly
3457514	C	G	intergenic_region	fadD13_Rv3089-Rv3090_Rv3090
3459081	G	C	missense_variant	Rv3090_Rv3090	p.Ala291Pro
3464629	G	A	missense_variant	Rv3096_Rv3096	p.Gly28Glu
3475159	G	A	missense_variant	fprA_Rv3106	p.Asp385Asn
3488122	G	A	missense_variant	Rv3122_Rv3122	p.Gly12Arg
3489665	C	T	missense_variant	moaR1_Rv3124	p.Pro54Ser
3498418	G	A	missense_variant	devS_Rv3132c	p.Thr283Ile
3499497	G	C	missense_variant	devR_Rv3133c	p.Ala140Gly
3500243	G	C	synonymous_variant	Rv3134c_Rv3134c	p.Ala169Ala
3500578	G	A	stop_gained	Rv3134c_Rv3134c	p.Gln58*
3505005	C	A	missense_variant	pflA_Rv3138	p.Pro271Thr
3506650	A	C	missense_variant	fadE24_Rv3139	p.Ile430Leu
3509091	C	G	intergenic_region	fadB4_Rv3141-Rv3142c_Rv3142c
3509231	G	A	missense_variant	Rv3142c_Rv3142c	p.Arg106Cys
3515467	C	T	missense_variant	nuoF_Rv3150	p.Pro19Leu
3521044	G	A	missense_variant	nuoI_Rv3153	p.Ala180Thr
3524948	C	G	missense_variant	nuoM_Rv3157	p.Pro273Ala
3538660	A	C	synonymous_variant	aofH_Rv3170	p.Ala52Ala
3539353	G	A	synonymous_variant	aofH_Rv3170	p.Gln283Gln
3557253	C	T	intergenic_region	Rv3190A_Rv3190A-Rv3191c_Rv3191c
3560645	T	C	missense_variant	Rv3193c_Rv3193c	p.Gln843Arg
3562338	G	T	missense_variant	Rv3193c_Rv3193c	p.Leu279Met
3566417	T	G	synonymous_variant	Rv3196_Rv3196	p.Gly210Gly
3566943	G	A	intergenic_region	Rv3196A_Rv3196A-Rv3197_Rv3197
3571834	G	T	missense_variant	nudC_Rv3199c	p.Pro237Gln
3573636	C	T	missense_variant	Rv3200c_Rv3200c	p.Asp12Asn
3577958	G	A	missense_variant	Rv3202c_Rv3202c	p.Ala748Val
3582694	C	T	synonymous_variant	moeB1_Rv3206c	p.Lys339Lys
3600576	C	T	synonymous_variant	Rv3224_Rv3224	p.Cys242Cys
3624486	C	T	missense_variant	lpqB_Rv3244c	p.Gly142Asp
3645524	C	T	missense_variant	manB_Rv3264c	p.Asp152Asn
3647041	G	A	missense_variant	rmlD_Rv3266c	p.Pro257Ser
3653988	G	A	missense_variant	Rv3272_Rv3272	p.Val181Met
3656206	C	A	missense_variant	Rv3273_Rv3273	p.Arg524Ser
3658266	G	C	missense_variant	purE_Rv3275c	p.Arg125Gly
3678094	C	T	synonymous_variant	lhr_Rv3296	p.Ala440Ala
3679764	G	A	missense_variant	lhr_Rv3296	p.Ser997Asn
3679949	G	A	missense_variant	lhr_Rv3296	p.Glu1059Lys
3685510	T	C	missense_variant	atsB_Rv3299c	p.Ser152Gly
3696181	G	A	missense_variant	pmmB_Rv3308	p.Gly440Ser
3697585	C	T	missense_variant	sapM_Rv3310	p.Leu130Phe
3697708	G	A	missense_variant	sapM_Rv3310	p.Ala171Thr
3699228	G	T	missense_variant	Rv3311_Rv3311	p.Asp370Tyr
3706898	G	A	missense_variant	sdhB_Rv3319	p.Gly43Ser
3714639	G	A	missense_variant	Rv3329_Rv3329	p.Arg83His
3715775	C	T	intergenic_region	Rv3329_Rv3329-dacB1_Rv3330
3716358	G	C	synonymous_variant	dacB1_Rv3330	p.Ala194Ala
3729342	C	T	missense_variant	Rv3342_Rv3342	p.Ala240Val
3771009	T	G	synonymous_variant	relJ_Rv3357	p.Ser79Ser
3771628	C	A	synonymous_variant	Rv3359_Rv3359	p.Ile95Ile
3772616	A	G	intergenic_region	Rv3359_Rv3359-Rv3360_Rv3360
3785185	A	G	missense_variant	Rv3371_Rv3371	p.Asp85Gly
3785946	G	A	missense_variant	Rv3371_Rv3371	p.Gly339Arg
3786033	G	A	missense_variant	Rv3371_Rv3371	p.Val368Ile
3787466	G	C	missense_variant	otsB2_Rv3372	p.Glu385Gln
3788365	G	T	stop_gained&splice_region_variant	echA18_Rv3373	p.Gly214*
3799512	C	T	missense_variant	vapC46_Rv3384c	p.Ala42Thr
3799666	G	A	missense_variant	vapB46_Rv3385c	p.Thr93Met
3808103	C	T	missense_variant	cmaA1_Rv3392c	p.Ser112Asn
3811629	A	G	missense_variant	Rv3395c_Rv3395c	p.Val3Ala
3820810	A	G	missense_variant	Rv3402c_Rv3402c	p.Phe361Ser
3820959	G	A	synonymous_variant	Rv3402c_Rv3402c	p.Phe311Phe
3821503	A	C	missense_variant	Rv3402c_Rv3402c	p.Leu130Arg
3821845	G	T	missense_variant	Rv3402c_Rv3402c	p.Ala16Glu
3829428	C	T	synonymous_variant	guaB3_Rv3410c	p.Leu161Leu
3851887	A	C	missense_variant	Rv3433c_Rv3433c	p.Ser443Ala
3860216	G	A	synonymous_variant	mrsA_Rv3441c	p.Ala385Ala
3864565	T	G	missense_variant	eccC4_Rv3447c	p.Glu1225Ala
3869355	T	C	missense_variant	eccD4_Rv3448	p.Ile335Thr
3870010	A	G	missense_variant	mycP4_Rv3449	p.Thr87Ala
3872548	G	A	intergenic_region	eccB4_Rv3450c-cut3_Rv3451
3874745	G	C	intragenic_variant	Rv3453_Rv3453	n.3874745G>C
3876798	C	A	missense_variant	truA_Rv3455c	p.Asp9Tyr
3880175	C	A	intergenic_region	rpsM_Rv3460c-rpmJ_Rv3461c
3898869	A	C	missense_variant	Rv3479_Rv3479	p.Asn1017Thr
3904297	G	T	missense_variant	Rv3484_Rv3484	p.Gly407Val
3908062	C	T	intergenic_region	Rv3488_Rv3488-Rv3489_Rv3489
3922836	C	T	synonymous_variant	fadE26_Rv3504	p.Asp122Asp
3964930	C	T	missense_variant	Rv3528c_Rv3528c	p.Gly88Glu
3981983	G	A	synonymous_variant	fadE29_Rv3543c	p.Pro386Pro
3989914	T	G	missense_variant	Rv3551_Rv3551	p.Ser7Ala
3990093	C	T	synonymous_variant	Rv3551_Rv3551	p.Val66Val
3994101	A	G	missense_variant	fdxB_Rv3554	p.Ile473Val
3994898	G	A	missense_variant	Rv3555c_Rv3555c	p.Arg268Trp
4004896	G	A	synonymous_variant	fadE32_Rv3563	p.Gln202Gln
4007272	G	A	missense_variant	aspB_Rv3565	p.Arg358Gln
4012219	C	T	missense_variant	hsaA_Rv3570c	p.Asp18Asn
4012286	C	T	intergenic_region	hsaA_Rv3570c-kshB_Rv3571
4033711	A	G	missense_variant	Rv3591c_Rv3591c	p.Val111Ala
4044872	G	A	synonymous_variant	panC_Rv3602c	p.Gly113Gly
4052349	T	G	missense_variant	ftsH_Rv3610c	p.Lys179Gln
4054637	G	A	synonymous_variant	espD_Rv3614c	p.Gly20Gly
4057036	A	G	intergenic_region	espA_Rv3616c-ephA_Rv3617
4059186	G	T	synonymous_variant	Rv3618_Rv3618	p.Ala163Ala
4065316	G	A	synonymous_variant	Rv3626c_Rv3626c	p.Ile196Ile
4067152	A	G	missense_variant	Rv3627c_Rv3627c	p.Val45Ala
4070185	T	A	synonymous_variant	Rv3630_Rv3630	p.Ile337Ile
4081585	T	G	synonymous_variant	Rv3644c_Rv3644c	p.Leu379Leu
4087880	G	A	synonymous_variant	Rv3647c_Rv3647c	p.Pro103Pro
4089746	A	G	synonymous_variant	Rv3649_Rv3649	p.Arg322Arg
4090453	C	G	missense_variant	Rv3649_Rv3649	p.Ala558Gly
4092376	T	C	missense_variant	Rv3651_Rv3651	p.Ile179Thr
4096636	C	T	missense_variant	Rv3658c_Rv3658c	p.Gly102Ser
4097569	G	T	synonymous_variant	trbB_Rv3659c	p.Ala142Ala
4105757	T	C	missense_variant	dppA_Rv3666c	p.Gln443Arg
4115952	C	T	intergenic_region	nth_Rv3674c-Rv3675_Rv3675
4116682	C	T	synonymous_variant	crp_Rv3676	p.Leu69Leu
4117161	A	C	intergenic_region	crp_Rv3676-Rv3677c_Rv3677c
4119246	C	T	synonymous_variant	Rv3679_Rv3679	p.Asp157Asp
4121675	T	C	intergenic_region	whiB4_Rv3681c-ponA2_Rv3682
4122287	G	T	synonymous_variant	ponA2_Rv3682	p.Ala124Ala
4124254	C	G	missense_variant	ponA2_Rv3682	p.Pro780Arg
4129982	T	C	missense_variant	Rv3688c_Rv3688c	p.Met126Val
4130711	C	G	missense_variant	Rv3689_Rv3689	p.Leu119Val
4132509	G	A	intergenic_region	Rv3690_Rv3690-Rv3691_Rv3691	n.4132509G>A
4138377	G	A	missense_variant	glpK_Rv3696c	p.Ala460Val
4138622	G	A	synonymous_variant	glpK_Rv3696c	p.Arg378Arg
4142192	G	A	missense_variant	Rv3699_Rv3699	p.Gly50Glu
4148801	C	A	missense_variant	Rv3705c_Rv3705c	p.Glu54Asp
4156239	G	A	missense_variant	dnaQ_Rv3711c	p.Ala164Val
4158361	G	A	synonymous_variant	cobQ2_Rv3713	p.Pro45Pro
4166290	G	A	missense_variant	dnaZX_Rv3721c	p.His148Tyr
4166441	G	A	synonymous_variant	dnaZX_Rv3721c	p.His97His
4169852	G	T	intergenic_region	Rv3723_Rv3723-Rv3725_Rv3725	n.4169852G>T
4170739	G	C	missense_variant	Rv3725_Rv3725	p.Val176Leu
4173567	G	A	missense_variant	Rv3727_Rv3727	p.Val205Met
4176173	G	A	missense_variant	Rv3728_Rv3728	p.Arg434His
4190532	C	A	intergenic_region	PPE67_Rv3739c-Rv3740c_Rv3740c
4195390	A	T	intergenic_region	ctpJ_Rv3743c-nmtR_Rv3744
4195799	C	A	synonymous_variant	nmtR_Rv3744	p.Gly120Gly
4197189	G	A	intergenic_region	Rv3747_Rv3747-Rv3748_Rv3748
4199024	C	G	intergenic_region	Rv3750c_Rv3750c-serX_Rvnt42	n.4199024C>G
4200220	G	A	missense_variant	Rv3753c_Rv3753c	p.Thr1Met
4202383	C	A	synonymous_variant	proZ_Rv3756c	p.Val77Val
4210876	C	T	missense_variant	tcrY_Rv3764c	p.Arg45His
4211661	A	T	missense_variant	tcrX_Rv3765c	p.Ser42Thr
4215033	G	C	intergenic_region	Rv3769_Rv3769-Rv3770c_Rv3770c
4216255	G	C	intergenic_region	Rv3770c_Rv3770c-Rv3771c_Rv3771c	n.4216255G>C
4226275	C	T	missense_variant	Rv3779_Rv3779	p.Pro431Ser
4231865	C	A	synonymous_variant	Rv3785_Rv3785	p.Val182Val
4232327	G	A	synonymous_variant	Rv3785_Rv3785	p.Arg336Arg
4232555	T	C	missense_variant	Rv3786c_Rv3786c	p.Gln348Arg
4237599	G	C	missense_variant	dprE2_Rv3791	p.Met145Ile
4240671	T	C	missense_variant	embC_Rv3793	p.Ile270Thr
4242075	G	A	missense_variant	embC_Rv3793	p.Arg738Gln
4247646	C	A	missense_variant	embB_Rv3795	p.Ala378Glu
4258447	G	A	synonymous_variant	pks13_Rv3800c	p.Arg900Arg
4260744	G	C	missense_variant	pks13_Rv3800c	p.Pro135Ala
4261499	A	G	missense_variant	fadD32_Rv3801c	p.Val523Ala
4262388	C	T	missense_variant	fadD32_Rv3801c	p.Gly227Ser
4263279	G	A	intergenic_region	fadD32_Rv3801c-clp6_Rv3802c
4266647	A	G	synonymous_variant	fbpA_Rv3804c	p.Val4Val
4269387	G	T	missense_variant	ubiA_Rv3806c	p.Asp149Glu
4269606	G	A	synonymous_variant	ubiA_Rv3806c	p.Arg76Arg
4282707	C	G	missense_variant	Rv3818_Rv3818	p.Pro87Ala
4286826	A	G	missense_variant	Rv3822_Rv3822	p.Lys36Glu
4287361	T	C	missense_variant	Rv3822_Rv3822	p.Val214Ala
4289953	G	A	missense_variant	mmpL8_Rv3823c	p.Ala526Val
4290564	T	G	synonymous_variant	mmpL8_Rv3823c	p.Ala322Ala
4290827	G	C	missense_variant	mmpL8_Rv3823c	p.Arg235Gly
4292941	G	A	synonymous_variant	papA1_Rv3824c	p.His78His
4296373	G	T	missense_variant	pks2_Rv3825c	p.Ala1078Asp
4305243	G	A	missense_variant	Rv3830c_Rv3830c	p.Pro148Leu
4306896	C	T	synonymous_variant	Rv3833_Rv3833	p.Ala10Ala
4313156	G	A	missense_variant	Rv3839_Rv3839	p.Arg131Gln
4314800	G	A	missense_variant	glpQ1_Rv3842c	p.His255Tyr
4316566	G	C	missense_variant	Rv3843c_Rv3843c	p.Arg11Gly
4318425	G	C	intergenic_region	MTS2975_RVnc0040-Rv3844_Rv3844
4318703	G	A	intergenic_region	MTS2975_RVnc0040-Rv3844_Rv3844
4323006	A	G	synonymous_variant	Rv3848_Rv3848	p.Ala227Ala
4328492	G	A	missense_variant	Rv3856c_Rv3856c	p.Ala306Val
4334425	C	G	missense_variant	gltB_Rv3859c	p.Glu553Gln
4336597	A	C	intergenic_region	gltB_Rv3859c-Rv3860_Rv3860
4336991	C	T	missense_variant	Rv3860_Rv3860	p.Ala72Val
4338041	G	A	synonymous_variant	Rv3861_Rv3861	p.Arg32Arg
4343784	G	A	synonymous_variant	eccA1_Rv3868	p.Lys157Lys
4345548	G	A	missense_variant	eccB1_Rv3869	p.Met170Ile
4355319	C	G	missense_variant	eccD1_Rv3877	p.Leu105Val
4357015	T	C	missense_variant	espJ_Rv3878	p.Val108Ala
4359487	G	A	missense_variant	espK_Rv3879c	p.Ala99Val
4360163	A	T	intergenic_region	espK_Rv3879c-espL_Rv3880c
4367649	G	A	synonymous_variant	eccE2_Rv3885c	p.Tyr291Tyr
4372540	A	C	missense_variant	Rv3888c_Rv3888c	p.Val56Gly
4374228	C	T	missense_variant	esxD_Rv3891c	p.Ala49Thr
4377033	C	G	synonymous_variant	eccC2_Rv3894c	p.Ser1140Ser
4379538	C	T	synonymous_variant	eccC2_Rv3894c	p.Lys305Lys
4383819	G	T	missense_variant	Rv3898c_Rv3898c	p.Ala56Glu
4384178	C	T	missense_variant	Rv3899c_Rv3899c	p.Arg401Lys
4385187	G	A	missense_variant	Rv3899c_Rv3899c	p.Pro65Ser
4386142	G	A	missense_variant	Rv3900c_Rv3900c	p.Ser56Leu
4386248	G	C	missense_variant	Rv3900c_Rv3900c	p.Pro21Ala
4388414	G	A	synonymous_variant	Rv3903c_Rv3903c	p.Asp673Asp
4390471	C	A	missense_variant	esxE_Rv3904c	p.Gly80Val
4394210	C	G	missense_variant	Rv3909_Rv3909	p.Arg7Gly
4395387	G	A	missense_variant	Rv3909_Rv3909	p.Ser399Asn
4395847	C	T	synonymous_variant	Rv3909_Rv3909	p.Pro552Pro
4396495	C	A	synonymous_variant	Rv3909_Rv3909	p.Gly768Gly
4397736	C	T	synonymous_variant	Rv3910_Rv3910	p.Ile380Ile
4401509	C	T	missense_variant	Rv3912_Rv3912	p.Arg214Trp
4408920	G	A	intergenic_region	Rv3920c_Rv3920c-Rv3921c_Rv3921c
4409954	G	C	missense_variant	Rv3921c_Rv3921c	p.Ala39Gly
