# Supplementary material for: Reference set of Mycobacterium tuberculosis clinical strains: A tool for research and product development
Source: PLoS One. 2019 Mar 25;14(3):e0214088. doi: 10.1371/journal.pone.0214088 (PMC6433267; doi:10.1371/journal.pone.0214088)
Supplement: S2 Table — (ZIP) [file pone.0214088.s002.zip]

Archive with 21 entries (20 files):
- indels/
- indels/N1202.indels.tsv
- indels/N1201.indels.tsv
- indels/N0054.indels.tsv
- indels/N1274.indels.tsv
- indels/N3913.indels.tsv
- indels/N0052.indels.tsv
- indels/N1268.indels.tsv
- indels/N0072.indels.tsv
- indels/N0004.indels.tsv
- indels/N0145.indels.tsv
- indels/N1176.indels.tsv
- indels/N0136.indels.tsv
- indels/N1283.indels.tsv
- indels/N0091.indels.tsv
- indels/N0069.indels.tsv
- indels/N1216.indels.tsv
- indels/N1272.indels.tsv
- indels/N0031.indels.tsv
- indels/N0155.indels.tsv
- indels/N0157.indels.tsv
