# Supplementary material for: Reference set of Mycobacterium tuberculosis clinical strains: A tool for research and product development
Source: PLoS One. 2019 Mar 25;14(3):e0214088. doi: 10.1371/journal.pone.0214088 (PMC6433267; doi:10.1371/journal.pone.0214088)
Supplement: S2 Table — (ZIP) [file pone.0214088.s002.zip › indels/N1202.indels.tsv]

Position	REF	MUT	FUNCTION	GENE_NAME/Rv_NAME	AA_CHANGE
55540	G	GCCGCCGCCT	disruptive_inframe_insertion	ponA1_Rv0050	p.Pro627_Pro629dup
125830	G	GA	frameshift_variant	ctpI_Rv0107c	p.Ser1571fs
131174	T	TG	intergenic_region	Rv0108c_Rv0108c-PE_PGRS1_Rv0109
139556	A	AC	frameshift_variant	hddA_Rv0115	p.Val350fs
147812	GC	G	intergenic_region	fusA2_Rv0120c-Rv0121c_Rv0121c
159886	GGCAC	G	frameshift_variant	fgd2_Rv0132c	p.Arg298fs
194305	C	CGG	frameshift_variant	mce1R_Rv0165c	p.Gly171fs
223752	G	GC	frameshift_variant	Rv0192_Rv0192	p.Gly65fs
230576	G	GT	intergenic_region	Rv0194_Rv0194-Rv0195_Rv0195
234494	T	TGC	frameshift_variant	Rv0197_Rv0197	p.Ser756fs
266743	C	CG	frameshift_variant	Rv0223c_Rv0223c	p.Gly341fs
293628	A	AC	non_coding_exon_variant	F6_RVnc0008	n.30dupC
298110	C	CG	frameshift_variant	Rv0246_Rv0246	p.Ter437fs
333672	CA	C	frameshift_variant	Rv0278c_Rv0278c	p.Cys880fs
339224	G	GC	intergenic_region	PE_PGRS4_Rv0279c-PPE3_Rv0280
369765	GC	G	frameshift_variant	PPE5_Rv0304c	p.Gly1000fs
373282	TA	T	frameshift_variant	PPE6_Rv0305c	p.Leu810fs
424320	T	TC	frameshift_variant	PPE7_Rv0354c	p.Ile126fs
424790	C	CTA	frameshift_variant	PPE8_Rv0355c	p.Arg3297fs
464815	GT	G	frameshift_variant	Rv0386_Rv0386	p.Val469fs
467507	G	GGC	intragenic_variant	Rv0387c_Rv0387c	n.467507_467508insGC
580773	GGGGGCACCACCCGCTTGCGGGGGA	G	intergenic_region	senX3_Rv0490-regX3_Rv0491
624349	G	GT	frameshift_variant	PE_PGRS6_Rv0532	p.Leu520fs
640365	CA	C	frameshift_variant	vapC3_Rv0549c	p.Gly93fs
668707	C	CG	frameshift_variant	Rv0575c_Rv0575c	p.Ala347fs
682720	GA	G	frameshift_variant	Rv0585c_Rv0585c	p.Ser518fs
688792	T	TG	intergenic_region	mce2A_Rv0589-mce2C_Rv0591
699978	CCG	C	frameshift_variant	Rv0603_Rv0603	p.Ala45fs
712192	G	GA	intragenic_variant	galT_Rv0618	n.712192_712193insA
712931	AGCCTAT	A	disruptive_inframe_deletion	galK_Rv0620	p.Tyr74_Ala75del
799136	AC	A	frameshift_variant	Rv0698_Rv0698	p.Pro104fs
830868	G	GGC	frameshift_variant	Rv0739_Rv0739	p.Glu9fs
836869	CCGGTGGGCAAGGCGCCGTGACCGGCGGTACCGGCGGGGCCGGCGGCGA	C	disruptive_inframe_deletion	PE_PGRS9_Rv0746	p.Gly392_Gly407del
854252	GC	G	intergenic_region	Rv0759c_Rv0759c-Rv0760c_Rv0760c
874835	C	CCG	intergenic_region	purC_Rv0780-emrB_Rv0783c
879738	CT	C	frameshift_variant	Rv0785_Rv0785	p.Pro135fs
952810	CT	C	intergenic_region	far_Rv0855-Rv0856_Rv0856
1010204	C	CG	frameshift_variant	Rv0907_Rv0907	p.Cys25fs
1014704	GA	G	frameshift_variant	Rv0909_Rv0909	p.Asn9fs
1029386	G	GCGC	intergenic_region	Rv0922_Rv0922-Rv0923c_Rv0923c
1090188	A	AG	intergenic_region	Rv0976c_Rv0976c-PE_PGRS16_Rv0977
1131229	C	CG	frameshift_variant	Rv1012_Rv1012	p.Glu35fs
1165521	T	TA	intergenic_region	Rv1042c_Rv1042c-Rv1043c_Rv1043c
1168718	T	TC	intergenic_region	Rv1045_Rv1045-Rv1047_Rv1047
1172834	CT	C	intergenic_region	Rv1049_Rv1049-Rv1050_Rv1050
1189431	TGCC	T	inframe_deletion	PE_PGRS19_Rv1067c	p.Gly331del
1213497	T	TGGC	disruptive_inframe_insertion	PE_PGRS21_Rv1087	p.Gly649dup
1230417	CA	C	frameshift_variant	Rv1101c_Rv1101c	p.Leu44fs
1242212	GGTAT	G	frameshift_variant	Rv1118c_Rv1118c	p.Ile206fs
1262845	GAAGTT	G	frameshift_variant	PPE16_Rv1135c	p.Asn427fs
1265912	GA	G	frameshift_variant	Rv1138c_Rv1138c	p.Pro193fs
1273250	G	GA	frameshift_variant	Rv1145_Rv1145	p.Leu277fs
1305641	CG	C	intergenic_region	fbiC_Rv1173-TB8.4_Rv1174c
1313338	G	GC	intergenic_region	Rv1179c_Rv1179c-pks3_Rv1180
1340167	GGCC	G	inframe_deletion	PPE18_Rv1196	p.Ala275del
1412426	T	TG	frameshift_variant	Rv1264_Rv1264	p.Pro180fs
1575029	GATCATGC	G	frameshift_variant	nlhH_Rv1399c	p.Glu258fs
1691379	T	TTG	frameshift_variant	Rv1500_Rv1500	p.Ala178fs
1696499	G	GCGGT	intergenic_region	Rv1506c_Rv1506c-Rv1507c_Rv1507c
1712584	T	TC	frameshift_variant	fadD25_Rv1521	p.Ile96fs
1753519	G	GC	intergenic_region	PPE21_Rv1548c-fadD11_Rv1550
1754016	G	GC	frameshift_variant	fadD11_Rv1550	p.Gly103fs
1894300	G	GGTCTTGCCGC	intragenic_variant	Rv1667c_Rv1667c	n.1894300_1894301insGTCTTGCCGC
1962504	GC	G	frameshift_variant	narX_Rv1736c	p.Gly561fs
1968250	G	GC	frameshift_variant	Rv1742_Rv1742	p.Arg27fs
1992323	GC	G	frameshift_variant	wag22_Rv1759c	p.Gly85fs
2001677	T	TCGGTAACGGTGGGGGCGG	disruptive_inframe_insertion	PE_PGRS31_Rv1768	p.Gly358_Gly359insGlyGlyGlyGlyAsnGly
2109523	C	CG	intergenic_region	Rv1861_Rv1861-adhA_Rv1862
2143523	C	CT	frameshift_variant	Rv1895_Rv1895	p.Arg336fs
2161343	G	GT	frameshift_variant	aceAa_Rv1915	p.Thr296fs
2207591	T	TC	intergenic_region	mce3R_Rv1963c-yrbE3A_Rv1964
2328163	G	GT	frameshift_variant	cobK_Rv2070c	p.His21fs
2329856	C	CA	frameshift_variant	cobL_Rv2072c	p.Leu97fs
2358029	T	TG	intragenic_variant	PE_PGRS36_Rv2098c	n.2358029_2358030insG
2368564	TA	T	intergenic_region	PPE36_Rv2108-prcA_Rv2109c
2421975	G	GGGAA	intragenic_variant	Rv2160c_Rv2160c	n.2421975_2421976insGGAA
2501147	G	GC	frameshift_variant	Rv2227_Rv2227	p.Ile74fs
2523205	G	GCGC	intergenic_region	Rv2248_Rv2248-glpD1_Rv2249c
2525722	CG	C	frameshift_variant	Rv2251_Rv2251	p.Glu55fs
2534561	CGG	C	intragenic_variant	Rv2261c_Rv2261c	n.2534562_2534563delGG
2564368	G	GC	frameshift_variant	Rv2293c_Rv2293c	p.Ala222fs
2566768	G	GC	intergenic_region	Rv2294_Rv2294-Rv2295_Rv2295
2606797	G	GC	frameshift_variant	stp_Rv2333c	p.Leu509fs
2632341	C	CA	intergenic_region	plcA_Rv2351c-PPE38_Rv2352c
2692596	GCGAGACAGCCGA	G	disruptive_inframe_deletion	aprB_Rv2395B	p.Arg17_Thr20del
2780760	AGCC	A	disruptive_inframe_deletion	gdh_Rv2476c	p.Ala501del
2853479	CCGT	C	disruptive_inframe_deletion	Rv2529_Rv2529	p.Val205del
2881597	AG	A	intragenic_variant	Rv2561_Rv2561	n.2881598delG
2943711	G	GCCGCCGTTT	disruptive_inframe_insertion	PE_PGRS45_Rv2615c	p.Gly425_Ala426insAsnGlyGly
2957568	CT	C	intergenic_region	Rv2630_Rv2630-Rv2631_Rv2631
3023459	GA	G	intergenic_region	sigB_Rv2710-ideR_Rv2711
3053940	GT	G	frameshift_variant	PE_PGRS47_Rv2741	p.Leu11fs
3087084	CA	C	frameshift_variant	ald_Rv2780	p.Gln89fs
3118213	GC	G	frameshift_variant	Rv2812_Rv2812	p.Gln467fs
3190145	TC	T	intergenic_region	mpt53_Rv2878c-cdsA_Rv2881c
3194241	C	CG	frameshift_variant	Rv2885c_Rv2885c	p.Gly438fs
3247865	GCAAA	G	frameshift_variant	ppsA_Rv2931	p.Gln808fs
3296377	G	GC	frameshift_variant	pks15_Rv2947c	p.Arg489fs
3311132	G	GC	frameshift_variant	Rv2958c_Rv2958c	p.Ala290fs
3331361	ACG	A	frameshift_variant	Rv2975c_Rv2975c	p.Arg84fs
3358739	G	GA	frameshift_variant	Rv3000_Rv3000	p.Thr45fs
3380439	G	GC	intragenic_variant	PPE47_Rv3021c	n.3380439_3380440insC
3473996	G	GA	intergenic_region	prfB_Rv3105c-fprA_Rv3106
3486712	C	CG	frameshift_variant	cyp141_Rv3121	p.Pro69fs
3566943	G	GCGCTTGTCGA	intergenic_region	Rv3196A_Rv3196A-Rv3197_Rv3197
3580636	CT	C	intergenic_region	Rv3202a_Rv3202a-lipV_Rv3203
3590686	G	GC	intergenic_region	Rv3212_Rv3212-Rv3213c_Rv3213c
3610391	A	AC	frameshift_variant	tgs3_Rv3234c	p.Ser267fs
3723901	G	GT	intragenic_variant	Rv3337_Rv3337	n.3723901_3723902insT
3738418	GC	G	frameshift_variant	PE_PGRS50_Rv3345c	p.Pro1453fs
3740904	ATGCCGCCGT	A	disruptive_inframe_deletion	PE_PGRS50_Rv3345c	p.Asn621_Gly623del
3747051	GC	G	frameshift_variant	PPE55_Rv3347c	p.Ala2045fs
3753410	GT	G	intergenic_region	PPE55_Rv3347c-Rv3348_Rv3348
3760513	GC	G	frameshift_variant	PPE56_Rv3350c	p.Ala2197fs
3794867	C	CCA	intergenic_region	dxs2_Rv3379c-Rv3382c_Rv3382c
3843407	CG	C	frameshift_variant	PPE58_Rv3426	p.Gly126fs
3844756	GC	G	frameshift_variant	Rv3428c_Rv3428c	p.Gly405fs
3862472	GA	G	intergenic_region	rplM_Rv3443c-esxT_Rv3444c
3874722	AT	A	intragenic_variant	Rv3453_Rv3453	n.3874723delT
3874739	GT	G	intragenic_variant	Rv3453_Rv3453
3897043	CG	C	frameshift_variant	Rv3479_Rv3479	p.Gly409fs
3920948	G	GCC	intergenic_region	yrbE4A_Rv3501c-hsd4A_Rv3502c
3946254	G	GC	frameshift_variant	PE_PGRS57_Rv3514	p.Gly155fs
3949587	C	CCGG	disruptive_inframe_insertion	PE_PGRS57_Rv3514	p.Gly1266dup
3954930	TG	T	frameshift_variant	cyp142_Rv3518c	p.Thr198fs
4079085	C	CG	frameshift_variant	Rv3640c_Rv3640c	p.Arg222fs
4095001	CA	C	frameshift_variant	Rv3655c_Rv3655c	p.Leu100fs
4099439	CG	C	non_coding_exon_variant	B11_RVnc0004	n.39delC
4169666	GT	G	intergenic_region	Rv3723_Rv3723-Rv3725_Rv3725
4170964	G	GA	frameshift_variant	Rv3725_Rv3725	p.Gly251fs
4197137	G	GC	intergenic_region	Rv3747_Rv3747-Rv3748_Rv3748
4198611	CG	C	intergenic_region	Rv3750c_Rv3750c-serX_Rvnt42
4222009	CG	C	frameshift_variant	Rv3776_Rv3776	p.Gly309fs
4253570	CGGGCCACCACA	C	frameshift_variant	Rv3798_Rv3798	p.Gly194fs
4310743	T	TG	frameshift_variant	Rv3836_Rv3836	p.Arg116fs
4318420	GT	G	intergenic_region	MTS2975_RVnc0040-Rv3844_Rv3844
4338595	GT	G	intergenic_region	whiB6_Rv3862c-Rv3863_Rv3863
4353596	CAATCGGCG	C	frameshift_variant	espI_Rv3876	p.Ile197fs
4359354	CG	C	frameshift_variant	espK_Rv3879c	p.Thr143fs
4368662	A	ACC	frameshift_variant	mycP2_Rv3886c	p.Ala504fs
4382103	TA	T	frameshift_variant	Rv3896c_Rv3896c	p.Tyr250fs
4383144	C	CCGGGG	frameshift_variant	Rv3897c_Rv3897c	p.Gly166fs
4386186	CT	C	frameshift_variant	Rv3900c_Rv3900c	p.Lys41fs
4400660	AC	A	frameshift_variant	sigM_Rv3911	p.Arg160fs
