# Supplementary material for: Reference set of Mycobacterium tuberculosis clinical strains: A tool for research and product development
Source: PLoS One. 2019 Mar 25;14(3):e0214088. doi: 10.1371/journal.pone.0214088 (PMC6433267; doi:10.1371/journal.pone.0214088)
Supplement: S2 Table — (ZIP) [file pone.0214088.s002.zip › indels/N0054.indels.tsv]

Position	REF	MUT	FUNCTION	GENE_NAME/Rv_NAME	AA_CHANGE
26747	GC	G	frameshift_variant	Rv0021c_Rv0021c	p.Gly45fs
34568	TC	T	frameshift_variant	bioF2_Rv0032	p.Asp93fs
49690	GCC	G	frameshift_variant	Rv0045c_Rv0045c	p.Gly83fs
55543	G	GCCGCCT	disruptive_inframe_insertion	ponA1_Rv0050	p.Pro628_Pro629dup
125830	G	GA	frameshift_variant	ctpI_Rv0107c	p.Ser1571fs
131174	T	TG	intergenic_region	Rv0108c_Rv0108c-PE_PGRS1_Rv0109
176534	TG	T	frameshift_variant	Rv0149_Rv0149	p.Leu281fs
194305	C	CGG	frameshift_variant	mce1R_Rv0165c	p.Gly171fs
208320	GC	G	frameshift_variant	Rv0176_Rv0176	p.Ser290fs
230576	G	GT	intergenic_region	Rv0194_Rv0194-Rv0195_Rv0195
230920	TC	T	frameshift_variant	Rv0195_Rv0195	p.Ser8fs
234494	T	TGC	frameshift_variant	Rv0197_Rv0197	p.Ser756fs
243923	CG	C	frameshift_variant	Rv0205_Rv0205	p.Gly182fs
287141	GC	G	intergenic_region	Rv0236A_Rv0236A-lpqI_Rv0237
293628	A	AC	non_coding_exon_variant	F6_RVnc0008	n.30dupC
373282	TA	T	frameshift_variant	PPE6_Rv0305c	p.Leu810fs
400301	GGGC	G	disruptive_inframe_deletion	Rv0336_Rv0336	p.Ala38del
424320	T	TC	frameshift_variant	PPE7_Rv0354c	p.Ile126fs
455623	CT	C	intergenic_region	Rv0377_Rv0377-Rv0378_Rv0378
467507	G	GGC	intragenic_variant	Rv0387c_Rv0387c	n.467507_467508insGC
481526	AG	A	frameshift_variant	mmpL1_Rv0402c	p.Leu569fs
485810	CA	C	frameshift_variant	pks6_Rv0405	p.Asn28fs
560540	ACTTTTC	A	disruptive_inframe_deletion	umaA_Rv0469	p.Asp218_Ser220delinsGlu
562062	GGCCA	G	frameshift_variant	Rv0470A_Rv0470A	p.Trp77fs
580773	GGGGGCACCACCCGCTTGCGGGGGA	G	intergenic_region	senX3_Rv0490-regX3_Rv0491
688792	T	TG	intergenic_region	mce2A_Rv0589-mce2C_Rv0591
830868	G	GGC	frameshift_variant	Rv0739_Rv0739	p.Glu9fs
841289	GAA	G	frameshift_variant	vapC31_Rv0749	p.Thr22fs
854252	GC	G	intergenic_region	Rv0759c_Rv0759c-Rv0760c_Rv0760c
874835	C	CCG	intergenic_region	purC_Rv0780-emrB_Rv0783c
929017	A	AC	frameshift_variant	PE_PGRS14_Rv0834c	p.Val490fs
936620	CCCA	C	disruptive_inframe_deletion	pip_Rv0840c	p.Val232del
1010204	C	CG	frameshift_variant	Rv0907_Rv0907	p.Cys25fs
1090188	A	AG	intergenic_region	Rv0976c_Rv0976c-PE_PGRS16_Rv0977
1165521	T	TA	intergenic_region	Rv1042c_Rv1042c-Rv1043c_Rv1043c
1168718	T	TC	intergenic_region	Rv1045_Rv1045-Rv1047_Rv1047
1212335	TCGGCGGTTCCGGCGGTGTCGGCGGTGC	T	inframe_deletion	PE_PGRS21_Rv1087	p.Ser262_Gly270del
1215104	AT	A	intergenic_region	PE9_Rv1088-Rv1088a_Rv1088a
1218115	TGGCGGCAAC	T	disruptive_inframe_deletion	PE_PGRS22_Rv1091	p.Gly551_Gly553del
1273250	G	GA	frameshift_variant	Rv1145_Rv1145	p.Leu277fs
1277869	G	GT	intergenic_region	Rv1148c_Rv1148c-Rv1149_Rv1149
1313338	G	GC	intergenic_region	Rv1179c_Rv1179c-pks3_Rv1180
1753519	G	GC	intergenic_region	PPE21_Rv1548c-fadD11_Rv1550
1780586	C	CG	frameshift_variant	Rv1575_Rv1575	p.Val131fs
1784237	GA	G	frameshift_variant	Rv1581c_Rv1581c	p.Ser22fs
2045814	GT	G	frameshift_variant	PE_PGRS32_Rv1803c	p.Asn343fs
2058949	GC	G	frameshift_variant	Rv1816_Rv1816	p.Glu233fs
2109523	C	CG	intergenic_region	Rv1861_Rv1861-adhA_Rv1862
2143324	TC	T	frameshift_variant	Rv1895_Rv1895	p.Leu270fs
2161343	G	GT	frameshift_variant	aceAa_Rv1915	p.Thr296fs
2197838	CA	C	frameshift_variant	lppG_Rv1946c	p.Leu41fs
2207591	T	TC	intergenic_region	mce3R_Rv1963c-yrbE3A_Rv1964
2210031	T	TGCG	inframe_insertion	mce3A_Rv1966	p.Ala236dup
2220940	CGCCACGAT	C	frameshift_variant	Rv1978_Rv1978	p.Met14fs
2289365	CG	C	frameshift_variant	Rv2044c_Rv2044c	p.Gly79fs
2357268	TGCC	T	intragenic_variant	PE_PGRS36_Rv2098c	n.2357269_2357271delGCC
2358029	T	TG	intragenic_variant	PE_PGRS36_Rv2098c	n.2358029_2358030insG
2367060	TA	T	intergenic_region	Rv2104a_Rv2104a-PE22_Rv2107
2368564	TA	T	intergenic_region	PPE36_Rv2108-prcA_Rv2109c
2382286	GC	G	frameshift_variant	PPE37_Rv2123	p.Asp407fs
2421975	G	GGGAA	intragenic_variant	Rv2160c_Rv2160c	n.2421975_2421976insGGAA
2523205	G	GCGC	intergenic_region	Rv2248_Rv2248-glpD1_Rv2249c
2525722	CG	C	frameshift_variant	Rv2251_Rv2251	p.Glu55fs
2534561	CGG	C	intragenic_variant	Rv2261c_Rv2261c	n.2534562_2534563delGG
2564368	G	GC	frameshift_variant	Rv2293c_Rv2293c	p.Ala222fs
2566768	G	GC	intergenic_region	Rv2294_Rv2294-Rv2295_Rv2295
2632341	C	CA	intergenic_region	plcA_Rv2351c-PPE38_Rv2352c
2733972	TTGC	T	disruptive_inframe_deletion	rbsK_Rv2436	p.Ala250del
2803138	GCCACCGGCA	G	disruptive_inframe_deletion	PE_PGRS43_Rv2490c	p.Ala1031_Gly1033del
2808005	C	CACA	inframe_insertion	Rv2492_Rv2492	p.Gln244dup
2881597	AG	A	intragenic_variant	Rv2561_Rv2561	n.2881598delG
2925728	AC	A	frameshift_variant	vapB40_Rv2595	p.Arg80fs
2959256	TATCCAATC	T	intergenic_region	Rv2632c_Rv2632c-Rv2633c_Rv2633c
3114515	CA	C	frameshift_variant	Rv2807_Rv2807	p.Lys288fs
3190145	TC	T	intergenic_region	mpt53_Rv2878c-cdsA_Rv2881c
3194241	C	CG	frameshift_variant	Rv2885c_Rv2885c	p.Gly438fs
3247305	AACCCT	A	frameshift_variant	ppsA_Rv2931	p.Asn621fs
3247313	C	CACCAG	frameshift_variant	ppsA_Rv2931	p.Glu624fs
3247865	GCAAA	G	frameshift_variant	ppsA_Rv2931	p.Gln808fs
3288363	GTT	G	intergenic_region	mmpL7_Rv2942-Rv2943_Rv2943
3315725	CG	C	frameshift_variant	Rv2963_Rv2963	p.Gly165fs
3331361	ACG	A	frameshift_variant	Rv2975c_Rv2975c	p.Arg84fs
3449066	CG	C	frameshift_variant	Rv3083_Rv3083	p.Ala189fs
3473996	G	GA	intergenic_region	prfB_Rv3105c-fprA_Rv3106
3509299	CAG	C	frameshift_variant	Rv3142c_Rv3142c	p.Trp83fs
3580636	CT	C	intergenic_region	Rv3202a_Rv3202a-lipV_Rv3203
3590686	G	GC	intergenic_region	Rv3212_Rv3212-Rv3213c_Rv3213c
3610391	A	AC	frameshift_variant	tgs3_Rv3234c	p.Ser267fs
3738418	GC	G	frameshift_variant	PE_PGRS50_Rv3345c	p.Pro1453fs
3772833	CA	C	frameshift_variant	Rv3360_Rv3360	p.Asn62fs
3794867	C	CCA	intergenic_region	dxs2_Rv3379c-Rv3382c_Rv3382c
3821005	AC	A	frameshift_variant	Rv3402c_Rv3402c	p.Val296fs
3843407	CG	C	frameshift_variant	PPE58_Rv3426	p.Gly126fs
3844756	GC	G	frameshift_variant	Rv3428c_Rv3428c	p.Gly405fs
3862472	GA	G	intergenic_region	rplM_Rv3443c-esxT_Rv3444c
3874722	AT	A	intragenic_variant	Rv3453_Rv3453	n.3874723delT
3906462	A	AT	frameshift_variant	lipF_Rv3487c	p.Ile183fs
3941572	C	CGGCCAACAA	inframe_insertion	PE_PGRS55_Rv3511	p.Gly653_Asn654insGlnGlnGly
3998041	GTT	G	frameshift_variant	PPE64_Rv3558	p.Ser22fs
4094053	CG	C	frameshift_variant	PE_PGRS61_Rv3653	p.Ala41fs
4095001	CA	C	frameshift_variant	Rv3655c_Rv3655c	p.Leu100fs
4097490	A	AC	frameshift_variant	trbB_Rv3659c	p.Leu169fs
4145395	CCA	C	frameshift_variant	egtC_Rv3702c	p.Val73fs
4170964	G	GA	frameshift_variant	Rv3725_Rv3725	p.Gly251fs
4197137	G	GC	intergenic_region	Rv3747_Rv3747-Rv3748_Rv3748
4198611	CG	C	intergenic_region	Rv3750c_Rv3750c-serX_Rvnt42
4318639	T	TGC	intergenic_region	MTS2975_RVnc0040-Rv3844_Rv3844
4322039	AC	A	frameshift_variant	Rv3847_Rv3847	p.Ala169fs
4338595	GT	G	intergenic_region	whiB6_Rv3862c-Rv3863_Rv3863
4400660	AC	A	frameshift_variant	sigM_Rv3911	p.Arg160fs
