# Supplementary material for: Reference set of Mycobacterium tuberculosis clinical strains: A tool for research and product development
Source: PLoS One. 2019 Mar 25;14(3):e0214088. doi: 10.1371/journal.pone.0214088 (PMC6433267; doi:10.1371/journal.pone.0214088)
Supplement: S2 Table — (ZIP) [file pone.0214088.s002.zip › indels/N3913.indels.tsv]

Position	REF	MUT	FUNCTION	GENE_NAME/Rv_NAME	AA_CHANGE
30980	C	CCGAT	frameshift_variant	Rv0026_Rv0026	p.Ala421fs
34510	CT	C	frameshift_variant	bioF2_Rv0032	p.Phe73fs
77817	CG	C	frameshift_variant	glyA2_Rv0070c	p.Pro360fs
105174	AT	A	frameshift_variant	Rv0095c_Rv0095c	p.Asn14fs
125830	G	GA	frameshift_variant	ctpI_Rv0107c	p.Ser1571fs
131174	T	TG	intergenic_region	Rv0108c_Rv0108c-PE_PGRS1_Rv0109
139556	A	AC	frameshift_variant	hddA_Rv0115	p.Val350fs
173079	AG	A	frameshift_variant	Rv0146_Rv0146	p.Val292fs
194305	C	CGG	frameshift_variant	mce1R_Rv0165c	p.Gly171fs
230576	G	GT	intergenic_region	Rv0194_Rv0194-Rv0195_Rv0195
234494	T	TGC	frameshift_variant	Rv0197_Rv0197	p.Ser756fs
289069	TG	T	intergenic_region	Rv0238_Rv0238-vapB24_Rv0239
289125	C	CT	frameshift_variant	vapB24_Rv0239	p.Asp10fs
289213	ACATG	A	frameshift_variant	vapB24_Rv0239	p.His37fs
293628	A	AC	non_coding_exon_variant	F6_RVnc0008	n.30dupC
364498	TG	T	intergenic_region	vapC2_Rv0301-Rv0302_Rv0302
368079	AGTGTTGAAGCTGCCGGTGTTGATGCTGCCG	A	disruptive_inframe_deletion	PPE5_Rv0304c	p.Gly1553_Thr1562del
373282	TA	T	frameshift_variant	PPE6_Rv0305c	p.Leu810fs
410604	GC	G	frameshift_variant	iniB_Rv0341	p.Gln416fs
424320	T	TC	frameshift_variant	PPE7_Rv0354c	p.Ile126fs
424790	C	CTA	frameshift_variant	PPE8_Rv0355c	p.Arg3297fs
428083	GC	G	frameshift_variant	PPE8_Rv0355c	p.Gly2199fs
467507	G	GGC	intragenic_variant	Rv0387c_Rv0387c	n.467507_467508insGC
479981	GC	G	frameshift_variant	Rv0401_Rv0401	p.Thr67fs
487861	TG	T	frameshift_variant	pks6_Rv0405	p.Val713fs
592759	C	CA	frameshift_variant	galE2_Rv0501	p.Ile370fs
597145	CG	C	frameshift_variant	mmpS2_Rv0506	p.Glu130fs
641719	T	TC	frameshift_variant	fadD8_Rv0551c	p.Ile365fs
688792	T	TG	intergenic_region	mce2A_Rv0589-mce2C_Rv0591
750089	G	GC	frameshift_variant	Rv0654_Rv0654	p.Val32fs
778105	AG	A	frameshift_variant	mmpL5_Rv0676c	p.Leu126fs
830868	G	GGC	frameshift_variant	Rv0739_Rv0739	p.Glu9fs
854252	GC	G	intergenic_region	Rv0759c_Rv0759c-Rv0760c_Rv0760c
874835	C	CCG	intergenic_region	purC_Rv0780-emrB_Rv0783c
885193	G	GC	frameshift_variant	Rv0791c_Rv0791c	p.Asp217fs
886637	CA	C	frameshift_variant	Rv0792c_Rv0792c	p.Val4fs
929017	AC	A	frameshift_variant	PE_PGRS14_Rv0834c	p.Val490fs
929715	GCCGGCGCCA	G	disruptive_inframe_deletion	PE_PGRS14_Rv0834c	p.Gly255_Gly257del
952810	CT	C	intergenic_region	far_Rv0855-Rv0856_Rv0856
1010204	C	CG	frameshift_variant	Rv0907_Rv0907	p.Cys25fs
1086490	G	GC	frameshift_variant	accD2_Rv0974c	p.Pro286fs
1090188	A	AG	intergenic_region	Rv0976c_Rv0976c-PE_PGRS16_Rv0977
1131229	C	CG	frameshift_variant	Rv1012_Rv1012	p.Glu35fs
1165521	T	TA	intergenic_region	Rv1042c_Rv1042c-Rv1043c_Rv1043c
1168718	T	TC	intergenic_region	Rv1045_Rv1045-Rv1047_Rv1047
1218426	A	ACGGCGGGTC	inframe_insertion	PE_PGRS22_Rv1091	p.Gly655_Ala656insSerGlyGly
1218643	TGGCGGCGCC	T	disruptive_inframe_deletion	PE_PGRS22_Rv1091	p.Ala728_Gly730del
1268056	T	TG	frameshift_variant	Rv1140_Rv1140	p.Gly238fs
1273250	G	GA	frameshift_variant	Rv1145_Rv1145	p.Leu277fs
1313338	G	GC	intergenic_region	Rv1179c_Rv1179c-pks3_Rv1180
1340652	AG	A	intergenic_region	PPE18_Rv1196-esxK_Rv1197
1365837	C	CGG	intergenic_region	rseA_Rv1222-htrA_Rv1223
1369825	C	CT	frameshift_variant	Rv1226c_Rv1226c	p.Leu158fs
1468163	T	TCGGTACGAA	intergenic_region	Rv1312_Rv1312-Rv1313c_Rv1313c
1474959	C	CCA	non_coding_exon_variant	rrl_Rvnr02	n.1303_1304insAC
1541066	G	GC	frameshift_variant	lprF_Rv1368	p.Ser18fs
1546821	CA	C	frameshift_variant	Rv1373_Rv1373	p.Ile271fs
1619015	CG	C	frameshift_variant	PE_PGRS26_Rv1441c	p.Val224fs
1632349	G	GC	frameshift_variant	PE_PGRS27_Rv1450c	p.Ala760fs
1677115	GTGC	G	inframe_deletion	Rv1487_Rv1487	p.Leu62del
1696499	G	GCGGT	intergenic_region	Rv1506c_Rv1506c-Rv1507c_Rv1507c
1714131	AG	A	intergenic_region	fadD25_Rv1521-mmpL12_Rv1522c
1753519	G	GC	intergenic_region	PPE21_Rv1548c-fadD11_Rv1550
1878817	C	CG	frameshift_variant	pks7_Rv1661	p.Ala1174fs
1911596	CG	C	frameshift_variant	Rv1686c_Rv1686c	p.Pro162fs
1972839	AC	A	frameshift_variant	pknF_Rv1746	p.Pro236fs
1978238	CCT	C	frameshift_variant	fadD1_Rv1750c	p.Gln443fs
1992323	GC	G	frameshift_variant	wag22_Rv1759c	p.Gly85fs
2058118	CT	C	frameshift_variant	Rv1815_Rv1815	p.Ala200fs
2109523	C	CG	intergenic_region	Rv1861_Rv1861-adhA_Rv1862
2127927	GCGA	G	inframe_deletion	Rv1877_Rv1877	p.Asp676del
2143523	C	CT	frameshift_variant	Rv1895_Rv1895	p.Arg336fs
2161343	G	GT	frameshift_variant	aceAa_Rv1915	p.Thr296fs
2183461	CG	C	frameshift_variant	tpx_Rv1932	p.Gly32fs
2189573	GGCC	G	inframe_deletion	Rv1937_Rv1937	p.Arg361del
2192435	CG	C	frameshift_variant	Rv1939_Rv1939	p.Gly116fs
2207591	T	TC	intergenic_region	mce3R_Rv1963c-yrbE3A_Rv1964
2218577	T	TC	frameshift_variant	Rv1975_Rv1975	p.Val178fs
2239632	GC	G	frameshift_variant	Rv1996_Rv1996	p.Leu212fs
2348848	GCACGGCCAT	G	inframe_deletion	Rv2091c_Rv2091c	p.Met146_Val148del
2357268	TGCC	T	intragenic_variant	PE_PGRS36_Rv2098c	n.2357269_2357271delGCC
2358029	T	TG	intragenic_variant	PE_PGRS36_Rv2098c	n.2358029_2358030insG
2368564	TA	T	intergenic_region	PPE36_Rv2108-prcA_Rv2109c
2421156	GC	G	frameshift_variant	Rv2159c_Rv2159c	p.Gly170fs
2421975	G	GGGAA	intragenic_variant	Rv2160c_Rv2160c	n.2421975_2421976insGGAA
2448883	AGT	A	frameshift_variant	fadD15_Rv2187	p.Ser242fs
2453895	AG	A	frameshift_variant	Rv2191_Rv2191	p.Ala28fs
2501147	G	GC	frameshift_variant	Rv2227_Rv2227	p.Ile74fs
2523205	G	GCGC	intergenic_region	Rv2248_Rv2248-glpD1_Rv2249c
2525722	CG	C	frameshift_variant	Rv2251_Rv2251	p.Glu55fs
2534561	CGG	C	intragenic_variant	Rv2261c_Rv2261c	n.2534562_2534563delGG
2564368	G	GC	frameshift_variant	Rv2293c_Rv2293c	p.Ala222fs
2566768	G	GC	intergenic_region	Rv2294_Rv2294-Rv2295_Rv2295
2606797	G	GC	frameshift_variant	stp_Rv2333c	p.Leu509fs
2617139	TCTGGCAGCAC	T	frameshift_variant	mmpL9_Rv2339	p.Trp817fs
2632341	C	CA	intergenic_region	plcA_Rv2351c-PPE38_Rv2352c
2684689	AG	A	frameshift_variant	sirA_Rv2391	p.Glu5fs
2798718	CG	C	frameshift_variant	Rv2488c_Rv2488c	p.Pro721fs
2803072	ACCGCCGTTGCCGCCGGCC	A	disruptive_inframe_deletion	PE_PGRS43_Rv2490c	p.Ala1050_Gly1055del
2881582	G	GT	intragenic_variant	Rv2561_Rv2561	n.2881582_2881583insT
2881597	AG	A	intragenic_variant	Rv2561_Rv2561	n.2881598delG
2943711	G	GCCGCCGTTT	disruptive_inframe_insertion	PE_PGRS45_Rv2615c	p.Gly425_Ala426insAsnGlyGly
2957568	CT	C	intergenic_region	Rv2630_Rv2630-Rv2631_Rv2631
3020361	AGACCGCTGC	A	inframe_deletion	Rv2706c_Rv2706c	p.Ala30_Val32del
3190145	TC	T	intergenic_region	mpt53_Rv2878c-cdsA_Rv2881c
3194241	C	CG	frameshift_variant	Rv2885c_Rv2885c	p.Gly438fs
3247865	GCAAA	G	frameshift_variant	ppsA_Rv2931	p.Gln808fs
3331361	ACG	A	frameshift_variant	Rv2975c_Rv2975c	p.Arg84fs
3380439	G	GC	intragenic_variant	PPE47_Rv3021c	n.3380439_3380440insC
3381236	CA	C	intergenic_region	PE29_Rv3022A-Rv3023c_Rv3023c
3426063	GGCGGCA	G	disruptive_inframe_deletion	ligB_Rv3062	p.Ala163_Ala164del
3473996	G	GA	intergenic_region	prfB_Rv3105c-fprA_Rv3106
3539139	C	CG	frameshift_variant	aofH_Rv3170	p.Thr215fs
3580636	CT	C	intergenic_region	Rv3202a_Rv3202a-lipV_Rv3203
3590686	G	GC	intergenic_region	Rv3212_Rv3212-Rv3213c_Rv3213c
3610391	A	AC	frameshift_variant	tgs3_Rv3234c	p.Ser267fs
3615011	G	GC	frameshift_variant	Rv3239c_Rv3239c	p.Leu865fs
3683268	TG	T	frameshift_variant	atsB_Rv3299c	p.Gln899fs
3723899	C	CG	intragenic_variant	Rv3337_Rv3337	n.3723899_3723900insG
3734178	GA	G	frameshift_variant	PPE54_Rv3343c	p.His920fs
3742991	AG	A	intergenic_region	PE_PGRS50_Rv3345c-Rv3346c_Rv3346c
3753629	T	TGC	intergenic_region	PPE55_Rv3347c-Rv3348_Rv3348
3794867	C	CCA	intergenic_region	dxs2_Rv3379c-Rv3382c_Rv3382c
3801551	A	AT	intergenic_region	Rv3387_Rv3387-PE_PGRS52_Rv3388
3827442	TGTCC	T	frameshift_variant	choD_Rv3409c	p.Gly428fs
3843407	CG	C	frameshift_variant	PPE58_Rv3426	p.Gly126fs
3844756	GC	G	frameshift_variant	Rv3428c_Rv3428c	p.Gly405fs
3862472	GA	G	intergenic_region	rplM_Rv3443c-esxT_Rv3444c
3874722	ATTT	A	intragenic_variant	Rv3453_Rv3453	n.3874723_3874725delTTT
3890099	CG	C	frameshift_variant	bpoA_Rv3473c	p.Arg212fs
3925503	TGCTGG	T	frameshift_variant	fadD17_Rv3506	p.Leu206fs
3949587	C	CCGG	disruptive_inframe_insertion	PE_PGRS57_Rv3514	p.Gly1266dup
3967609	A	ACGT	inframe_insertion	Rv3530c_Rv3530c	p.Asp70dup
4035995	AC	A	frameshift_variant	Rv3594_Rv3594	p.Gly48fs
4095001	CA	C	frameshift_variant	Rv3655c_Rv3655c	p.Leu100fs
4095296	TC	T	frameshift_variant	Rv3655c_Rv3655c	p.Glu2fs
4169666	GT	G	intergenic_region	Rv3723_Rv3723-Rv3725_Rv3725
4170964	G	GA	frameshift_variant	Rv3725_Rv3725	p.Gly251fs
4197137	G	GC	intergenic_region	Rv3747_Rv3747-Rv3748_Rv3748
4198611	CG	C	intergenic_region	Rv3750c_Rv3750c-serX_Rvnt42
4277517	C	CG	frameshift_variant	PE_PGRS62_Rv3812	p.Ile317fs
4306873	G	GA	frameshift_variant	Rv3833_Rv3833	p.Asn4fs
4307616	GACCCGCCTC	G	disruptive_inframe_deletion	Rv3833_Rv3833	p.Leu253_Arg255del
4318639	T	TGC	intergenic_region	MTS2975_RVnc0040-Rv3844_Rv3844
4338595	GT	G	intergenic_region	whiB6_Rv3862c-Rv3863_Rv3863
4359228	TG	T	frameshift_variant	espK_Rv3879c	p.Pro185fs
4360680	C	CA	frameshift_variant	espB_Rv3881c	p.Ala416fs
4400660	AC	A	frameshift_variant	sigM_Rv3911	p.Arg160fs
4405330	AATTGTCC	A	intergenic_region	Rv3916c_Rv3916c-parB_Rv3917c
