# Supplementary material for: Reference set of Mycobacterium tuberculosis clinical strains: A tool for research and product development
Source: PLoS One. 2019 Mar 25;14(3):e0214088. doi: 10.1371/journal.pone.0214088 (PMC6433267; doi:10.1371/journal.pone.0214088)
Supplement: S2 Table — (ZIP) [file pone.0214088.s002.zip › indels/N0004.indels.tsv]

Position	REF	MUT	FUNCTION	GENE_NAME/Rv_NAME	AA_CHANGE
26747	GC	G	frameshift_variant	Rv0021c_Rv0021c	p.Gly45fs
49690	GCC	G	frameshift_variant	Rv0045c_Rv0045c	p.Gly83fs
55543	G	GCCGCCT	disruptive_inframe_insertion	ponA1_Rv0050	p.Pro628_Pro629dup
125830	G	GA	frameshift_variant	ctpI_Rv0107c	p.Ser1571fs
131174	T	TG	intergenic_region	Rv0108c_Rv0108c-PE_PGRS1_Rv0109
176534	TG	T	frameshift_variant	Rv0149_Rv0149	p.Leu281fs
208320	GC	G	frameshift_variant	Rv0176_Rv0176	p.Ser290fs
230576	G	GT	intergenic_region	Rv0194_Rv0194-Rv0195_Rv0195
230920	TC	T	frameshift_variant	Rv0195_Rv0195	p.Ser8fs
234494	T	TGC	frameshift_variant	Rv0197_Rv0197	p.Ser756fs
243923	CG	C	frameshift_variant	Rv0205_Rv0205	p.Gly182fs
287141	GC	G	intergenic_region	Rv0236A_Rv0236A-lpqI_Rv0237
293628	A	AC	non_coding_exon_variant	F6_RVnc0008	n.30dupC
373282	TA	T	frameshift_variant	PPE6_Rv0305c	p.Leu810fs
377823	CCG	C	frameshift_variant	Rv0308_Rv0308	p.Arg238fs
388117	GC	G	frameshift_variant	Rv0320_Rv0320	p.Ala79fs
424320	T	TC	frameshift_variant	PPE7_Rv0354c	p.Ile126fs
455623	CT	C	intergenic_region	Rv0377_Rv0377-Rv0378_Rv0378
467507	G	GGC	intragenic_variant	Rv0387c_Rv0387c	n.467507_467508insGC
481526	AG	A	frameshift_variant	mmpL1_Rv0402c	p.Leu569fs
485810	CA	C	frameshift_variant	pks6_Rv0405	p.Asn28fs
532193	AC	A	frameshift_variant	PPE10_Rv0442c	p.Trp8fs
557501	A	AC	intergenic_region	Rv0466_Rv0466-icl1_Rv0467
560540	ACTTTTC	A	disruptive_inframe_deletion	umaA_Rv0469	p.Asp218_Ser220delinsGlu
580773	GGGGGCACCACCCGCTTGCGGGGGA	G	intergenic_region	senX3_Rv0490-regX3_Rv0491
692223	TG	T	frameshift_variant	lprL_Rv0593	p.Met67fs
750027	C	CA	frameshift_variant	Rv0654_Rv0654	p.Asn11fs
830868	G	GGC	frameshift_variant	Rv0739_Rv0739	p.Glu9fs
841289	GAA	G	frameshift_variant	vapC31_Rv0749	p.Thr22fs
854252	GC	G	intergenic_region	Rv0759c_Rv0759c-Rv0760c_Rv0760c
874835	C	CCG	intergenic_region	purC_Rv0780-emrB_Rv0783c
942426	AG	A	frameshift_variant	Rv0845_Rv0845	p.Thr415fs
1010204	C	CG	frameshift_variant	Rv0907_Rv0907	p.Cys25fs
1090188	A	AG	intergenic_region	Rv0976c_Rv0976c-PE_PGRS16_Rv0977
1165521	T	TA	intergenic_region	Rv1042c_Rv1042c-Rv1043c_Rv1043c
1168718	T	TC	intergenic_region	Rv1045_Rv1045-Rv1047_Rv1047
1189196	CCGCCGT	C	disruptive_inframe_deletion	PE_PGRS19_Rv1067c	p.Asp408_Gly409del
1273250	G	GA	frameshift_variant	Rv1145_Rv1145	p.Leu277fs
1277869	G	GT	intergenic_region	Rv1148c_Rv1148c-Rv1149_Rv1149
1313338	G	GC	intergenic_region	Rv1179c_Rv1179c-pks3_Rv1180
1365837	C	CGG	intergenic_region	rseA_Rv1222-htrA_Rv1223
1501295	A	AGCCT	frameshift_variant	Rv1332_Rv1332	p.His126fs
1780586	C	CG	frameshift_variant	Rv1575_Rv1575	p.Val131fs
1784237	GA	G	frameshift_variant	Rv1581c_Rv1581c	p.Ser22fs
2058949	GC	G	frameshift_variant	Rv1816_Rv1816	p.Glu233fs
2078793	GT	G	intergenic_region	gcvB_Rv1832-Rv1833c_Rv1833c
2094911	ACAGCGT	A	disruptive_inframe_deletion	gnd1_Rv1844c	p.Asp91_Ala92del
2109523	C	CG	intergenic_region	Rv1861_Rv1861-adhA_Rv1862
2143324	TC	T	frameshift_variant	Rv1895_Rv1895	p.Leu270fs
2161343	G	GT	frameshift_variant	aceAa_Rv1915	p.Thr296fs
2207591	T	TC	intergenic_region	mce3R_Rv1963c-yrbE3A_Rv1964
2220940	CGCCACGAT	C	frameshift_variant	Rv1978_Rv1978	p.Met14fs
2289365	CG	C	frameshift_variant	Rv2044c_Rv2044c	p.Gly79fs
2307586	CGTCG	C	intergenic_region	Rv2049c_Rv2049c-Rv2050_Rv2050
2357268	TGCC	T	intragenic_variant	PE_PGRS36_Rv2098c	n.2357269_2357271delGCC
2358029	T	TG	intragenic_variant	PE_PGRS36_Rv2098c	n.2358029_2358030insG
2367060	TA	T	intergenic_region	Rv2104a_Rv2104a-PE22_Rv2107
2368564	TA	T	intergenic_region	PPE36_Rv2108-prcA_Rv2109c
2382286	GC	G	frameshift_variant	PPE37_Rv2123	p.Asp407fs
2421975	G	GGGAA	intragenic_variant	Rv2160c_Rv2160c	n.2421975_2421976insGGAA
2525722	CG	C	frameshift_variant	Rv2251_Rv2251	p.Glu55fs
2534561	CGG	C	intragenic_variant	Rv2261c_Rv2261c	n.2534562_2534563delGG
2536625	C	CG	frameshift_variant	Rv2264c_Rv2264c	p.Gly576fs
2564368	G	GC	frameshift_variant	Rv2293c_Rv2293c	p.Ala222fs
2566768	G	GC	intergenic_region	Rv2294_Rv2294-Rv2295_Rv2295
2881597	AG	A	intragenic_variant	Rv2561_Rv2561	n.2881598delG
3114515	CA	C	frameshift_variant	Rv2807_Rv2807	p.Lys288fs
3190145	TC	T	intergenic_region	mpt53_Rv2878c-cdsA_Rv2881c
3194241	C	CG	frameshift_variant	Rv2885c_Rv2885c	p.Gly438fs
3247305	AACCCT	A	frameshift_variant	ppsA_Rv2931	p.Asn621fs
3247865	GCAAA	G	frameshift_variant	ppsA_Rv2931	p.Gln808fs
3308397	CG	C	frameshift_variant	Rv2955c_Rv2955c	p.Arg50fs
3315725	CG	C	frameshift_variant	Rv2963_Rv2963	p.Gly165fs
3331361	ACG	A	frameshift_variant	Rv2975c_Rv2975c	p.Arg84fs
3380439	G	GC	intragenic_variant	PPE47_Rv3021c	n.3380439_3380440insC
3473996	G	GA	intergenic_region	prfB_Rv3105c-fprA_Rv3106
3509299	CAG	C	frameshift_variant	Rv3142c_Rv3142c	p.Trp83fs
3580636	CT	C	intergenic_region	Rv3202a_Rv3202a-lipV_Rv3203
3590686	G	GC	intergenic_region	Rv3212_Rv3212-Rv3213c_Rv3213c
3610391	A	AC	frameshift_variant	tgs3_Rv3234c	p.Ser267fs
3611286	GC	G	intergenic_region	tgs3_Rv3234c-Rv3235_Rv3235
3738418	GC	G	frameshift_variant	PE_PGRS50_Rv3345c	p.Pro1453fs
3772833	CA	C	frameshift_variant	Rv3360_Rv3360	p.Asn62fs
3788045	CG	C	frameshift_variant	echA18_Rv3373	p.Asn108fs
3843407	CG	C	frameshift_variant	PPE58_Rv3426	p.Gly126fs
3844756	GC	G	frameshift_variant	Rv3428c_Rv3428c	p.Gly405fs
3862472	GA	G	intergenic_region	rplM_Rv3443c-esxT_Rv3444c
3906462	A	AT	frameshift_variant	lipF_Rv3487c	p.Ile183fs
3930466	G	GACGGCGGCA	inframe_insertion	PE_PGRS53_Rv3507	p.Asp1300_Arg1301insGlyGlyAsn
3998041	GTT	G	frameshift_variant	PPE64_Rv3558	p.Ser22fs
4087479	TCCGCATCGTCGCCGAACTAGGTCCGACTGCCCGGCTCCTCAGCGGACCCCAGCGGGA	T	intergenic_region	topA_Rv3646c-Rv3647c_Rv3647c
4094053	CG	C	frameshift_variant	PE_PGRS61_Rv3653	p.Ala41fs
4095001	CA	C	frameshift_variant	Rv3655c_Rv3655c	p.Leu100fs
4097490	A	AC	frameshift_variant	trbB_Rv3659c	p.Leu169fs
4170964	G	GA	frameshift_variant	Rv3725_Rv3725	p.Gly251fs
4197137	G	GC	intergenic_region	Rv3747_Rv3747-Rv3748_Rv3748
4198611	CG	C	intergenic_region	Rv3750c_Rv3750c-serX_Rvnt42
4318639	T	TGC	intergenic_region	MTS2975_RVnc0040-Rv3844_Rv3844
4338595	GT	G	intergenic_region	whiB6_Rv3862c-Rv3863_Rv3863
4369903	G	GC	frameshift_variant	mycP2_Rv3886c	p.Gln90fs
4383144	C	CCGGGG	frameshift_variant	Rv3897c_Rv3897c	p.Gly166fs
4400660	AC	A	frameshift_variant	sigM_Rv3911	p.Arg160fs
