# Supplementary material for: Reference set of Mycobacterium tuberculosis clinical strains: A tool for research and product development
Source: PLoS One. 2019 Mar 25;14(3):e0214088. doi: 10.1371/journal.pone.0214088 (PMC6433267; doi:10.1371/journal.pone.0214088)
Supplement: S2 Table — (ZIP) [file pone.0214088.s002.zip › indels/N0145.indels.tsv]

Position	REF	MUT	FUNCTION	GENE_NAME/Rv_NAME	AA_CHANGE
28366	AT	A	frameshift_variant	Rv0024_Rv0024	p.Tyr3fs
55540	G	GCCGCCGCCT	disruptive_inframe_insertion	ponA1_Rv0050	p.Pro627_Pro629dup
68337	T	TC	frameshift_variant	Rv0063_Rv0063	p.Met473fs
99162	TCGGTGTGCG	T	disruptive_inframe_deletion	Rv0090_Rv0090	p.Val230_Gly232del
125830	G	GA	frameshift_variant	ctpI_Rv0107c	p.Ser1571fs
131174	T	TG	intergenic_region	Rv0108c_Rv0108c-PE_PGRS1_Rv0109
162151	GT	G	frameshift_variant	ephF_Rv0134	p.Phe129fs
194305	C	CGG	frameshift_variant	mce1R_Rv0165c	p.Gly171fs
208320	GC	G	frameshift_variant	Rv0176_Rv0176	p.Ser290fs
230576	G	GT	intergenic_region	Rv0194_Rv0194-Rv0195_Rv0195
293628	A	AC	non_coding_exon_variant	F6_RVnc0008	n.30dupC
373282	TA	T	frameshift_variant	PPE6_Rv0305c	p.Leu810fs
424320	T	TC	frameshift_variant	PPE7_Rv0354c	p.Ile126fs
467507	G	GGC	intragenic_variant	Rv0387c_Rv0387c	n.467507_467508insGC
507028	GC	G	intergenic_region	Rv0420c_Rv0420c-Rv0421c_Rv0421c
580773	GGGGGCACCACCCGCTTGCGGGGGA	G	intergenic_region	senX3_Rv0490-regX3_Rv0491
672512	ACCGGTGCCG	A	disruptive_inframe_deletion	PE_PGRS7_Rv0578c	p.Gly1133_Gly1135del
830868	G	GGC	frameshift_variant	Rv0739_Rv0739	p.Glu9fs
874835	C	CCG	intergenic_region	purC_Rv0780-emrB_Rv0783c
916685	CGGA	C	disruptive_inframe_deletion	Rv0823c_Rv0823c	p.Leu320del
1010204	C	CG	frameshift_variant	Rv0907_Rv0907	p.Cys25fs
1034208	CGCT	C	inframe_deletion	Rv0927c_Rv0927c	p.Ser141del
1090188	A	AG	intergenic_region	Rv0976c_Rv0976c-PE_PGRS16_Rv0977
1165521	T	TA	intergenic_region	Rv1042c_Rv1042c-Rv1043c_Rv1043c
1168718	T	TC	intergenic_region	Rv1045_Rv1045-Rv1047_Rv1047
1215104	AT	A	intergenic_region	PE9_Rv1088-Rv1088a_Rv1088a
1252053	AG	A	frameshift_variant	Rv1128c_Rv1128c	p.Leu307fs
1273250	G	GA	frameshift_variant	Rv1145_Rv1145	p.Leu277fs
1280738	TG	T	frameshift_variant	omt_Rv1153c	p.Ile37fs
1313338	G	GC	intergenic_region	Rv1179c_Rv1179c-pks3_Rv1180
1365837	C	CGG	intergenic_region	rseA_Rv1222-htrA_Rv1223
1368322	C	CG	frameshift_variant	Rv1225c_Rv1225c	p.Gly134fs
1406760	T	TG	frameshift_variant	Rv1258c_Rv1258c	p.Glu194fs
1413129	CG	C	non_coding_exon_variant	mcr11_RVnc0013	n.95delC
1561557	GC	G	frameshift_variant	PE15_Rv1386	p.Pro33fs
1619100	ACCGGCTCCCCCGGCGCCG	A	disruptive_inframe_deletion	PE_PGRS26_Rv1441c	p.Gly190_Gly195del
1753519	G	GC	intergenic_region	PPE21_Rv1548c-fadD11_Rv1550
1756358	CG	C	frameshift_variant	plsB1_Rv1551	p.Gly306fs
1955760	CGAA	C	inframe_deletion	Rv1730c_Rv1730c	p.Phe495del
2009290	GC	G	frameshift_variant	Rv1775_Rv1775	p.Gln42fs
2109523	C	CG	intergenic_region	Rv1861_Rv1861-adhA_Rv1862
2161343	G	GT	frameshift_variant	aceAa_Rv1915	p.Thr296fs
2207591	T	TC	intergenic_region	mce3R_Rv1963c-yrbE3A_Rv1964
2241031	AG	A	frameshift_variant	ctpF_Rv1997	p.Gly292fs
2273733	TC	T	frameshift_variant	dosT_Rv2027c	p.Glu259fs
2368564	TA	T	intergenic_region	PPE36_Rv2108-prcA_Rv2109c
2381572	AC	A	frameshift_variant	PPE37_Rv2123	p.Ser170fs
2406842	AC	A	frameshift_variant&start_lost	Rv2147c_Rv2147c	p.Met1fs
2421975	G	GGGAA	intragenic_variant	Rv2160c_Rv2160c	n.2421975_2421976insGGAA
2523205	G	GCGC	intergenic_region	Rv2248_Rv2248-glpD1_Rv2249c
2525722	CG	C	frameshift_variant	Rv2251_Rv2251	p.Glu55fs
2536628	G	GA	frameshift_variant	Rv2264c_Rv2264c	p.Pro575fs
2564368	G	GC	frameshift_variant	Rv2293c_Rv2293c	p.Ala222fs
2566768	G	GC	intergenic_region	Rv2294_Rv2294-Rv2295_Rv2295
2614909	GC	G	frameshift_variant	mmpL9_Rv2339	p.Gly74fs
2703902	C	CG	intergenic_region	Rv2405_Rv2405-Rv2406c_Rv2406c
2734481	TA	T	frameshift_variant	Rv2437_Rv2437	p.Tyr36fs
2851161	AAACAT	A	frameshift_variant	vapB17_Rv2526	p.Glu24fs
2867880	TA	T	frameshift_variant	vapB18_Rv2545	p.Leu33fs
2881597	AG	A	intragenic_variant	Rv2561_Rv2561	n.2881598delG
3156201	C	CG	frameshift_variant	cobB_Rv2848c	p.Gly441fs
3174692	AC	A	intergenic_region	Rv2862c_Rv2862c-vapB23_Rv2862A
3190145	TC	T	intergenic_region	mpt53_Rv2878c-cdsA_Rv2881c
3194241	C	CG	frameshift_variant	Rv2885c_Rv2885c	p.Gly438fs
3215622	CG	C	intergenic_region	lppW_Rv2905-trmD_Rv2906c
3247865	GCAAA	G	frameshift_variant	ppsA_Rv2931	p.Gln808fs
3331361	ACG	A	frameshift_variant	Rv2975c_Rv2975c	p.Arg84fs
3336679	TA	T	intergenic_region	Rv2980_Rv2980-ddlA_Rv2981c
3380439	G	GC	intragenic_variant	PPE47_Rv3021c	n.3380439_3380440insC
3411935	TGGGGTC	T	disruptive_inframe_deletion	Rv3050c_Rv3050c	p.Arg6_Pro7del
3473996	G	GA	intergenic_region	prfB_Rv3105c-fprA_Rv3106
3580636	CT	C	intergenic_region	Rv3202a_Rv3202a-lipV_Rv3203
3590686	G	GC	intergenic_region	Rv3212_Rv3212-Rv3213c_Rv3213c
3610391	A	AC	frameshift_variant	tgs3_Rv3234c	p.Ser267fs
3738418	GC	G	frameshift_variant	PE_PGRS50_Rv3345c	p.Pro1453fs
3842463	TA	T	frameshift_variant	PPE57_Rv3425	p.Lys76fs
3843407	CG	C	frameshift_variant	PPE58_Rv3426	p.Gly126fs
3844756	GC	G	frameshift_variant	Rv3428c_Rv3428c	p.Gly405fs
3862472	GA	G	intergenic_region	rplM_Rv3443c-esxT_Rv3444c
3874722	AT	A	intragenic_variant	Rv3453_Rv3453	n.3874723delT
3902318	A	AT	frameshift_variant	Rv3483c_Rv3483c	p.Asn165fs
3943744	CCGGCAACGG	C	intergenic_region	PE_PGRS55_Rv3511-PE_PGRS56_Rv3512
4095001	CA	C	frameshift_variant	Rv3655c_Rv3655c	p.Leu100fs
4124349	GCC	G	intergenic_region	ponA2_Rv3682-Rv3683_Rv3683
4170964	G	GA	frameshift_variant	Rv3725_Rv3725	p.Gly251fs
4197137	G	GC	intergenic_region	Rv3747_Rv3747-Rv3748_Rv3748
4198611	CG	C	intergenic_region	Rv3750c_Rv3750c-serX_Rvnt42
4221070	AC	A	intergenic_region	lipE_Rv3775-Rv3776_Rv3776
4264381	G	GC	intergenic_region	clp6_Rv3802c-fbpD_Rv3803c
4303498	T	TG	frameshift_variant	Rv3829c_Rv3829c	p.His504fs
4305063	G	GA	frameshift_variant	Rv3830c_Rv3830c	p.Ser208fs
4322039	AC	A	frameshift_variant	Rv3847_Rv3847	p.Ala169fs
4338595	GT	G	intergenic_region	whiB6_Rv3862c-Rv3863_Rv3863
4379044	CG	C	frameshift_variant	eccC2_Rv3894c	p.Arg470fs
4400660	AC	A	frameshift_variant	sigM_Rv3911	p.Arg160fs
