# Supplementary material for: Reference set of Mycobacterium tuberculosis clinical strains: A tool for research and product development
Source: PLoS One. 2019 Mar 25;14(3):e0214088. doi: 10.1371/journal.pone.0214088 (PMC6433267; doi:10.1371/journal.pone.0214088)
Supplement: S2 Table — (ZIP) [file pone.0214088.s002.zip › indels/N1176.indels.tsv]

Position	REF	MUT	FUNCTION	GENE_NAME/Rv_NAME	AA_CHANGE
35709	GT	G	frameshift_variant	bioF2_Rv0032	p.Leu474fs
55540	G	GCCGCCGCCT	disruptive_inframe_insertion	ponA1_Rv0050	p.Pro627_Pro629dup
89120	TG	T	frameshift_variant	Rv0080_Rv0080	p.Arg35fs
125830	G	GA	frameshift_variant	ctpI_Rv0107c	p.Ser1571fs
131174	T	TG	intergenic_region	Rv0108c_Rv0108c-PE_PGRS1_Rv0109
139556	A	AC	frameshift_variant	hddA_Rv0115	p.Val350fs
194305	C	CGG	frameshift_variant	mce1R_Rv0165c	p.Gly171fs
202303	CAG	C	frameshift_variant	mce1C_Rv0171	p.Gln458fs
211685	GC	G	frameshift_variant	Rv0180c_Rv0180c	p.Ala189fs
223752	G	GC	frameshift_variant	Rv0192_Rv0192	p.Gly65fs
230576	G	GT	intergenic_region	Rv0194_Rv0194-Rv0195_Rv0195
234494	T	TGC	frameshift_variant	Rv0197_Rv0197	p.Ser756fs
251254	TG	T	frameshift_variant	Rv0210_Rv0210	p.Val380fs
293628	A	AC	non_coding_exon_variant	F6_RVnc0008	n.30dupC
333672	CA	C	frameshift_variant	Rv0278c_Rv0278c	p.Cys880fs
352158	A	AC	frameshift_variant	espG3_Rv0289	p.Pro5fs
369765	GC	G	frameshift_variant	PPE5_Rv0304c	p.Gly1000fs
372780	GC	G	intergenic_region	PPE5_Rv0304c-PPE6_Rv0305c
373282	TA	T	frameshift_variant	PPE6_Rv0305c	p.Leu810fs
409759	C	CT	frameshift_variant	iniB_Rv0341	p.Ala134fs
424790	C	CTA	frameshift_variant	PPE8_Rv0355c	p.Arg3297fs
467507	G	GGC	intragenic_variant	Rv0387c_Rv0387c	n.467507_467508insGC
471618	GC	G	frameshift_variant	ndhA_Rv0392c	p.Ala341fs
552042	CCG	C	frameshift_variant	Rv0461_Rv0461	p.Gly7fs
580773	GGGGGCACCACCCGCTTGCGGGGGA	G	intergenic_region	senX3_Rv0490-regX3_Rv0491
624349	G	GT	frameshift_variant	PE_PGRS6_Rv0532	p.Leu520fs
667817	CG	C	frameshift_variant	Rv0574c_Rv0574c	p.Arg193fs
668707	C	CG	frameshift_variant	Rv0575c_Rv0575c	p.Ala347fs
670386	AC	A	frameshift_variant	Rv0576_Rv0576	p.Pro182fs
688792	T	TG	intergenic_region	mce2A_Rv0589-mce2C_Rv0591
700500	G	GCCC	inframe_insertion	lpqO_Rv0604	p.Pro89dup
702635	G	GC	intergenic_region	Rv0605_Rv0605-Rv0607_Rv0607
712192	G	GA	intragenic_variant	galT_Rv0618	n.712192_712193insA
756847	C	CG	frameshift_variant	atsD_Rv0663	p.Ala238fs
799136	AC	A	frameshift_variant	Rv0698_Rv0698	p.Pro104fs
840275	G	GA	frameshift_variant	PE_PGRS10_Rv0747	p.Gly609fs
849949	GC	G	frameshift_variant	PPE12_Rv0755c	p.Ala31fs
854252	GCC	G	intergenic_region	Rv0759c_Rv0759c-Rv0760c_Rv0760c
864211	GC	G	frameshift_variant	Rv0771_Rv0771	p.Pro25fs
874835	C	CCG	intergenic_region	purC_Rv0780-emrB_Rv0783c
879738	CT	C	frameshift_variant	Rv0785_Rv0785	p.Pro135fs
943980	TG	T	frameshift_variant	Rv0846c_Rv0846c	p.Gln72fs
952810	CT	C	intergenic_region	far_Rv0855-Rv0856_Rv0856
983183	AG	A	frameshift_variant	Rv0885_Rv0885	p.Met142fs
1010204	C	CG	frameshift_variant	Rv0907_Rv0907	p.Cys25fs
1090188	A	AG	intergenic_region	Rv0976c_Rv0976c-PE_PGRS16_Rv0977
1131229	C	CG	frameshift_variant	Rv1012_Rv1012	p.Glu35fs
1168718	T	TC	intergenic_region	Rv1045_Rv1045-Rv1047_Rv1047
1198603	A	AT	frameshift_variant	fadA3_Rv1074c	p.Asn257fs
1212642	GGCCGGTGGC	G	inframe_deletion	PE_PGRS21_Rv1087	p.Ala368_Gly370del
1218426	A	ACGGCGGGTC	inframe_insertion	PE_PGRS22_Rv1091	p.Gly655_Ala656insSerGlyGly
1230417	CA	C	frameshift_variant	Rv1101c_Rv1101c	p.Leu44fs
1273250	G	GA	frameshift_variant	Rv1145_Rv1145	p.Leu277fs
1333661	C	CG	frameshift_variant	Rv1190_Rv1190	p.Leu231fs
1365837	C	CGG	intergenic_region	rseA_Rv1222-htrA_Rv1223
1408279	ACGG	A	inframe_deletion	Rv1260_Rv1260	p.Ala17del
1437316	AG	A	intergenic_region	oppB_Rv1283c-canA_Rv1284
1592360	G	GCGCGGC	disruptive_inframe_insertion	Rv1417_Rv1417	p.Pro73_Arg74dup
1636733	C	CCCGCCGGCG	disruptive_inframe_insertion	PE_PGRS28_Rv1452c	p.Gly499_Ala500insAlaGlyGly
1696499	G	GCGGT	intergenic_region	Rv1506c_Rv1506c-Rv1507c_Rv1507c
1753519	G	GC	intergenic_region	PPE21_Rv1548c-fadD11_Rv1550
1754016	G	GC	frameshift_variant	fadD11_Rv1550	p.Gly103fs
1780586	C	CG	frameshift_variant	Rv1575_Rv1575	p.Val131fs
1783877	CG	C	frameshift_variant	Rv1580c_Rv1580c	p.Asp6fs
1968250	G	GC	frameshift_variant	Rv1742_Rv1742	p.Arg27fs
2109523	C	CG	intergenic_region	Rv1861_Rv1861-adhA_Rv1862
2117123	A	ACGCC	frameshift_variant	Rv1867_Rv1867	p.Asp456fs
2143523	C	CT	frameshift_variant	Rv1895_Rv1895	p.Arg336fs
2161343	G	GT	frameshift_variant	aceAa_Rv1915	p.Thr296fs
2207591	T	TC	intergenic_region	mce3R_Rv1963c-yrbE3A_Rv1964
2234247	C	CG	intergenic_region	Rv1990c_Rv1990c-mazF6_Rv1991c
2328163	G	GT	frameshift_variant	cobK_Rv2070c	p.His21fs
2329856	C	CA	frameshift_variant	cobL_Rv2072c	p.Leu97fs
2339608	AGCAGCG	A	disruptive_inframe_deletion	Rv2082_Rv2082	p.Ala302_Ala303del
2358029	T	TG	intragenic_variant	PE_PGRS36_Rv2098c	n.2358029_2358030insG
2368564	TA	T	intergenic_region	PPE36_Rv2108-prcA_Rv2109c
2374175	GGTC	G	inframe_deletion	Rv2114_Rv2114	p.Val115del
2421975	G	GGGAA	intragenic_variant	Rv2160c_Rv2160c	n.2421975_2421976insGGAA
2449579	GC	G	frameshift_variant	fadD15_Rv2187	p.Ala476fs
2501147	G	GC	frameshift_variant	Rv2227_Rv2227	p.Ile74fs
2523205	G	GCGC	intergenic_region	Rv2248_Rv2248-glpD1_Rv2249c
2525722	CG	C	frameshift_variant	Rv2251_Rv2251	p.Glu55fs
2531030	GCGGAA	G	frameshift_variant	Rv2258c_Rv2258c	p.Val288fs
2534561	CGG	C	intragenic_variant	Rv2261c_Rv2261c	n.2534562_2534563delGG
2564368	G	GC	frameshift_variant	Rv2293c_Rv2293c	p.Ala222fs
2566768	G	GC	intergenic_region	Rv2294_Rv2294-Rv2295_Rv2295
2606797	G	GC	frameshift_variant	stp_Rv2333c	p.Leu509fs
2632341	C	CA	intergenic_region	plcA_Rv2351c-PPE38_Rv2352c
2854210	CG	C	frameshift_variant	Rv2529_Rv2529	p.Arg448fs
2881597	AG	A	intragenic_variant	Rv2561_Rv2561	n.2881598delG
2899865	TG	T	frameshift_variant	Rv2575_Rv2575	p.Val178fs
2943711	G	GCCGCCGTTT	disruptive_inframe_insertion	PE_PGRS45_Rv2615c	p.Gly425_Ala426insAsnGlyGly
2957568	CT	C	intergenic_region	Rv2630_Rv2630-Rv2631_Rv2631
3007272	C	CA	frameshift_variant	Rv2690c_Rv2690c	p.Lys646fs
3087084	CA	C	frameshift_variant	ald_Rv2780	p.Gln89fs
3087184	CCGCCGA	C	disruptive_inframe_deletion	ald_Rv2780	p.Ala123_Asp124del
3190145	TC	T	intergenic_region	mpt53_Rv2878c-cdsA_Rv2881c
3194241	C	CG	frameshift_variant	Rv2885c_Rv2885c	p.Gly438fs
3221628	AG	A	frameshift_variant	Rv2913c_Rv2913c	p.Leu24fs
3238435	G	GC	frameshift_variant	Rv2923c_Rv2923c	p.Ala22fs
3239697	T	TC	intergenic_region	fpg_Rv2924c-rnc_Rv2925c
3247865	GCAAA	G	frameshift_variant	ppsA_Rv2931	p.Gln808fs
3331361	ACG	A	frameshift_variant	Rv2975c_Rv2975c	p.Arg84fs
3380439	G	GC	intragenic_variant	PPE47_Rv3021c	n.3380439_3380440insC
3424559	GCCGCAGCGA	G	disruptive_inframe_deletion	fadE22_Rv3061c	p.Val287_Ala289del
3462170	CG	C	frameshift_variant	Rv3093c_Rv3093c	p.Ala199fs
3462672	G	GA	frameshift_variant	Rv3093c_Rv3093c	p.Ala32fs
3473996	G	GA	intergenic_region	prfB_Rv3105c-fprA_Rv3106
3479405	CT	C	frameshift_variant	moaC1_Rv3111	p.Leu79fs
3528971	TCGC	T	inframe_deletion	PPE53_Rv3159c	p.Ala64del
3565714	CTCGA	C	frameshift_variant	Rv3195_Rv3195	p.Leu451fs
3566943	G	GCGCTTGTCGA	intergenic_region	Rv3196A_Rv3196A-Rv3197_Rv3197
3580636	CT	C	intergenic_region	Rv3202a_Rv3202a-lipV_Rv3203
3590686	G	GC	intergenic_region	Rv3212_Rv3212-Rv3213c_Rv3213c
3610391	A	AC	frameshift_variant	tgs3_Rv3234c	p.Ser267fs
3723901	G	GT	intragenic_variant	Rv3337_Rv3337	n.3723901_3723902insT
3753410	GT	G	intergenic_region	PPE55_Rv3347c-Rv3348_Rv3348
3794867	C	CCA	intergenic_region	dxs2_Rv3379c-Rv3382c_Rv3382c
3843407	CG	C	frameshift_variant	PPE58_Rv3426	p.Gly126fs
3844756	GC	G	frameshift_variant	Rv3428c_Rv3428c	p.Gly405fs
3862472	GA	G	intergenic_region	rplM_Rv3443c-esxT_Rv3444c
3872901	CG	C	frameshift_variant	cut3_Rv3451	p.Gly97fs
3874722	AT	A	intragenic_variant	Rv3453_Rv3453	n.3874723delT
3920948	G	GCC	intergenic_region	yrbE4A_Rv3501c-hsd4A_Rv3502c
3940828	CG	C	frameshift_variant	PE_PGRS55_Rv3511	p.Ala406fs
3941026	CG	C	frameshift_variant	PE_PGRS55_Rv3511	p.Gly472fs
3954930	TG	T	frameshift_variant	cyp142_Rv3518c	p.Thr198fs
3970132	A	ATCAAT	frameshift_variant	PPE61_Rv3532	p.Met267fs
4095001	CA	C	frameshift_variant	Rv3655c_Rv3655c	p.Leu100fs
4169666	GT	G	intergenic_region	Rv3723_Rv3723-Rv3725_Rv3725
4170964	G	GA	frameshift_variant	Rv3725_Rv3725	p.Gly251fs
4173634	AG	A	frameshift_variant	Rv3727_Rv3727	p.Leu229fs
4194549	CG	C	frameshift_variant	ctpJ_Rv3743c	p.Pro275fs
4197137	G	GC	intergenic_region	Rv3747_Rv3747-Rv3748_Rv3748
4198611	CG	C	intergenic_region	Rv3750c_Rv3750c-serX_Rvnt42
4212070	AAGT	A	intergenic_region	tcrX_Rv3765c-Rv3766_Rv3766
4253570	CGGGCCACCACA	C	frameshift_variant	Rv3798_Rv3798	p.Gly194fs
4279825	AGCC	A	disruptive_inframe_deletion	Rv3814c_Rv3814c	p.Arg63del
4310743	T	TG	frameshift_variant	Rv3836_Rv3836	p.Arg116fs
4318420	GT	G	intergenic_region	MTS2975_RVnc0040-Rv3844_Rv3844
4338595	GT	G	intergenic_region	whiB6_Rv3862c-Rv3863_Rv3863
4350748	GA	G	frameshift_variant	PE35_Rv3872	p.Met4fs
4359685	TG	T	frameshift_variant	espK_Rv3879c	p.Gln33fs
4382103	TA	T	frameshift_variant	Rv3896c_Rv3896c	p.Tyr250fs
4388818	GT	G	frameshift_variant	Rv3903c_Rv3903c	p.Gln538fs
4400660	AC	A	frameshift_variant	sigM_Rv3911	p.Arg160fs
