# Supplementary material for: Reference set of Mycobacterium tuberculosis clinical strains: A tool for research and product development
Source: PLoS One. 2019 Mar 25;14(3):e0214088. doi: 10.1371/journal.pone.0214088 (PMC6433267; doi:10.1371/journal.pone.0214088)
Supplement: S2 Table — (ZIP) [file pone.0214088.s002.zip › indels/N0136.indels.tsv]

Position	REF	MUT	FUNCTION	GENE_NAME/Rv_NAME	AA_CHANGE
125830	G	GA	frameshift_variant	ctpI_Rv0107c	p.Ser1571fs
131174	T	TG	intergenic_region	Rv0108c_Rv0108c-PE_PGRS1_Rv0109
150123	T	TG	frameshift_variant	PE_PGRS2_Rv0124	p.Val198fs
208320	GC	G	frameshift_variant	Rv0176_Rv0176	p.Ser290fs
234494	T	TGC	frameshift_variant	Rv0197_Rv0197	p.Ser756fs
293704	CT	C	non_coding_exon_variant	F6_RVnc0008	n.91delT
373282	TA	T	frameshift_variant	PPE6_Rv0305c	p.Leu810fs
424320	T	TC	frameshift_variant	PPE7_Rv0354c	p.Ile126fs
467507	G	GGC	intragenic_variant	Rv0387c_Rv0387c	n.467507_467508insGC
769962	GC	G	frameshift_variant	end_Rv0670	p.Tyr59fs
854252	GC	G	intergenic_region	Rv0759c_Rv0759c-Rv0760c_Rv0760c
859131	C	CA	frameshift_variant	cyp123_Rv0766c	p.Ser316fs
1010204	C	CG	frameshift_variant	Rv0907_Rv0907	p.Cys25fs
1061676	GTGC	G	intergenic_region	Rv0950c_Rv0950c-sucC_Rv0951
1165521	T	TA	intergenic_region	Rv1042c_Rv1042c-Rv1043c_Rv1043c
1168718	T	TC	intergenic_region	Rv1045_Rv1045-Rv1047_Rv1047
1313338	G	GC	intergenic_region	Rv1179c_Rv1179c-pks3_Rv1180
1365837	C	CG	intergenic_region	rseA_Rv1222-htrA_Rv1223
1527449	G	GT	frameshift_variant	Rv1358_Rv1358	p.Gln281fs
1572680	GC	G	frameshift_variant	PE_PGRS25_Rv1396c	p.Ala393fs
1753519	G	GC	intergenic_region	PPE21_Rv1548c-fadD11_Rv1550
1944642	CT	C	frameshift_variant	Rv1717_Rv1717	p.Trp80fs
1989069	ATCGATGCGCT	A	frameshift_variant	cut1_Rv1758	p.Ile10fs
2109523	C	CG	intergenic_region	Rv1861_Rv1861-adhA_Rv1862
2207591	T	TC	intergenic_region	mce3R_Rv1963c-yrbE3A_Rv1964
2307681	GT	G	intergenic_region	Rv2049c_Rv2049c-Rv2050_Rv2050
2368564	TA	T	intergenic_region	PPE36_Rv2108-prcA_Rv2109c
2382085	AGT	A	frameshift_variant	PPE37_Rv2123	p.Ala340fs
2523205	G	GCGC	intergenic_region	Rv2248_Rv2248-glpD1_Rv2249c
2525722	CG	C	frameshift_variant	Rv2251_Rv2251	p.Glu55fs
2534561	CGG	C	intragenic_variant	Rv2261c_Rv2261c	n.2534562_2534563delGG
2615651	GT	G	frameshift_variant	mmpL9_Rv2339	p.Phe321fs
2713076	G	GCAC	inframe_insertion	Rv2415c_Rv2415c	p.Val236dup
2881597	AG	A	intragenic_variant	Rv2561_Rv2561	n.2881598delG
3190145	TC	T	intergenic_region	mpt53_Rv2878c-cdsA_Rv2881c
3247865	GCAAA	G	frameshift_variant	ppsA_Rv2931	p.Gln808fs
3380439	G	GC	intragenic_variant	PPE47_Rv3021c	n.3380439_3380440insC
3473996	G	GA	intergenic_region	prfB_Rv3105c-fprA_Rv3106
3557794	C	CT	frameshift_variant	Rv3191c_Rv3191c	p.Pro185fs
3565196	ACGCCAT	A	stop_gained&disruptive_inframe_deletion	Rv3195_Rv3195	p.Tyr278_Met280delinsTer
3580636	CT	C	intergenic_region	Rv3202a_Rv3202a-lipV_Rv3203
3590686	G	GC	intergenic_region	Rv3212_Rv3212-Rv3213c_Rv3213c
3621647	TC	T	frameshift_variant	Rv3242c_Rv3242c	p.Thr189fs
3862472	GA	G	intergenic_region	rplM_Rv3443c-esxT_Rv3444c
3943172	C	CGGAG	intergenic_region	PE_PGRS55_Rv3511-PE_PGRS56_Rv3512
3943174	CCCCA	C	intergenic_region	PE_PGRS55_Rv3511-PE_PGRS56_Rv3512
4095001	CA	C	frameshift_variant	Rv3655c_Rv3655c	p.Leu100fs
4197137	G	GC	intergenic_region	Rv3747_Rv3747-Rv3748_Rv3748
4198611	CG	C	intergenic_region	Rv3750c_Rv3750c-serX_Rvnt42
4336090	A	AT	intergenic_region	gltB_Rv3859c-Rv3860_Rv3860
4338595	GT	G	intergenic_region	whiB6_Rv3862c-Rv3863_Rv3863
4400660	AC	A	frameshift_variant	sigM_Rv3911	p.Arg160fs
