# Supplementary material for: Reference set of Mycobacterium tuberculosis clinical strains: A tool for research and product development
Source: PLoS One. 2019 Mar 25;14(3):e0214088. doi: 10.1371/journal.pone.0214088 (PMC6433267; doi:10.1371/journal.pone.0214088)
Supplement: S2 Table — (ZIP) [file pone.0214088.s002.zip › indels/N1283.indels.tsv]

Position	REF	MUT	FUNCTION	GENE_NAME/Rv_NAME	AA_CHANGE
55533	T	TGCC	inframe_insertion	ponA1_Rv0050	p.Pro630dup
82437	GT	G	frameshift_variant	Rv0073_Rv0073	p.Phe255fs
125830	G	GA	frameshift_variant	ctpI_Rv0107c	p.Ser1571fs
208320	GC	G	frameshift_variant	Rv0176_Rv0176	p.Ser290fs
234494	T	TGC	frameshift_variant	Rv0197_Rv0197	p.Ser756fs
293628	A	AC	non_coding_exon_variant	F6_RVnc0008	n.30dupC
424320	T	TC	frameshift_variant	PPE7_Rv0354c	p.Ile126fs
454850	AT	A	frameshift_variant	Rv0377_Rv0377	p.Ile144fs
467507	G	GGC	intragenic_variant	Rv0387c_Rv0387c	n.467507_467508insGC
488981	TA	T	frameshift_variant	pks6_Rv0405	p.Ala1085fs
580773	GGGGGCACCACCCGCTTGCGGGGGA	G	intergenic_region	senX3_Rv0490-regX3_Rv0491
751297	A	AC	frameshift_variant	Rv0654_Rv0654	p.Leu434fs
854252	GC	G	intergenic_region	Rv0759c_Rv0759c-Rv0760c_Rv0760c
933378	AC	A	frameshift_variant	Rv0837c_Rv0837c	p.Gly218fs
1010204	C	CG	frameshift_variant	Rv0907_Rv0907	p.Cys25fs
1165521	T	TA	intergenic_region	Rv1042c_Rv1042c-Rv1043c_Rv1043c
1168718	T	TC	intergenic_region	Rv1045_Rv1045-Rv1047_Rv1047
1257825	CG	C	frameshift_variant	Rv1132_Rv1132	p.Gly168fs
1313338	G	GC	intergenic_region	Rv1179c_Rv1179c-pks3_Rv1180
1365837	C	CG	intergenic_region	rseA_Rv1222-htrA_Rv1223
1753519	G	GC	intergenic_region	PPE21_Rv1548c-fadD11_Rv1550
1876245	GCC	G	frameshift_variant	pks7_Rv1661	p.Pro315fs
1891101	CA	C	intergenic_region	pks9_Rv1664-pks11_Rv1665
2058668	TGGTC	T	frameshift_variant	Rv1816_Rv1816	p.Val139fs
2109523	C	CG	intergenic_region	Rv1861_Rv1861-adhA_Rv1862
2161343	G	GT	frameshift_variant	aceAa_Rv1915	p.Thr296fs
2180817	ATCGCCTTG	A	frameshift_variant	Rv1928c_Rv1928c	p.Lys132fs
2207591	T	TC	intergenic_region	mce3R_Rv1963c-yrbE3A_Rv1964
2239632	GC	G	frameshift_variant	Rv1996_Rv1996	p.Leu212fs
2358029	T	TG	intragenic_variant	PE_PGRS36_Rv2098c	n.2358029_2358030insG
2368564	TA	T	intergenic_region	PPE36_Rv2108-prcA_Rv2109c
2523205	G	GCGC	intergenic_region	Rv2248_Rv2248-glpD1_Rv2249c
2525722	CG	C	frameshift_variant	Rv2251_Rv2251	p.Glu55fs
2534561	CGG	C	intragenic_variant	Rv2261c_Rv2261c	n.2534562_2534563delGG
2547673	ACGC	A	inframe_deletion	Rv2275_Rv2275	p.Ala265del
2796214	G	GC	frameshift_variant	PE_PGRS42_Rv2487c	p.Ala391fs
2881597	AG	A	intragenic_variant	Rv2561_Rv2561	n.2881598delG
2978142	AG	A	frameshift_variant	Rv2655c_Rv2655c	p.Cys173fs
3003084	GC	G	frameshift_variant	arsB1_Rv2685	p.Asp369fs
3186588	ACGG	A	disruptive_inframe_deletion	dipZ_Rv2874	p.Gly585del
3190145	TC	T	intergenic_region	mpt53_Rv2878c-cdsA_Rv2881c
3247865	GCAAA	G	frameshift_variant	ppsA_Rv2931	p.Gln808fs
3378074	G	GC	frameshift_variant	PPE46_Rv3018c	p.Ala57fs
3380439	G	GC	intragenic_variant	PPE47_Rv3021c	n.3380439_3380440insC
3380513	G	GC	intragenic_variant	PPE48_Rv3022c	n.3380513_3380514insC
3408301	GC	G	frameshift_variant	Rv3047c_Rv3047c	p.Gly2fs
3473996	G	GA	intergenic_region	prfB_Rv3105c-fprA_Rv3106
3580636	CT	C	intergenic_region	Rv3202a_Rv3202a-lipV_Rv3203
3590686	G	GC	intergenic_region	Rv3212_Rv3212-Rv3213c_Rv3213c
3803517	TCGG	T	disruptive_inframe_deletion	PE_PGRS52_Rv3388	p.Gly627del
3843407	CG	C	frameshift_variant	PPE58_Rv3426	p.Gly126fs
3844756	GC	G	frameshift_variant	Rv3428c_Rv3428c	p.Gly405fs
3862472	GA	G	intergenic_region	rplM_Rv3443c-esxT_Rv3444c
3874722	AT	A	intragenic_variant	Rv3453_Rv3453	n.3874723delT
4095001	CA	C	frameshift_variant	Rv3655c_Rv3655c	p.Leu100fs
4197137	G	GC	intergenic_region	Rv3747_Rv3747-Rv3748_Rv3748
4198611	CG	C	intergenic_region	Rv3750c_Rv3750c-serX_Rvnt42
4338595	GT	G	intergenic_region	whiB6_Rv3862c-Rv3863_Rv3863
4350748	GA	G	frameshift_variant	PE35_Rv3872	p.Met4fs
4391253	T	TA	frameshift_variant	Rv3906c_Rv3906c	p.Leu119fs
4400660	AC	A	frameshift_variant	sigM_Rv3911	p.Arg160fs
