# Supplementary material for: Reference set of Mycobacterium tuberculosis clinical strains: A tool for research and product development
Source: PLoS One. 2019 Mar 25;14(3):e0214088. doi: 10.1371/journal.pone.0214088 (PMC6433267; doi:10.1371/journal.pone.0214088)
Supplement: S2 Table — (ZIP) [file pone.0214088.s002.zip › indels/N0069.indels.tsv]

Position	REF	MUT	FUNCTION	GENE_NAME/Rv_NAME	AA_CHANGE
30980	C	CCGAT	frameshift_variant	Rv0026_Rv0026	p.Ala421fs
36470	GC	G	frameshift_variant	bioF2_Rv0032	p.Pro728fs
55540	G	GCCGCCGCCT	disruptive_inframe_insertion	ponA1_Rv0050	p.Pro627_Pro629dup
82843	TC	T	frameshift_variant	Rv0074_Rv0074	p.Val34fs
123740	TG	T	frameshift_variant	Rv0104_Rv0104	p.His476fs
125830	G	GA	frameshift_variant	ctpI_Rv0107c	p.Ser1571fs
131174	T	TG	intergenic_region	Rv0108c_Rv0108c-PE_PGRS1_Rv0109
139556	A	AC	frameshift_variant	hddA_Rv0115	p.Val350fs
194305	C	CGG	frameshift_variant	mce1R_Rv0165c	p.Gly171fs
223752	G	GC	frameshift_variant	Rv0192_Rv0192	p.Gly65fs
230576	G	GT	intergenic_region	Rv0194_Rv0194-Rv0195_Rv0195
234494	T	TGC	frameshift_variant	Rv0197_Rv0197	p.Ser756fs
265170	CG	C	frameshift_variant	Rv0221_Rv0221	p.Gln370fs
293628	A	AC	non_coding_exon_variant	F6_RVnc0008	n.30dupC
313889	GC	G	frameshift_variant	narK3_Rv0261c	p.Arg94fs
373282	TA	T	frameshift_variant	PPE6_Rv0305c	p.Leu810fs
399909	TG	T	frameshift_variant	PE6_Rv0335c	p.Arg48fs
424320	T	TC	frameshift_variant	PPE7_Rv0354c	p.Ile126fs
424790	C	CTA	frameshift_variant	PPE8_Rv0355c	p.Arg3297fs
467507	G	GGC	intragenic_variant	Rv0387c_Rv0387c	n.467507_467508insGC
486983	TA	T	frameshift_variant	pks6_Rv0405	p.Gly419fs
624349	G	GT	frameshift_variant	PE_PGRS6_Rv0532	p.Leu520fs
684391	CT	C	intergenic_region	Rv0585c_Rv0585c-mce2R_Rv0586
688792	T	TG	intergenic_region	mce2A_Rv0589-mce2C_Rv0591
712192	G	GA	intragenic_variant	galT_Rv0618	n.712192_712193insA
799136	AC	A	frameshift_variant	Rv0698_Rv0698	p.Pro104fs
830868	G	GGC	frameshift_variant	Rv0739_Rv0739	p.Glu9fs
840720	TCGGCAACGG	T	disruptive_inframe_deletion	PE_PGRS10_Rv0747	p.Asn765_Gly767del
854252	GCC	G	intergenic_region	Rv0759c_Rv0759c-Rv0760c_Rv0760c
874835	C	CCG	intergenic_region	purC_Rv0780-emrB_Rv0783c
894303	TCGAAGTCAACG	T	frameshift_variant	pepC_Rv0800	p.Glu330fs
952810	CT	C	intergenic_region	far_Rv0855-Rv0856_Rv0856
969535	GC	G	frameshift_variant	PE_PGRS15_Rv0872c	p.Ala237fs
1010204	C	CG	frameshift_variant	Rv0907_Rv0907	p.Cys25fs
1075167	GCAT	G	intergenic_region	lprP_Rv0962c-Rv0963c_Rv0963c
1077624	GC	G	frameshift_variant	Rv0966c_Rv0966c	p.Ala71fs
1090188	A	AG	intergenic_region	Rv0976c_Rv0976c-PE_PGRS16_Rv0977
1092180	GCGGCAA	G	disruptive_inframe_deletion	PE_PGRS16_Rv0977	p.Asn605_Gly606del
1131229	C	CG	frameshift_variant	Rv1012_Rv1012	p.Glu35fs
1151485	CGT	C	frameshift_variant	kdpD_Rv1028c	p.His67fs
1165521	T	TA	intergenic_region	Rv1042c_Rv1042c-Rv1043c_Rv1043c
1168718	T	TC	intergenic_region	Rv1045_Rv1045-Rv1047_Rv1047
1212626	ACGGCGGCGC	A	disruptive_inframe_deletion	PE_PGRS21_Rv1087	p.Ala359_Gly361del
1218426	A	ACGGCGGGTC	inframe_insertion	PE_PGRS22_Rv1091	p.Gly655_Ala656insSerGlyGly
1271143	A	AG	frameshift_variant	mcr_Rv1143	p.Asp359fs
1273250	G	GA	frameshift_variant	Rv1145_Rv1145	p.Leu277fs
1277869	G	GT	intergenic_region	Rv1148c_Rv1148c-Rv1149_Rv1149
1313338	G	GC	intergenic_region	Rv1179c_Rv1179c-pks3_Rv1180
1348518	GCCA	G	disruptive_inframe_deletion	Rv1204c_Rv1204c	p.Leu35_Ala36delinsPro
1381882	C	CA	intergenic_region	sugC_Rv1238-corA_Rv1239c
1696499	G	GCGGT	intergenic_region	Rv1506c_Rv1506c-Rv1507c_Rv1507c
1753519	G	GC	intergenic_region	PPE21_Rv1548c-fadD11_Rv1550
1754016	G	GC	frameshift_variant	fadD11_Rv1550	p.Gly103fs
1766689	GCA	G	frameshift_variant	treZ_Rv1562c	p.Val151fs
1874993	CG	C	frameshift_variant	pks10_Rv1660	p.Gly280fs
1894300	G	GGTCTTGCCGC	intragenic_variant	Rv1667c_Rv1667c	n.1894300_1894301insGTCTTGCCGC
1992323	GC	G	frameshift_variant	wag22_Rv1759c	p.Gly85fs
2041241	CT	C	frameshift_variant	PPE28_Rv1800	p.Leu599fs
2061660	AC	A	frameshift_variant	PE_PGRS33_Rv1818c	p.Ser339fs
2109523	C	CG	intergenic_region	Rv1861_Rv1861-adhA_Rv1862
2137521	A	ACTCCGATCAC	intragenic_variant	Rv1887a_Rv1887a	n.2137521_2137522insCTCCGATCAC
2143523	C	CT	frameshift_variant	Rv1895_Rv1895	p.Arg336fs
2158563	GT	G	frameshift_variant	fadB5_Rv1912c	p.Lys176fs
2161343	G	GT	frameshift_variant	aceAa_Rv1915	p.Thr296fs
2207591	T	TC	intergenic_region	mce3R_Rv1963c-yrbE3A_Rv1964
2219955	CG	C	frameshift_variant	Rv1977_Rv1977	p.Gln69fs
2234917	TC	T	intergenic_region	mazE6_Rv1991A-ctpG_Rv1992c
2323003	CA	C	frameshift_variant	cobH_Rv2065	p.Pro153fs
2327903	ATGAT	A	frameshift_variant	cobK_Rv2070c	p.Ile107fs
2358029	T	TG	intragenic_variant	PE_PGRS36_Rv2098c	n.2358029_2358030insG
2367501	CA	C	frameshift_variant	PE22_Rv2107	p.Lys50fs
2368564	TA	T	intergenic_region	PPE36_Rv2108-prcA_Rv2109c
2423801	CCCACCGGCCCCACCGGCG	C	disruptive_inframe_deletion	PE_PGRS38_Rv2162c	p.Ala341_Gly346del
2451927	G	GCAGC	frameshift_variant	Rv2189c_Rv2189c	p.Leu32fs
2501147	G	GC	frameshift_variant	Rv2227_Rv2227	p.Ile74fs
2523205	G	GCGC	intergenic_region	Rv2248_Rv2248-glpD1_Rv2249c
2525722	CG	C	frameshift_variant	Rv2251_Rv2251	p.Glu55fs
2534561	CGG	C	intragenic_variant	Rv2261c_Rv2261c	n.2534562_2534563delGG
2547529	A	AG	frameshift_variant	Rv2275_Rv2275	p.Ala218fs
2564368	G	GC	frameshift_variant	Rv2293c_Rv2293c	p.Ala222fs
2566768	G	GC	intergenic_region	Rv2294_Rv2294-Rv2295_Rv2295
2592063	GT	G	frameshift_variant	Rv2319c_Rv2319c	p.Lys221fs
2606797	G	GC	frameshift_variant	stp_Rv2333c	p.Leu509fs
2632341	C	CA	intergenic_region	plcA_Rv2351c-PPE38_Rv2352c
2796131	GC	G	frameshift_variant	PE_PGRS42_Rv2487c	p.Gly421fs
2799488	CCGCAA	C	frameshift_variant	Rv2488c_Rv2488c	p.Ile463fs
2881597	AG	A	intragenic_variant	Rv2561_Rv2561	n.2881598delG
2957568	CT	C	intergenic_region	Rv2630_Rv2630-Rv2631_Rv2631
3015119	CT	C	intergenic_region	Rv2699c_Rv2699c-Rv2700_Rv2700
3085119	G	GC	frameshift_variant	Rv2777c_Rv2777c	p.Ala146fs
3190145	TC	T	intergenic_region	mpt53_Rv2878c-cdsA_Rv2881c
3194241	C	CG	frameshift_variant	Rv2885c_Rv2885c	p.Gly438fs
3247865	GCAAA	G	frameshift_variant	ppsA_Rv2931	p.Gln808fs
3331361	ACG	A	frameshift_variant	Rv2975c_Rv2975c	p.Arg84fs
3351757	CG	C	frameshift_variant	Rv2994_Rv2994	p.Val165fs
3380439	G	GC	intragenic_variant	PPE47_Rv3021c	n.3380439_3380440insC
3397850	G	GT	frameshift_variant&stop_gained	Rv3037c_Rv3037c	p.Tyr147fs
3473996	G	GA	intergenic_region	prfB_Rv3105c-fprA_Rv3106
3493424	CG	C	intragenic_variant	Rv3128c_Rv3128c	n.3493425delG
3494295	GGC	G	intergenic_region	Rv3128c_Rv3128c-Rv3129_Rv3129
3494820	CG	C	intragenic_variant	Rv3129_Rv3129	n.3494821delG
3539139	CG	C	frameshift_variant	aofH_Rv3170	p.Thr215fs
3580636	CT	C	intergenic_region	Rv3202a_Rv3202a-lipV_Rv3203
3590686	G	GC	intergenic_region	Rv3212_Rv3212-Rv3213c_Rv3213c
3610391	A	AC	frameshift_variant	tgs3_Rv3234c	p.Ser267fs
3610668	GGGGTC	G	frameshift_variant	tgs3_Rv3234c	p.Asp173fs
3723901	G	GT	intragenic_variant	Rv3337_Rv3337	n.3723901_3723902insT
3738418	GC	G	frameshift_variant	PE_PGRS50_Rv3345c	p.Pro1453fs
3741963	GC	G	frameshift_variant	PE_PGRS50_Rv3345c	p.Ala271fs
3753410	GT	G	intergenic_region	PPE55_Rv3347c-Rv3348_Rv3348
3780094	CG	C	frameshift_variant	PE_PGRS51_Rv3367	p.His512fs
3794867	C	CCA	intergenic_region	dxs2_Rv3379c-Rv3382c_Rv3382c
3843407	CG	C	frameshift_variant	PPE58_Rv3426	p.Gly126fs
3844756	GC	G	frameshift_variant	Rv3428c_Rv3428c	p.Gly405fs
3862472	GA	G	intergenic_region	rplM_Rv3443c-esxT_Rv3444c
3874722	AT	A	intragenic_variant	Rv3453_Rv3453	n.3874723delT
3878630	CG	C	intergenic_region	rpoA_Rv3457c-rpsD_Rv3458c
3906717	GAGCGCA	G	disruptive_inframe_deletion	lipF_Rv3487c	p.Ala96_Leu97del
3922635	CG	C	frameshift_variant	fadE26_Rv3504	p.Trp57fs
3929949	AGGCAACGGC	A	disruptive_inframe_deletion	PE_PGRS53_Rv3507	p.Gly1133_Asn1135del
4012289	G	GT	intergenic_region	hsaA_Rv3570c-kshB_Rv3571
4095001	CA	C	frameshift_variant	Rv3655c_Rv3655c	p.Leu100fs
4160533	TGCGCCCGGC	T	disruptive_inframe_deletion	Rv3716c_Rv3716c	p.Pro125_Ala127del
4169666	GT	G	intergenic_region	Rv3723_Rv3723-Rv3725_Rv3725
4170964	G	GA	frameshift_variant	Rv3725_Rv3725	p.Gly251fs
4197137	G	GC	intergenic_region	Rv3747_Rv3747-Rv3748_Rv3748
4198611	CG	C	intergenic_region	Rv3750c_Rv3750c-serX_Rvnt42
4254330	CCCAATTCGTA	C	intergenic_region	Rv3798_Rv3798-accD4_Rv3799c
4254345	AT	A	intergenic_region	Rv3798_Rv3798-accD4_Rv3799c
4310743	T	TG	frameshift_variant	Rv3836_Rv3836	p.Arg116fs
4318420	GT	G	intergenic_region	MTS2975_RVnc0040-Rv3844_Rv3844
4338595	GT	G	intergenic_region	whiB6_Rv3862c-Rv3863_Rv3863
4356864	C	CTG	frameshift_variant	espJ_Rv3878	p.Pro59fs
4383144	C	CCGGGG	frameshift_variant	Rv3897c_Rv3897c	p.Gly166fs
4400660	AC	A	frameshift_variant	sigM_Rv3911	p.Arg160fs
