# Supplementary material for: Reference set of Mycobacterium tuberculosis clinical strains: A tool for research and product development
Source: PLoS One. 2019 Mar 25;14(3):e0214088. doi: 10.1371/journal.pone.0214088 (PMC6433267; doi:10.1371/journal.pone.0214088)
Supplement: S2 Table — (ZIP) [file pone.0214088.s002.zip › indels/N1216.indels.tsv]

Position	REF	MUT	FUNCTION	GENE_NAME/Rv_NAME	AA_CHANGE
27518	TA	T	intergenic_region	whiB5_Rv0022c-Rv0023_Rv0023
47138	CT	C	frameshift_variant	Rv0042c_Rv0042c	p.Gly24fs
49233	AG	A	frameshift_variant	Rv0045c_Rv0045c	p.Leu236fs
125830	G	GA	frameshift_variant	ctpI_Rv0107c	p.Ser1571fs
131174	T	TG	intergenic_region	Rv0108c_Rv0108c-PE_PGRS1_Rv0109
208320	GC	G	frameshift_variant	Rv0176_Rv0176	p.Ser290fs
235891	TC	T	frameshift_variant	zmp1_Rv0198c	p.Glu206fs
373282	TA	T	frameshift_variant	PPE6_Rv0305c	p.Leu810fs
424320	T	TC	frameshift_variant	PPE7_Rv0354c	p.Ile126fs
467507	G	GGC	intragenic_variant	Rv0387c_Rv0387c	n.467507_467508insGC
580773	GGGGGCACCACCCGCTTGCGGGGGA	G	intergenic_region	senX3_Rv0490-regX3_Rv0491
599200	GT	G	frameshift_variant	mmpL2_Rv0507	p.Phe669fs
757020	CG	C	frameshift_variant	atsD_Rv0663	p.Ala296fs
874835	C	CCG	intergenic_region	purC_Rv0780-emrB_Rv0783c
931024	G	GT	frameshift_variant	lpqQ_Rv0835	p.Gln26fs
946061	AGC	A	frameshift_variant	Rv0849_Rv0849	p.Ala5fs
1010204	C	CG	frameshift_variant	Rv0907_Rv0907	p.Cys25fs
1165521	T	TA	intergenic_region	Rv1042c_Rv1042c-Rv1043c_Rv1043c
1168718	T	TC	intergenic_region	Rv1045_Rv1045-Rv1047_Rv1047
1277869	G	GT	intergenic_region	Rv1148c_Rv1148c-Rv1149_Rv1149
1313338	G	GC	intergenic_region	Rv1179c_Rv1179c-pks3_Rv1180
1365837	C	CG	intergenic_region	rseA_Rv1222-htrA_Rv1223
1519639	G	GC	frameshift_variant	Rv1353c_Rv1353c	p.Ala116fs
1753519	G	GC	intergenic_region	PPE21_Rv1548c-fadD11_Rv1550
2109523	C	CG	intergenic_region	Rv1861_Rv1861-adhA_Rv1862
2138245	CTGGTAATCCATTG	C	intragenic_variant	Rv1888A_Rv1888A
2181805	AG	A	frameshift_variant	Rv1929c_Rv1929c	p.Ala34fs
2207591	T	TC	intergenic_region	mce3R_Rv1963c-yrbE3A_Rv1964
2221746	C	CCGG	disruptive_inframe_insertion	Rv1978_Rv1978	p.Gly281dup
2368564	TA	T	intergenic_region	PPE36_Rv2108-prcA_Rv2109c
2523205	G	GCGC	intergenic_region	Rv2248_Rv2248-glpD1_Rv2249c
2525722	CG	C	frameshift_variant	Rv2251_Rv2251	p.Glu55fs
2557898	T	TG	frameshift_variant	Rv2285_Rv2285	p.Val144fs
2673261	CGGT	C	disruptive_inframe_deletion	mbtB_Rv2383c	p.Pro859del
2865444	C	CG	frameshift_variant	Rv2542_Rv2542	p.Met108fs
2881582	GT	G	intragenic_variant	Rv2561_Rv2561	n.2881583delT
3190145	TC	T	intergenic_region	mpt53_Rv2878c-cdsA_Rv2881c
3247865	GCAAA	G	frameshift_variant	ppsA_Rv2931	p.Gln808fs
3377346	G	GC	frameshift_variant	PPE46_Rv3018c	p.Pro300fs
3425761	TG	T	frameshift_variant	ligB_Rv3062	p.Ala61fs
3473996	G	GA	intergenic_region	prfB_Rv3105c-fprA_Rv3106
3531000	GT	G	frameshift_variant	Rv3161c_Rv3161c	p.Glu46fs
3580636	CT	C	intergenic_region	Rv3202a_Rv3202a-lipV_Rv3203
3590686	G	GC	intergenic_region	Rv3212_Rv3212-Rv3213c_Rv3213c
3843407	CG	C	frameshift_variant	PPE58_Rv3426	p.Gly126fs
3844756	GC	G	frameshift_variant	Rv3428c_Rv3428c	p.Gly405fs
3862472	GA	G	intergenic_region	rplM_Rv3443c-esxT_Rv3444c
4095001	CA	C	frameshift_variant	Rv3655c_Rv3655c	p.Leu100fs
4198611	CG	C	intergenic_region	Rv3750c_Rv3750c-serX_Rvnt42
4338595	GT	G	intergenic_region	whiB6_Rv3862c-Rv3863_Rv3863
4386016	AT	A	frameshift_variant	Rv3900c_Rv3900c	p.Ile98fs
4400660	AC	A	frameshift_variant	sigM_Rv3911	p.Arg160fs
