# Supplementary material for: Reference set of Mycobacterium tuberculosis clinical strains: A tool for research and product development
Source: PLoS One. 2019 Mar 25;14(3):e0214088. doi: 10.1371/journal.pone.0214088 (PMC6433267; doi:10.1371/journal.pone.0214088)
Supplement: S2 Table — (ZIP) [file pone.0214088.s002.zip › indels/N0031.indels.tsv]

Position	REF	MUT	FUNCTION	GENE_NAME/Rv_NAME	AA_CHANGE
49690	GCC	G	frameshift_variant	Rv0045c_Rv0045c	p.Gly83fs
55540	G	GCCGCCGCCT	disruptive_inframe_insertion	ponA1_Rv0050	p.Pro627_Pro629dup
99162	TCGGTGTGCG	T	disruptive_inframe_deletion	Rv0090_Rv0090	p.Val230_Gly232del
125830	G	GA	frameshift_variant	ctpI_Rv0107c	p.Ser1571fs
131174	T	TG	intergenic_region	Rv0108c_Rv0108c-PE_PGRS1_Rv0109
162151	GT	G	frameshift_variant	ephF_Rv0134	p.Phe129fs
194305	C	CGG	frameshift_variant	mce1R_Rv0165c	p.Gly171fs
208320	GC	G	frameshift_variant	Rv0176_Rv0176	p.Ser290fs
225782	AT	A	frameshift_variant	Rv0193c_Rv0193c	p.Ser264fs
230576	G	GT	intergenic_region	Rv0194_Rv0194-Rv0195_Rv0195
234494	T	TGC	frameshift_variant	Rv0197_Rv0197	p.Ser756fs
293628	A	AC	non_coding_exon_variant	F6_RVnc0008	n.30dupC
373282	TA	T	frameshift_variant	PPE6_Rv0305c	p.Leu810fs
424320	T	TC	frameshift_variant	PPE7_Rv0354c	p.Ile126fs
467507	G	GGC	intragenic_variant	Rv0387c_Rv0387c	n.467507_467508insGC
485810	CA	C	frameshift_variant	pks6_Rv0405	p.Asn28fs
507028	GC	G	intergenic_region	Rv0420c_Rv0420c-Rv0421c_Rv0421c
684391	CT	C	intergenic_region	Rv0585c_Rv0585c-mce2R_Rv0586
688792	T	TG	intergenic_region	mce2A_Rv0589-mce2C_Rv0591
809840	G	GC	intergenic_region	Rv0712_Rv0712-Rv0713_Rv0713
830868	G	GGC	frameshift_variant	Rv0739_Rv0739	p.Glu9fs
839353	CGCCGGCGGG	C	inframe_deletion	PE_PGRS10_Rv0747	p.Gly306_Ala308del
874835	C	CCG	intergenic_region	purC_Rv0780-emrB_Rv0783c
928378	GCGCCGGCGCCGCCGAAGC	G	disruptive_inframe_deletion	PE_PGRS14_Rv0834c	p.Gly697_Gly702del
976889	C	CT	frameshift_variant	PPE13_Rv0878c	p.Val439fs
1010204	C	CG	frameshift_variant	Rv0907_Rv0907	p.Cys25fs
1038954	TCGGTGGGC	T	frameshift_variant	pknD_Rv0931c	p.Gly318fs
1074075	TG	T	frameshift_variant&start_lost	Rv0961_Rv0961	p.Met1fs
1090188	A	AG	intergenic_region	Rv0976c_Rv0976c-PE_PGRS16_Rv0977
1095713	CGCCGCCGGT	C	inframe_deletion	PE_PGRS18_Rv0980c	p.Thr244_Gly246del
1168718	T	TC	intergenic_region	Rv1045_Rv1045-Rv1047_Rv1047
1215104	AT	A	intergenic_region	PE9_Rv1088-Rv1088a_Rv1088a
1247083	GC	G	intergenic_region	bpoB_Rv1123c-ephC_Rv1124
1273250	G	GA	frameshift_variant	Rv1145_Rv1145	p.Leu277fs
1313338	G	GC	intergenic_region	Rv1179c_Rv1179c-pks3_Rv1180
1315285	G	GGCC	inframe_insertion	pks4_Rv1181	p.Gly18_Asp19insArg
1365837	C	CGG	intergenic_region	rseA_Rv1222-htrA_Rv1223
1696671	CA	C	intergenic_region	Rv1506c_Rv1506c-Rv1507c_Rv1507c
1699173	GC	G	frameshift_variant	Rv1508c_Rv1508c	p.Ala241fs
1753519	G	GC	intergenic_region	PPE21_Rv1548c-fadD11_Rv1550
1756358	CG	C	frameshift_variant	plsB1_Rv1551	p.Gly306fs
1856226	CCCA	C	inframe_deletion	PE17_Rv1646	p.Thr156del
1864037	GC	G	frameshift_variant	PE_PGRS30_Rv1651c	p.Ala449fs
1915970	CGCAGGG	C	inframe_deletion	Rv1691_Rv1691	p.Arg9_Gly10del
2008392	CT	C	frameshift_variant	Rv1774_Rv1774	p.Phe189fs
2109523	C	CG	intergenic_region	Rv1861_Rv1861-adhA_Rv1862
2114087	C	CG	frameshift_variant	Rv1866_Rv1866	p.Asp317fs
2161343	G	GT	frameshift_variant	aceAa_Rv1915	p.Thr296fs
2207591	T	TC	intergenic_region	mce3R_Rv1963c-yrbE3A_Rv1964
2357268	TGCC	T	intragenic_variant	PE_PGRS36_Rv2098c	n.2357269_2357271delGCC
2358029	T	TG	intragenic_variant	PE_PGRS36_Rv2098c	n.2358029_2358030insG
2368564	TA	T	intergenic_region	PPE36_Rv2108-prcA_Rv2109c
2421975	G	GGGAA	intragenic_variant	Rv2160c_Rv2160c	n.2421975_2421976insGGAA
2523205	G	GCGC	intergenic_region	Rv2248_Rv2248-glpD1_Rv2249c
2525722	CG	C	frameshift_variant	Rv2251_Rv2251	p.Glu55fs
2534561	CGG	C	intragenic_variant	Rv2261c_Rv2261c	n.2534562_2534563delGG
2564368	G	GC	frameshift_variant	Rv2293c_Rv2293c	p.Ala222fs
2566768	G	GC	intergenic_region	Rv2294_Rv2294-Rv2295_Rv2295
2734481	TA	T	frameshift_variant	Rv2437_Rv2437	p.Tyr36fs
2774970	GTTT	G	inframe_deletion	aglA_Rv2471	p.Phe471del
2851161	AAACAT	A	frameshift_variant	vapB17_Rv2526	p.Glu24fs
2881597	AG	A	intragenic_variant	Rv2561_Rv2561	n.2881598delG
2943711	G	GCCGCCGTTT	disruptive_inframe_insertion	PE_PGRS45_Rv2615c	p.Gly425_Ala426insAsnGlyGly
3126212	TCCGC	T	intergenic_region	Rv2818c_Rv2818c-Rv2819c_Rv2819c
3190145	TC	T	intergenic_region	mpt53_Rv2878c-cdsA_Rv2881c
3194241	C	CG	frameshift_variant	Rv2885c_Rv2885c	p.Gly438fs
3215622	CG	C	intergenic_region	lppW_Rv2905-trmD_Rv2906c
3247865	GCAAA	G	frameshift_variant	ppsA_Rv2931	p.Gln808fs
3266882	G	GGC	frameshift_variant	ppsD_Rv2934	p.Pro1547fs
3331361	ACG	A	frameshift_variant	Rv2975c_Rv2975c	p.Arg84fs
3356963	TG	T	frameshift_variant	Rv2998_Rv2998	p.Arg52fs
3473996	G	GA	intergenic_region	prfB_Rv3105c-fprA_Rv3106
3580636	CT	C	intergenic_region	Rv3202a_Rv3202a-lipV_Rv3203
3590686	G	GC	intergenic_region	Rv3212_Rv3212-Rv3213c_Rv3213c
3610391	A	AC	frameshift_variant	tgs3_Rv3234c	p.Ser267fs
3738418	GC	G	frameshift_variant	PE_PGRS50_Rv3345c	p.Pro1453fs
3739463	CCCGCCGGCA	C	disruptive_inframe_deletion	PE_PGRS50_Rv3345c	p.Ala1102_Gly1104del
3761016	GC	G	frameshift_variant	PPE56_Rv3350c	p.Gly2029fs
3794867	C	CCA	intergenic_region	dxs2_Rv3379c-Rv3382c_Rv3382c
3802815	GCGGGGCCGC	G	disruptive_inframe_deletion	PE_PGRS52_Rv3388	p.Ala391_Ala393del
3843407	CG	C	frameshift_variant	PPE58_Rv3426	p.Gly126fs
3844756	GC	G	frameshift_variant	Rv3428c_Rv3428c	p.Gly405fs
3862472	GA	G	intergenic_region	rplM_Rv3443c-esxT_Rv3444c
3874722	AT	A	intragenic_variant	Rv3453_Rv3453	n.3874723delT
3924505	GAC	G	frameshift_variant	fadE27_Rv3505	p.Asp270fs
3930466	G	GACGGCGGCA	inframe_insertion	PE_PGRS53_Rv3507	p.Asp1300_Arg1301insGlyGlyAsn
3941719	CG	C	frameshift_variant	PE_PGRS55_Rv3511	p.Val702fs
3944465	CG	C	frameshift_variant	PE_PGRS56_Rv3512	p.Gly220fs
4037232	AGTGCCACCG	A	disruptive_inframe_deletion	PE_PGRS59_Rv3595c	p.Gly271_Thr273del
4070325	T	TG	frameshift_variant	Rv3630_Rv3630	p.Trp386fs
4095001	CA	C	frameshift_variant	Rv3655c_Rv3655c	p.Leu100fs
4124349	GCC	G	intergenic_region	ponA2_Rv3682-Rv3683_Rv3683
4170964	G	GA	frameshift_variant	Rv3725_Rv3725	p.Gly251fs
4197137	G	GC	intergenic_region	Rv3747_Rv3747-Rv3748_Rv3748
4198611	CG	C	intergenic_region	Rv3750c_Rv3750c-serX_Rvnt42
4212832	GACC	G	disruptive_inframe_deletion	Rv3766_Rv3766	p.Thr181del
4231859	CGCGGTCTGTGCGCCGGGCGCACGCACCGAATTCGAGCTATTAGCGGCCGCGGCAAGGGACGCATTCGGCCTGGACGTCCACCCAGCGGT	C	frameshift_variant	Rv3785_Rv3785	p.Gly186fs
4264381	G	GC	intergenic_region	clp6_Rv3802c-fbpD_Rv3803c
4305063	G	GA	frameshift_variant	Rv3830c_Rv3830c	p.Ser208fs
4306833	A	ACCGG	intergenic_region	Rv3832c_Rv3832c-Rv3833_Rv3833
4322039	AC	A	frameshift_variant	Rv3847_Rv3847	p.Ala169fs
4338595	GT	G	intergenic_region	whiB6_Rv3862c-Rv3863_Rv3863
4350748	GA	G	frameshift_variant	PE35_Rv3872	p.Met4fs
4400660	AC	A	frameshift_variant	sigM_Rv3911	p.Arg160fs
