# Supplementary material for: Reference set of Mycobacterium tuberculosis clinical strains: A tool for research and product development
Source: PLoS One. 2019 Mar 25;14(3):e0214088. doi: 10.1371/journal.pone.0214088 (PMC6433267; doi:10.1371/journal.pone.0214088)
Supplement: S2 Table — (ZIP) [file pone.0214088.s002.zip › indels/N0155.indels.tsv]

Position	REF	MUT	FUNCTION	GENE_NAME/Rv_NAME	AA_CHANGE
28366	AT	A	frameshift_variant	Rv0024_Rv0024	p.Tyr3fs
49690	GCC	G	frameshift_variant	Rv0045c_Rv0045c	p.Gly83fs
68337	T	TC	frameshift_variant	Rv0063_Rv0063	p.Met473fs
77353	CTCGGCGAG	C	frameshift_variant	sdaA_Rv0069c	p.Leu88fs
103752	T	TAGCAGCTTC	disruptive_inframe_insertion	Rv0094c_Rv0094c	p.Glu304_Arg305insLysLeuLeu
125830	G	GA	frameshift_variant	ctpI_Rv0107c	p.Ser1571fs
131174	T	TG	intergenic_region	Rv0108c_Rv0108c-PE_PGRS1_Rv0109
162151	GT	G	frameshift_variant	ephF_Rv0134	p.Phe129fs
191391	GC	G	frameshift_variant	Rv0161_Rv0161	p.Val265fs
194305	C	CGG	frameshift_variant	mce1R_Rv0165c	p.Gly171fs
208320	GC	G	frameshift_variant	Rv0176_Rv0176	p.Ser290fs
230576	G	GT	intergenic_region	Rv0194_Rv0194-Rv0195_Rv0195
234494	T	TGC	frameshift_variant	Rv0197_Rv0197	p.Ser756fs
293628	A	AC	non_coding_exon_variant	F6_RVnc0008	n.30dupC
373282	TA	T	frameshift_variant	PPE6_Rv0305c	p.Leu810fs
424320	T	TC	frameshift_variant	PPE7_Rv0354c	p.Ile126fs
467507	G	GGC	intragenic_variant	Rv0387c_Rv0387c	n.467507_467508insGC
485810	CA	C	frameshift_variant	pks6_Rv0405	p.Asn28fs
507028	GC	G	intergenic_region	Rv0420c_Rv0420c-Rv0421c_Rv0421c
580773	GGGGGCACCACCCGCTTGCGGGGGA	G	intergenic_region	senX3_Rv0490-regX3_Rv0491
672721	T	TGCC	inframe_insertion	PE_PGRS7_Rv0578c	p.Gly1065dup
688792	T	TG	intergenic_region	mce2A_Rv0589-mce2C_Rv0591
854252	GC	G	intergenic_region	Rv0759c_Rv0759c-Rv0760c_Rv0760c
874835	C	CCG	intergenic_region	purC_Rv0780-emrB_Rv0783c
916685	CGGA	C	disruptive_inframe_deletion	Rv0823c_Rv0823c	p.Leu320del
982672	T	TA	intergenic_region	serC_Rv0884c-Rv0885_Rv0885
1008237	C	CT	frameshift_variant	echA6_Rv0905	p.Thr12fs
1010204	C	CG	frameshift_variant	Rv0907_Rv0907	p.Cys25fs
1034208	CGCT	C	inframe_deletion	Rv0927c_Rv0927c	p.Ser141del
1090188	A	AG	intergenic_region	Rv0976c_Rv0976c-PE_PGRS16_Rv0977
1165521	T	TA	intergenic_region	Rv1042c_Rv1042c-Rv1043c_Rv1043c
1168009	GC	G	frameshift_variant	Rv1045_Rv1045	p.Glu115fs
1168718	T	TC	intergenic_region	Rv1045_Rv1045-Rv1047_Rv1047
1215104	AT	A	intergenic_region	PE9_Rv1088-Rv1088a_Rv1088a
1252053	AG	A	frameshift_variant	Rv1128c_Rv1128c	p.Leu307fs
1273250	G	GA	frameshift_variant	Rv1145_Rv1145	p.Leu277fs
1313338	G	GC	intergenic_region	Rv1179c_Rv1179c-pks3_Rv1180
1368322	C	CG	frameshift_variant	Rv1225c_Rv1225c	p.Gly134fs
1406760	T	TG	frameshift_variant	Rv1258c_Rv1258c	p.Glu194fs
1685000	GC	G	frameshift_variant	mutB_Rv1493	p.Lys334fs
1696671	CA	C	intergenic_region	Rv1506c_Rv1506c-Rv1507c_Rv1507c
1753519	G	GC	intergenic_region	PPE21_Rv1548c-fadD11_Rv1550
1756358	CG	C	frameshift_variant	plsB1_Rv1551	p.Gly306fs
1955760	CGAA	C	inframe_deletion	Rv1730c_Rv1730c	p.Phe495del
2109523	C	CG	intergenic_region	Rv1861_Rv1861-adhA_Rv1862
2161343	G	GT	frameshift_variant	aceAa_Rv1915	p.Thr296fs
2207591	T	TC	intergenic_region	mce3R_Rv1963c-yrbE3A_Rv1964
2273733	TC	T	frameshift_variant	dosT_Rv2027c	p.Glu259fs
2358029	T	TG	intragenic_variant	PE_PGRS36_Rv2098c	n.2358029_2358030insG
2368564	TA	T	intergenic_region	PPE36_Rv2108-prcA_Rv2109c
2381572	AC	A	frameshift_variant	PPE37_Rv2123	p.Ser170fs
2406842	AC	A	frameshift_variant&start_lost	Rv2147c_Rv2147c	p.Met1fs
2523205	G	GCGC	intergenic_region	Rv2248_Rv2248-glpD1_Rv2249c
2525722	CG	C	frameshift_variant	Rv2251_Rv2251	p.Glu55fs
2534561	CGG	C	intragenic_variant	Rv2261c_Rv2261c	n.2534562_2534563delGG
2536628	G	GA	frameshift_variant	Rv2264c_Rv2264c	p.Pro575fs
2564368	G	GC	frameshift_variant	Rv2293c_Rv2293c	p.Ala222fs
2566768	G	GC	intergenic_region	Rv2294_Rv2294-Rv2295_Rv2295
2614909	GC	G	frameshift_variant	mmpL9_Rv2339	p.Gly74fs
2632341	C	CA	intergenic_region	plcA_Rv2351c-PPE38_Rv2352c
2703902	C	CG	intergenic_region	Rv2405_Rv2405-Rv2406c_Rv2406c
2734481	TA	T	frameshift_variant	Rv2437_Rv2437	p.Tyr36fs
2867880	TA	T	frameshift_variant	vapB18_Rv2545	p.Leu33fs
2881597	AG	A	intragenic_variant	Rv2561_Rv2561	n.2881598delG
3156201	C	CG	frameshift_variant	cobB_Rv2848c	p.Gly441fs
3174692	AC	A	intergenic_region	Rv2862c_Rv2862c-vapB23_Rv2862A
3190145	TC	T	intergenic_region	mpt53_Rv2878c-cdsA_Rv2881c
3194241	C	CG	frameshift_variant	Rv2885c_Rv2885c	p.Gly438fs
3215622	CG	C	intergenic_region	lppW_Rv2905-trmD_Rv2906c
3238119	CGTG	C	disruptive_inframe_deletion	Rv2923c_Rv2923c	p.Thr127del
3247865	GCAAA	G	frameshift_variant	ppsA_Rv2931	p.Gln808fs
3331361	ACG	A	frameshift_variant	Rv2975c_Rv2975c	p.Arg84fs
3380439	G	GC	intragenic_variant	PPE47_Rv3021c	n.3380439_3380440insC
3473996	G	GA	intergenic_region	prfB_Rv3105c-fprA_Rv3106
3580636	CT	C	intergenic_region	Rv3202a_Rv3202a-lipV_Rv3203
3590686	G	GC	intergenic_region	Rv3212_Rv3212-Rv3213c_Rv3213c
3610391	A	AC	frameshift_variant	tgs3_Rv3234c	p.Ser267fs
3738418	GC	G	frameshift_variant	PE_PGRS50_Rv3345c	p.Pro1453fs
3761016	GC	G	frameshift_variant	PPE56_Rv3350c	p.Gly2029fs
3794867	C	CCA	intergenic_region	dxs2_Rv3379c-Rv3382c_Rv3382c
3818840	TA	T	frameshift_variant	Rv3401_Rv3401	p.Tyr267fs
3842463	TA	T	frameshift_variant	PPE57_Rv3425	p.Lys76fs
3843407	CG	C	frameshift_variant	PPE58_Rv3426	p.Gly126fs
3844756	GC	G	frameshift_variant	Rv3428c_Rv3428c	p.Gly405fs
3862472	GA	G	intergenic_region	rplM_Rv3443c-esxT_Rv3444c
3874722	AT	A	intragenic_variant	Rv3453_Rv3453	n.3874723delT
3902318	A	AT	frameshift_variant	Rv3483c_Rv3483c	p.Asn165fs
3928290	CAACGGCGGCAACGGCGGT	C	disruptive_inframe_deletion	PE_PGRS53_Rv3507	p.Asn581_Gly586del
3987370	CG	C	intergenic_region	ddn_Rv3547-Rv3548c_Rv3548c
4095001	CA	C	frameshift_variant	Rv3655c_Rv3655c	p.Leu100fs
4096923	G	GA	frameshift_variant	Rv3658c_Rv3658c	p.Ser6fs
4124349	GCC	G	intergenic_region	ponA2_Rv3682-Rv3683_Rv3683
4127470	ACGC	A	disruptive_inframe_deletion	cyp137_Rv3685c	p.Gly418del
4170964	G	GA	frameshift_variant	Rv3725_Rv3725	p.Gly251fs
4197137	G	GC	intergenic_region	Rv3747_Rv3747-Rv3748_Rv3748
4198611	CG	C	intergenic_region	Rv3750c_Rv3750c-serX_Rvnt42
4212832	GACC	G	disruptive_inframe_deletion	Rv3766_Rv3766	p.Thr181del
4221070	AC	A	intergenic_region	lipE_Rv3775-Rv3776_Rv3776
4264381	G	GC	intergenic_region	clp6_Rv3802c-fbpD_Rv3803c
4303498	T	TG	frameshift_variant	Rv3829c_Rv3829c	p.His504fs
4305063	G	GA	frameshift_variant	Rv3830c_Rv3830c	p.Ser208fs
4322039	AC	A	frameshift_variant	Rv3847_Rv3847	p.Ala169fs
4338595	GT	G	intergenic_region	whiB6_Rv3862c-Rv3863_Rv3863
4379044	CG	C	frameshift_variant	eccC2_Rv3894c	p.Arg470fs
4400660	AC	A	frameshift_variant	sigM_Rv3911	p.Arg160fs
