# Supplementary material for: Reference set of Mycobacterium tuberculosis clinical strains: A tool for research and product development
Source: PLoS One. 2019 Mar 25;14(3):e0214088. doi: 10.1371/journal.pone.0214088 (PMC6433267; doi:10.1371/journal.pone.0214088)
Supplement: S2 Table — (ZIP) [file pone.0214088.s002.zip › indels/N0157.indels.tsv]

Position	REF	MUT	FUNCTION	GENE_NAME/Rv_NAME	AA_CHANGE
30980	C	CCGAT	frameshift_variant	Rv0026_Rv0026	p.Ala421fs
55540	G	GCCGCCGCCT	disruptive_inframe_insertion	ponA1_Rv0050	p.Pro627_Pro629dup
59896	AT	A	frameshift_variant&start_lost	Rv0057_Rv0057	p.Met1fs
82843	TC	T	frameshift_variant	Rv0074_Rv0074	p.Val34fs
100203	C	CA	frameshift_variant	mtn_Rv0091	p.Tyr175fs
123740	TG	T	frameshift_variant	Rv0104_Rv0104	p.His476fs
125830	G	GA	frameshift_variant	ctpI_Rv0107c	p.Ser1571fs
131174	T	TG	intergenic_region	Rv0108c_Rv0108c-PE_PGRS1_Rv0109
139556	A	AC	frameshift_variant	hddA_Rv0115	p.Val350fs
170523	TC	T	frameshift_variant	Rv0144_Rv0144	p.Pro82fs
223752	G	GC	frameshift_variant	Rv0192_Rv0192	p.Gly65fs
230576	G	GT	intergenic_region	Rv0194_Rv0194-Rv0195_Rv0195
234494	T	TGC	frameshift_variant	Rv0197_Rv0197	p.Ser756fs
257301	CCGTCGGCGA	C	inframe_deletion	fadD4_Rv0214	p.Asp416_Gly418del
265170	CG	C	frameshift_variant	Rv0221_Rv0221	p.Gln370fs
309283	TG	T	frameshift_variant	PPE2_Rv0256c	p.Met89fs
373282	TA	T	frameshift_variant	PPE6_Rv0305c	p.Leu810fs
399909	TG	T	frameshift_variant	PE6_Rv0335c	p.Arg48fs
424320	T	TC	frameshift_variant	PPE7_Rv0354c	p.Ile126fs
424790	C	CTA	frameshift_variant	PPE8_Rv0355c	p.Arg3297fs
466848	TGGCAGCCGG	T	intragenic_variant	Rv0387c_Rv0387c	n.466849_466857delGGCAGCCGG
467507	G	GGC	intragenic_variant	Rv0387c_Rv0387c	n.467507_467508insGC
624349	G	GT	frameshift_variant	PE_PGRS6_Rv0532	p.Leu520fs
684391	CT	C	intergenic_region	Rv0585c_Rv0585c-mce2R_Rv0586
688792	T	TG	intergenic_region	mce2A_Rv0589-mce2C_Rv0591
712192	G	GA	intragenic_variant	galT_Rv0618	n.712192_712193insA
799136	AC	A	frameshift_variant	Rv0698_Rv0698	p.Pro104fs
830868	G	GGC	frameshift_variant	Rv0739_Rv0739	p.Glu9fs
854252	GC	G	intergenic_region	Rv0759c_Rv0759c-Rv0760c_Rv0760c
868160	CG	C	frameshift_variant	Rv0774c_Rv0774c	p.Pro64fs
952810	CT	C	intergenic_region	far_Rv0855-Rv0856_Rv0856
967599	C	CGCG	disruptive_inframe_insertion	Rv0870c_Rv0870c	p.Ala45dup
997143	C	CG	frameshift_variant	Rv0894_Rv0894	p.Asp208fs
1010204	C	CG	frameshift_variant	Rv0907_Rv0907	p.Cys25fs
1075167	GCAT	G	intergenic_region	lprP_Rv0962c-Rv0963c_Rv0963c
1077624	GC	G	frameshift_variant	Rv0966c_Rv0966c	p.Ala71fs
1090188	A	AG	intergenic_region	Rv0976c_Rv0976c-PE_PGRS16_Rv0977
1130090	C	CT	frameshift_variant	ksgA_Rv1010	p.Ala314fs
1131229	C	CG	frameshift_variant	Rv1012_Rv1012	p.Glu35fs
1151485	CGT	C	frameshift_variant	kdpD_Rv1028c	p.His67fs
1165521	T	TA	intergenic_region	Rv1042c_Rv1042c-Rv1043c_Rv1043c
1168718	T	TC	intergenic_region	Rv1045_Rv1045-Rv1047_Rv1047
1189184	GCGC	G	disruptive_inframe_deletion	PE_PGRS19_Rv1067c	p.Gly413del
1212626	ACGGCGGCGC	A	disruptive_inframe_deletion	PE_PGRS21_Rv1087	p.Ala359_Gly361del
1213497	T	TGGC	disruptive_inframe_insertion	PE_PGRS21_Rv1087	p.Gly649dup
1218426	A	ACGGCGGGTC	inframe_insertion	PE_PGRS22_Rv1091	p.Gly655_Ala656insSerGlyGly
1271143	A	AG	frameshift_variant	mcr_Rv1143	p.Asp359fs
1272542	C	CG	frameshift_variant	Rv1145_Rv1145	p.Gln44fs
1273250	G	GA	frameshift_variant	Rv1145_Rv1145	p.Leu277fs
1313338	G	GC	intergenic_region	Rv1179c_Rv1179c-pks3_Rv1180
1348518	GCCA	G	disruptive_inframe_deletion	Rv1204c_Rv1204c	p.Leu35_Ala36delinsPro
1365837	C	CGG	intergenic_region	rseA_Rv1222-htrA_Rv1223
1606357	GT	G	intergenic_region	Rv1429_Rv1429-PE16_Rv1430
1693262	GA	G	frameshift_variant	Rv1502_Rv1502	p.Asn115fs
1721428	GA	G	frameshift_variant	Rv1526c_Rv1526c	p.Phe211fs
1753519	G	GC	intergenic_region	PPE21_Rv1548c-fadD11_Rv1550
1754016	G	GC	frameshift_variant	fadD11_Rv1550	p.Gly103fs
1757029	GA	G	frameshift_variant	plsB1_Rv1551	p.Asp529fs
1780586	C	CG	frameshift_variant	Rv1575_Rv1575	p.Val131fs
1874993	CG	C	frameshift_variant	pks10_Rv1660	p.Gly280fs
1945465	CCGAG	C	frameshift_variant	Rv1718_Rv1718	p.Arg220fs
1992323	GC	G	frameshift_variant	wag22_Rv1759c	p.Gly85fs
2061660	AC	A	frameshift_variant	PE_PGRS33_Rv1818c	p.Ser339fs
2109523	C	CG	intergenic_region	Rv1861_Rv1861-adhA_Rv1862
2118162	GC	G	frameshift_variant	Rv1868_Rv1868	p.Pro274fs
2143523	C	CT	frameshift_variant	Rv1895_Rv1895	p.Arg336fs
2158563	GT	G	frameshift_variant	fadB5_Rv1912c	p.Lys176fs
2161343	G	GT	frameshift_variant	aceAa_Rv1915	p.Thr296fs
2207591	T	TC	intergenic_region	mce3R_Rv1963c-yrbE3A_Rv1964
2219955	CG	C	frameshift_variant	Rv1977_Rv1977	p.Gln69fs
2327903	ATGAT	A	frameshift_variant	cobK_Rv2070c	p.Ile107fs
2357268	TGCC	T	intragenic_variant	PE_PGRS36_Rv2098c	n.2357269_2357271delGCC
2358029	T	TG	intragenic_variant	PE_PGRS36_Rv2098c	n.2358029_2358030insG
2368564	TA	T	intergenic_region	PPE36_Rv2108-prcA_Rv2109c
2421975	G	GGGAA	intragenic_variant	Rv2160c_Rv2160c	n.2421975_2421976insGGAA
2501147	G	GC	frameshift_variant	Rv2227_Rv2227	p.Ile74fs
2523205	G	GCGC	intergenic_region	Rv2248_Rv2248-glpD1_Rv2249c
2525722	CG	C	frameshift_variant	Rv2251_Rv2251	p.Glu55fs
2534049	TCCG	T	intragenic_variant	Rv2261c_Rv2261c	n.2534050_2534052delCCG
2534561	CGG	C	intragenic_variant	Rv2261c_Rv2261c	n.2534562_2534563delGG
2564368	G	GC	frameshift_variant	Rv2293c_Rv2293c	p.Ala222fs
2566768	G	GC	intergenic_region	Rv2294_Rv2294-Rv2295_Rv2295
2592063	GT	G	frameshift_variant	Rv2319c_Rv2319c	p.Lys221fs
2606797	G	GC	frameshift_variant	stp_Rv2333c	p.Leu509fs
2799488	CCGCAA	C	frameshift_variant	Rv2488c_Rv2488c	p.Ile463fs
2828487	C	CTG	intergenic_region	hisT_Rvnt29-Rv2512c_Rv2512c
2836812	AT	A	frameshift_variant	PE26_Rv2519	p.Leu344fs
2881597	AG	A	intragenic_variant	Rv2561_Rv2561	n.2881598delG
2882331	A	ACG	frameshift_variant	Rv2563_Rv2563	p.Leu16fs
2957568	CT	C	intergenic_region	Rv2630_Rv2630-Rv2631_Rv2631
3015119	CT	C	intergenic_region	Rv2699c_Rv2699c-Rv2700_Rv2700
3085119	G	GC	frameshift_variant	Rv2777c_Rv2777c	p.Ala146fs
3190145	TC	T	intergenic_region	mpt53_Rv2878c-cdsA_Rv2881c
3194241	C	CG	frameshift_variant	Rv2885c_Rv2885c	p.Gly438fs
3247865	GCAAA	G	frameshift_variant	ppsA_Rv2931	p.Gln808fs
3295639	C	CG	frameshift_variant	pks1_Rv2946c	p.Glu239fs
3331361	ACG	A	frameshift_variant	Rv2975c_Rv2975c	p.Arg84fs
3473996	G	GA	intergenic_region	prfB_Rv3105c-fprA_Rv3106
3494295	GGC	G	intergenic_region	Rv3128c_Rv3128c-Rv3129_Rv3129
3494820	CG	C	intragenic_variant	Rv3129_Rv3129	n.3494821delG
3568488	GC	G	frameshift_variant	whiB7_Rv3197A	p.Gly64fs
3590686	G	GC	intergenic_region	Rv3212_Rv3212-Rv3213c_Rv3213c
3610391	A	AC	frameshift_variant	tgs3_Rv3234c	p.Ser267fs
3610668	GGGGTC	G	frameshift_variant	tgs3_Rv3234c	p.Asp173fs
3723901	G	GT	intragenic_variant	Rv3337_Rv3337	n.3723901_3723902insT
3738418	GC	G	frameshift_variant	PE_PGRS50_Rv3345c	p.Pro1453fs
3738567	CCGCCGG	C	disruptive_inframe_deletion	PE_PGRS50_Rv3345c	p.Ala1401_Gly1402del
3741963	GC	G	frameshift_variant	PE_PGRS50_Rv3345c	p.Ala271fs
3742991	AG	A	intergenic_region	PE_PGRS50_Rv3345c-Rv3346c_Rv3346c
3753410	GT	G	intergenic_region	PPE55_Rv3347c-Rv3348_Rv3348
3843407	CG	C	frameshift_variant	PPE58_Rv3426	p.Gly126fs
3844756	GC	G	frameshift_variant	Rv3428c_Rv3428c	p.Gly405fs
3862472	GA	G	intergenic_region	rplM_Rv3443c-esxT_Rv3444c
3998733	G	GT	frameshift_variant&stop_gained	PPE64_Rv3558	p.Asn253fs
4019546	CG	C	frameshift_variant	Rv3577_Rv3577	p.Glu98fs
4076639	CG	C	intragenic_variant	Rv3636_Rv3636	n.4076640delG
4095001	CA	C	frameshift_variant	Rv3655c_Rv3655c	p.Leu100fs
4169666	GT	G	intergenic_region	Rv3723_Rv3723-Rv3725_Rv3725
4170964	G	GA	frameshift_variant	Rv3725_Rv3725	p.Gly251fs
4197137	G	GC	intergenic_region	Rv3747_Rv3747-Rv3748_Rv3748
4198611	CG	C	intergenic_region	Rv3750c_Rv3750c-serX_Rvnt42
4222348	CA	C	frameshift_variant	Rv3776_Rv3776	p.Asn421fs
4253570	CGGGCCACCACA	C	frameshift_variant	Rv3798_Rv3798	p.Gly194fs
4254345	AT	A	intergenic_region	Rv3798_Rv3798-accD4_Rv3799c
4310743	T	TG	frameshift_variant	Rv3836_Rv3836	p.Arg116fs
4318420	GT	G	intergenic_region	MTS2975_RVnc0040-Rv3844_Rv3844
4323354	CG	C	intergenic_region	Rv3848_Rv3848-espR_Rv3849
4354404	AG	A	frameshift_variant	espI_Rv3876	p.Arg467fs
4354462	T	TA	frameshift_variant&stop_gained	espI_Rv3876	p.Tyr485fs
4363484	ACCAACG	A	disruptive_inframe_deletion	mycP1_Rv3883c	p.Ala423_Leu424del
4385031	CG	C	frameshift_variant	Rv3899c_Rv3899c	p.Val117fs
4400660	AC	A	frameshift_variant	sigM_Rv3911	p.Arg160fs
